# Supplementary material for: Crystal structure of 9,20-dimethyl-1,8,12,19-tetra­aza­tetra­cyclo­[17.3.1.02,7.013,18]tricosane dihydrate from synchrotron X-ray data
Source: Acta Crystallogr E Crystallogr Commun. 2017 Feb 17;73(Pt 3):387–9. doi: 10.1107/S2056989017002444 (PMC5347061; doi:10.1107/S2056989017002444)
Supplement: Supplementary file 1 [file e-73-00387-sup1.cif]

##############################################################################
#                                                                            #
# This CIF contains the data in a paper accepted for publication in          #
# Acta Crystallographica Section E. It conforms to the requirements of       #
# Notes for Authors for Acta Crystallographica Section E, and has been       #
# peer reviewed under the auspices of the IUCr Commission on Journals.       #
#                                                                            #
# Full details of the Crystallographic Information File format               #
# are given in the paper "The Crystallographic Information File (CIF):       #
# a New Standard Archive File for Crystallography" by S. R. Hall, F. H.      #
# Allen and I. D. Brown [Acta Cryst. (1991), A47, 655-685].                  #
#                                                                            #
# The current version of the core CIF dictionary is obtainable from          #
# ftp://ftp.iucr.org/pub/cif_core.dic.                                       #
#                                                                            #
# Software is freely available for graphical display of the structure(s)     #
# in this CIF. For information consult the CIF software page                 #
# http://www.iucr.org/resources/cif/software.                                #
#                                                                            #
# This file may be used for bona fide research purposes within the           #
# scientific community so long as proper attribution is given to the journal # 
# article from which it was obtained.                                        #
#                                                                            #
##############################################################################
data_I
_audit_creation_method     'SHELXL-2014/7'
_journal_date_recd_electronic     2017-01-26
_journal_date_accepted     2017-02-13
_journal_name_full     'Acta Crystallographica, Section E'
_journal_year     2017
_journal_volume     73
_journal_issue      3
_journal_page_first     387
_journal_page_last     389
_journal_paper_category     GO
_journal_paper_doi     10.1107/S2056989017002444
_journal_coeditor_code     WM5364
_publ_contact_author_name     'Jong-Ha Choi'
_publ_contact_author_address
;
Department of Chemistry, Andong National University,
Andong 36729, Republic of Korea
;
_publ_contact_author_email     jhchoi@anu.ac.kr
_publ_contact_author_fax     '82 54 820 5452'
_publ_contact_author_phone     '+82-54-820-5458'
_publ_section_title
;
Crystal structure of
9,20-dimethyl-1,8,12,19-tetraazatetracyclo[17.3.1.0^2,7^.0^13,18^]tricosane
dihydrate from synchrotron X-ray data
;
loop_
    _publ_author_name
    _publ_author_footnote
    _publ_author_address
    'Moon, Dohyun' .
;
Pohang Accelerator Laboratory, POSTECH, Pohang 37673, Republic of Korea
;
    'Choi, Jong-Ha' .
;
Department of Chemistry, Andong National University, Andong 36729,
Republic of Korea
;
_publ_section_synopsis
;
The macrocyclic title compound crystallizes as a dihydrate with a 12-membered
inner ring system. Hydrogen bonds involving the lattice water molecules link
the components into a three-dimensional network system.
;
_chemical_name_systematic
;\
9,20-Dimethyl-1,8,12,19-tetraazatetracyclo[17.3.1.0^2,7^.0^13,18^]\
tricosane dihydrate
;
_chemical_name_common     ?
_chemical_formula_moiety     'C21 H40 N4, 2H2 O'
_chemical_formula_sum     'C21 H44 N4 O2'
_chemical_formula_iupac     'C21 H40 N4, 2H2 O'
_chemical_formula_weight     384.60
_chemical_melting_point     ?
_shelx_space_group_comment
;
The symmetry employed for this shelxl refinement is uniquely defined
by the following loop, which should always be used as a source of
symmetry information in preference to the above space-group names.
They are only intended as comments.
;
_space_group_crystal_system     triclinic
_space_group_name_H-M_alt     'P -1'
_space_group_name_Hall     '-P 1'
loop_
    _space_group_symop_operation_xyz
    'x, y, z'
    '-x, -y, -z'
_cell_length_a     8.3870(17)
_cell_length_b     10.275(2)
_cell_length_c     14.115(3)
_cell_angle_alpha     87.20(3)
_cell_angle_beta     77.83(3)
_cell_angle_gamma     72.31(3)
_cell_volume     1132.8(5)
_cell_formula_units_Z     2
_cell_measurement_reflns_used     63772
_cell_measurement_theta_min     0.361
_cell_measurement_theta_max     33.548
_cell_measurement_temperature     173(2)
_exptl_crystal_description     'block'
_exptl_crystal_colour     'colorless'
_exptl_crystal_size_max     0.075
_exptl_crystal_size_mid     0.069
_exptl_crystal_size_min     0.045
_exptl_crystal_density_diffrn     1.128
_exptl_crystal_density_meas     ?
_exptl_crystal_density_method     ?
_exptl_crystal_F_000     428
_exptl_absorpt_coefficient_mu     0.057
_exptl_absorpt_correction_type     empirical
_exptl_absorpt_process_details
;
(<i>HKL3000sm SCALEPACK</i>; Otwinowski & Minor, 1997)
;
_shelx_estimated_absorpt_T_min     0.996
_shelx_estimated_absorpt_T_max     0.997
_exptl_absorpt_correction_T_min     0.878
_exptl_absorpt_correction_T_max     1.000
_diffrn_ambient_temperature     173(2)
_diffrn_radiation_type     synchrotron
_diffrn_radiation_wavelength     0.610
_diffrn_measurement_device_type     'ADSC Q210 CCD area detector'
_diffrn_measurement_method     'omega scan'
_diffrn_detector_area_resol_mean     ?
_diffrn_reflns_number     11640
_diffrn_reflns_av_R_equivalents     0.0446
_diffrn_reflns_theta_min     1.308
_diffrn_reflns_theta_max     25.997
_diffrn_reflns_theta_full     22.210
_diffrn_measured_fraction_theta_max     0.929
_diffrn_measured_fraction_theta_full     0.943
_diffrn_reflns_limit_h_min     -11
_diffrn_reflns_limit_h_max     11
_diffrn_reflns_limit_k_min     -14
_diffrn_reflns_limit_k_max     14
_diffrn_reflns_limit_l_min     -18
_diffrn_reflns_limit_l_max     18
_refine_special_details     ?
_reflns_number_total     5950
_reflns_number_gt     3853
_reflns_threshold_expression     'I > 2\s(I)'
_refine_ls_structure_factor_coef     Fsqd
_refine_ls_matrix_type     full
_refine_ls_R_factor_all     0.0812
_refine_ls_R_factor_gt     0.0468
_refine_ls_wR_factor_gt     0.1117
_refine_ls_wR_factor_ref     0.1233
_refine_ls_goodness_of_fit_ref     0.919
_refine_ls_restrained_S_all     0.919
_refine_ls_number_reflns     5950
_refine_ls_number_parameters     265
_refine_ls_number_restraints     6
_refine_ls_hydrogen_treatment     mixed
_refine_ls_weighting_scheme     calc
_refine_ls_weighting_details
                      'w=1/[\s^2^(Fo^2^)+(0.0685P)^2^] where P=(Fo^2^+2Fc^2^)/3'
_atom_sites_solution_hydrogens     mixed
_atom_sites_solution_primary     ?
_atom_sites_solution_secondary     ?
_refine_ls_shift/su_max     0.000
_refine_ls_shift/su_mean     0.000
_refine_diff_density_max     0.367
_refine_diff_density_min     -0.273
_refine_ls_extinction_method
;
SHELXL2014 (Sheldrick, 2015<i>b</i>)
;
_refine_ls_extinction_coef     0.042(4)
_refine_ls_extinction_expression
                                  'Fc^*^=kFc[1+0.001xFc^2^\l^3^/sin(2\q)]^-1/4^'
loop_
    _atom_type_symbol
    _atom_type_description
    _atom_type_scat_dispersion_real
    _atom_type_scat_dispersion_imag
    _atom_type_scat_source
    'C' 'C' 0.0020 0.0010
                         'International Tables Vol C Tables 4.2.6.8 and 6.1.1.4'
    'H' 'H' 0.0000 0.0000
                         'International Tables Vol C Tables 4.2.6.8 and 6.1.1.4'
    'N' 'N' 0.0050 0.0020
                         'International Tables Vol C Tables 4.2.6.8 and 6.1.1.4'
    'O' 'O' 0.0090 0.0050
                         'International Tables Vol C Tables 4.2.6.8 and 6.1.1.4'
_computing_data_collection
;
<i>PAL BL2D-SMDC</i> (Shin <i>et al.</i>,  2016)
;
_computing_cell_refinement
;
<i>HKL3000sm</i> (Otwinowski & Minor, 1997)
;
_computing_data_reduction
;
<i>HKL3000sm</i> (Otwinowski & Minor, 1997)
;
_computing_structure_solution
;
<i>SHELXT2014</i> (Sheldrick, 2015<i>a</i>)
;
_computing_structure_refinement
;
<i>SHELXL2014</i> (Sheldrick, 2015<i>b</i>)
;
_computing_molecular_graphics
;
<i>DIAMOND 4</i> (Putz & Brandenburg, 2014)
;
_computing_publication_material
;
<i>publCIF</i> (Westrip, 2010)
;
loop_
    _atom_site_type_symbol
    _atom_site_label
    _atom_site_fract_x
    _atom_site_fract_y
    _atom_site_fract_z
    _atom_site_U_iso_or_equiv
    _atom_site_adp_type
    _atom_site_calc_flag
    _atom_site_occupancy
    _atom_site_disorder_assembly
    _atom_site_disorder_group
    N N1 0.44588(14) 0.16840(11) 0.39264(8) 0.0138(2) Uani d 1 . .
    H H1N1 0.532(2) 0.1462(15) 0.4261(11) 0.017 Uiso d 1 . .
    N N2 0.24153(13) 0.20083(10) 0.24205(8) 0.0101(2) Uani d 1 . .
    N N3 0.11157(13) 0.43397(10) 0.20720(8) 0.0094(2) Uani d 1 . .
    N N4 0.19952(14) 0.60232(11) 0.32752(8) 0.0129(2) Uani d 1 . .
    H H1N4 0.138(2) 0.5454(16) 0.3368(11) 0.015 Uiso d 1 . .
    C C1 0.52453(16) 0.12714(13) 0.29073(9) 0.0118(3) Uani d 1 . .
    H H1 0.5594 0.2047 0.2563 0.014 Uiso calc 1 . .
    C C2 0.68449(18) 0.00477(14) 0.28851(11) 0.0200(3) Uani d 1 . .
    H H2A 0.7651 0.0318 0.3197 0.024 Uiso calc 1 . .
    H H2B 0.6516 -0.0698 0.3268 0.024 Uiso calc 1 . .
    C C3 0.77460(18) -0.04848(15) 0.18675(11) 0.0241(3) Uani d 1 . .
    H H3A 0.8724 -0.1306 0.1902 0.029 Uiso calc 1 . .
    H H3B 0.8199 0.0219 0.1503 0.029 Uiso calc 1 . .
    C C4 0.65341(19) -0.08452(14) 0.13344(11) 0.0222(3) Uani d 1 . .
    H H4C 0.6182 -0.1622 0.1654 0.027 Uiso calc 1 . .
    H H4D 0.7124 -0.1123 0.0658 0.027 Uiso calc 1 . .
    C C5 0.49601(18) 0.03878(13) 0.13402(10) 0.0165(3) Uani d 1 . .
    H H5A 0.4168 0.0139 0.1004 0.020 Uiso calc 1 . .
    H H5B 0.5314 0.1139 0.0980 0.020 Uiso calc 1 . .
    C C6 0.40204(16) 0.08885(12) 0.23757(9) 0.0109(2) Uani d 1 . .
    H H6 0.3714 0.0099 0.2724 0.013 Uiso calc 1 . .
    C C7 0.26051(15) 0.31402(12) 0.17952(9) 0.0097(2) Uani d 1 . .
    H H7A 0.2718 0.2882 0.1112 0.012 Uiso calc 1 . .
    H H7B 0.3654 0.3357 0.1852 0.012 Uiso calc 1 . .
    C C8 0.09840(17) 0.15840(13) 0.22515(10) 0.0159(3) Uani d 1 . .
    H H8A 0.0817 0.0839 0.2696 0.019 Uiso calc 1 . .
    H H8B 0.1225 0.1242 0.1577 0.019 Uiso calc 1 . .
    C C9 -0.06214(17) 0.28106(14) 0.24294(11) 0.0176(3) Uani d 1 . .
    H H9A -0.0941 0.3061 0.3127 0.021 Uiso calc 1 . .
    H H9B -0.1574 0.2555 0.2258 0.021 Uiso calc 1 . .
    C C10 -0.03765(16) 0.40486(13) 0.18391(10) 0.0132(3) Uani d 1 . .
    H H10 -0.0115 0.3802 0.1135 0.016 Uiso calc 1 . .
    C C11 -0.19966(17) 0.52625(15) 0.20482(11) 0.0222(3) Uani d 1 . .
    H H11A -0.2158 0.5617 0.2705 0.033 Uiso calc 1 . .
    H H11B -0.2983 0.4969 0.1996 0.033 Uiso calc 1 . .
    H H11C -0.1889 0.5981 0.1578 0.033 Uiso calc 1 . .
    C C12 0.14475(16) 0.56142(12) 0.16863(9) 0.0106(2) Uani d 1 . .
    H H12 0.0332 0.6355 0.1839 0.013 Uiso calc 1 . .
    C C13 0.20962(19) 0.56205(14) 0.05870(10) 0.0177(3) Uani d 1 . .
    H H13A 0.3206 0.4899 0.0406 0.021 Uiso calc 1 . .
    H H13B 0.1274 0.5408 0.0255 0.021 Uiso calc 1 . .
    C C14 0.2320(2) 0.70002(15) 0.02457(11) 0.0253(3) Uani d 1 . .
    H H14A 0.2810 0.6949 -0.0459 0.030 Uiso calc 1 . .
    H H14B 0.1191 0.7708 0.0359 0.030 Uiso calc 1 . .
    C C15 0.3498(2) 0.73944(16) 0.07885(11) 0.0266(4) Uani d 1 . .
    H H15A 0.4663 0.6744 0.0613 0.032 Uiso calc 1 . .
    H H15B 0.3565 0.8318 0.0592 0.032 Uiso calc 1 . .
    C C16 0.28572(19) 0.73863(14) 0.18812(10) 0.0178(3) Uani d 1 . .
    H H16A 0.1736 0.8094 0.2063 0.021 Uiso calc 1 . .
    H H16B 0.3669 0.7616 0.2212 0.021 Uiso calc 1 . .
    C C17 0.26717(16) 0.59943(12) 0.22211(9) 0.0111(2) Uani d 1 . .
    H H17 0.3818 0.5290 0.2067 0.013 Uiso calc 1 . .
    C C18 0.33000(18) 0.56602(13) 0.38753(10) 0.0174(3) Uani d 1 . .
    H H18A 0.2716 0.5898 0.4558 0.021 Uiso calc 1 . .
    H H18B 0.4065 0.6238 0.3681 0.021 Uiso calc 1 . .
    C C19 0.44121(17) 0.41627(14) 0.38303(10) 0.0158(3) Uani d 1 . .
    H H19A 0.5250 0.4061 0.4250 0.019 Uiso calc 1 . .
    H H19B 0.5064 0.3938 0.3157 0.019 Uiso calc 1 . .
    C C20 0.34221(17) 0.31229(13) 0.41426(9) 0.0138(3) Uani d 1 . .
    H H20 0.2452 0.3333 0.3795 0.017 Uiso calc 1 . .
    C C21 0.2677(2) 0.32446(16) 0.52319(11) 0.0285(4) Uani d 1 . .
    H H21A 0.1971 0.2630 0.5408 0.043 Uiso calc 1 . .
    H H21B 0.1973 0.4188 0.5399 0.043 Uiso calc 1 . .
    H H21C 0.3611 0.2993 0.5587 0.043 Uiso calc 1 . .
    O O1W 0.26626(14) -0.02391(11) 0.47877(8) 0.0248(3) Uani d 1 . .
    H H1O1 0.3177(19) 0.0321(15) 0.4526(11) 0.030 Uiso d 1 . .
    H H2O1 0.1784(15) 0.0183(16) 0.5179(10) 0.030 Uiso d 1 . .
    O O2W 0.04284(15) 0.88477(11) 0.39664(9) 0.0291(3) Uani d 1 . .
    H H1O2 0.075(2) 0.8012(10) 0.3828(13) 0.035 Uiso d 1 . .
    H H2O2 0.1220(18) 0.9029(17) 0.4144(13) 0.035 Uiso d 1 . .
loop_
    _atom_site_aniso_label
    _atom_site_aniso_U_11
    _atom_site_aniso_U_22
    _atom_site_aniso_U_33
    _atom_site_aniso_U_12
    _atom_site_aniso_U_13
    _atom_site_aniso_U_23
    N1 0.0154(6) 0.0140(5) 0.0119(6) -0.0022(4) -0.0064(4) 0.0016(4)
    N2 0.0090(5) 0.0082(5) 0.0147(6) -0.0034(4) -0.0053(4) 0.0028(4)
    N3 0.0078(5) 0.0066(5) 0.0147(6) -0.0021(4) -0.0045(4) 0.0016(4)
    N4 0.0142(5) 0.0141(5) 0.0116(6) -0.0064(4) -0.0020(4) -0.0014(4)
    C1 0.0113(6) 0.0118(6) 0.0119(6) -0.0028(5) -0.0032(5) 0.0016(4)
    C2 0.0135(6) 0.0198(7) 0.0239(8) 0.0017(5) -0.0082(5) 0.0023(5)
    C3 0.0152(7) 0.0209(7) 0.0294(9) 0.0037(6) -0.0026(6) -0.0031(6)
    C4 0.0217(7) 0.0134(7) 0.0253(8) 0.0028(6) -0.0019(6) -0.0053(5)
    C5 0.0195(7) 0.0122(6) 0.0161(7) -0.0014(5) -0.0041(5) -0.0025(5)
    C6 0.0122(6) 0.0068(5) 0.0131(6) -0.0016(5) -0.0035(5) 0.0014(4)
    C7 0.0095(6) 0.0082(5) 0.0111(6) -0.0016(4) -0.0032(4) 0.0013(4)
    C8 0.0145(6) 0.0126(6) 0.0253(8) -0.0085(5) -0.0082(5) 0.0037(5)
    C9 0.0119(6) 0.0171(7) 0.0273(8) -0.0080(5) -0.0073(5) 0.0045(5)
    C10 0.0105(6) 0.0126(6) 0.0184(7) -0.0034(5) -0.0075(5) 0.0010(5)
    C11 0.0119(7) 0.0200(7) 0.0338(9) -0.0015(5) -0.0084(6) 0.0027(6)
    C12 0.0118(6) 0.0065(6) 0.0133(6) -0.0019(5) -0.0038(5) 0.0009(4)
    C13 0.0286(8) 0.0143(6) 0.0123(7) -0.0080(6) -0.0071(5) 0.0028(5)
    C14 0.0424(9) 0.0170(7) 0.0160(7) -0.0114(7) -0.0022(6) 0.0048(5)
    C15 0.0417(9) 0.0217(8) 0.0187(8) -0.0203(7) 0.0049(7) -0.0003(6)
    C16 0.0246(7) 0.0137(6) 0.0169(7) -0.0113(6) 0.0006(5) -0.0017(5)
    C17 0.0117(6) 0.0099(6) 0.0113(6) -0.0037(5) -0.0004(5) -0.0012(4)
    C18 0.0241(7) 0.0160(7) 0.0154(7) -0.0077(6) -0.0080(5) -0.0029(5)
    C19 0.0167(7) 0.0173(7) 0.0167(7) -0.0072(5) -0.0077(5) 0.0002(5)
    C20 0.0146(6) 0.0150(6) 0.0123(7) -0.0048(5) -0.0032(5) -0.0008(5)
    C21 0.0408(10) 0.0258(8) 0.0164(8) -0.0129(7) 0.0047(7) -0.0028(6)
    O1W 0.0230(6) 0.0241(6) 0.0268(6) -0.0091(5) -0.0009(5) 0.0011(4)
    O2W 0.0286(6) 0.0219(6) 0.0355(7) -0.0030(5) -0.0075(5) -0.0120(5)
_geom_special_details
;
 All esds (except the esd in the dihedral angle between two l.s. planes)
 are estimated using the full covariance matrix.  The cell esds are taken
 into account individually in the estimation of esds in distances, angles
 and torsion angles; correlations between esds in cell parameters are only
 used when they are defined by crystal symmetry.  An approximate (isotropic)
 treatment of cell esds is used for estimating esds involving l.s. planes.
;
loop_
    _geom_bond_atom_site_label_1
    _geom_bond_atom_site_label_2
    _geom_bond_site_symmetry_2
    _geom_bond_distance
    _geom_bond_publ_flag
    N1 C1 . 1.4744(17) ?
    N1 C20 . 1.4786(17) ?
    N1 H1N1 . 0.914(15) ?
    N2 C7 . 1.4526(16) ?
    N2 C8 . 1.4618(16) ?
    N2 C6 . 1.4731(16) ?
    N3 C7 . 1.4621(16) ?
    N3 C10 . 1.4745(16) ?
    N3 C12 . 1.4754(16) ?
    N4 C18 . 1.4718(17) ?
    N4 C17 . 1.4747(17) ?
    N4 H1N4 . 0.882(16) ?
    C1 C2 . 1.5307(18) ?
    C1 C6 . 1.5403(17) ?
    C1 H1 . 1.0000 ?
    C2 C3 . 1.517(2) ?
    C2 H2A . 0.9900 ?
    C2 H2B . 0.9900 ?
    C3 C4 . 1.521(2) ?
    C3 H3A . 0.9900 ?
    C3 H3B . 0.9900 ?
    C4 C5 . 1.5258(19) ?
    C4 H4C . 0.9900 ?
    C4 H4D . 0.9900 ?
    C5 C6 . 1.5375(19) ?
    C5 H5A . 0.9900 ?
    C5 H5B . 0.9900 ?
    C6 H6 . 1.0000 ?
    C7 H7A . 0.9900 ?
    C7 H7B . 0.9900 ?
    C8 C9 . 1.5238(19) ?
    C8 H8A . 0.9900 ?
    C8 H8B . 0.9900 ?
    C9 C10 . 1.5290(18) ?
    C9 H9A . 0.9900 ?
    C9 H9B . 0.9900 ?
    C10 C11 . 1.5253(19) ?
    C10 H10 . 1.0000 ?
    C11 H11A . 0.9800 ?
    C11 H11B . 0.9800 ?
    C11 H11C . 0.9800 ?
    C12 C13 . 1.5327(19) ?
    C12 C17 . 1.5414(17) ?
    C12 H12 . 1.0000 ?
    C13 C14 . 1.5278(19) ?
    C13 H13A . 0.9900 ?
    C13 H13B . 0.9900 ?
    C14 C15 . 1.523(2) ?
    C14 H14A . 0.9900 ?
    C14 H14B . 0.9900 ?
    C15 C16 . 1.523(2) ?
    C15 H15A . 0.9900 ?
    C15 H15B . 0.9900 ?
    C16 C17 . 1.5287(18) ?
    C16 H16A . 0.9900 ?
    C16 H16B . 0.9900 ?
    C17 H17 . 1.0000 ?
    C18 C19 . 1.5344(19) ?
    C18 H18A . 0.9900 ?
    C18 H18B . 0.9900 ?
    C19 C20 . 1.5375(19) ?
    C19 H19A . 0.9900 ?
    C19 H19B . 0.9900 ?
    C20 C21 . 1.5285(19) ?
    C20 H20 . 1.0000 ?
    C21 H21A . 0.9800 ?
    C21 H21B . 0.9800 ?
    C21 H21C . 0.9800 ?
    O1W H1O1 . 0.847(9) ?
    O1W H2O1 . 0.833(9) ?
    O2W H1O2 . 0.837(9) ?
    O2W H2O2 . 0.830(9) ?
loop_
    _geom_angle_atom_site_label_1
    _geom_angle_atom_site_label_2
    _geom_angle_atom_site_label_3
    _geom_angle_site_symmetry_1
    _geom_angle_site_symmetry_3
    _geom_angle
    _geom_angle_publ_flag
    C1 N1 C20 . . 118.35(10) ?
    C1 N1 H1N1 . . 106.9(10) ?
    C20 N1 H1N1 . . 109.3(10) ?
    C7 N2 C8 . . 109.60(10) ?
    C7 N2 C6 . . 113.54(10) ?
    C8 N2 C6 . . 114.55(10) ?
    C7 N3 C10 . . 108.08(9) ?
    C7 N3 C12 . . 112.33(10) ?
    C10 N3 C12 . . 116.57(10) ?
    C18 N4 C17 . . 115.03(11) ?
    C18 N4 H1N4 . . 111.0(9) ?
    C17 N4 H1N4 . . 105.5(10) ?
    N1 C1 C2 . . 108.50(11) ?
    N1 C1 C6 . . 112.59(10) ?
    C2 C1 C6 . . 109.49(11) ?
    N1 C1 H1 . . 108.7 ?
    C2 C1 H1 . . 108.7 ?
    C6 C1 H1 . . 108.7 ?
    C3 C2 C1 . . 113.15(12) ?
    C3 C2 H2A . . 108.9 ?
    C1 C2 H2A . . 108.9 ?
    C3 C2 H2B . . 108.9 ?
    C1 C2 H2B . . 108.9 ?
    H2A C2 H2B . . 107.8 ?
    C2 C3 C4 . . 111.16(12) ?
    C2 C3 H3A . . 109.4 ?
    C4 C3 H3A . . 109.4 ?
    C2 C3 H3B . . 109.4 ?
    C4 C3 H3B . . 109.4 ?
    H3A C3 H3B . . 108.0 ?
    C3 C4 C5 . . 109.76(12) ?
    C3 C4 H4C . . 109.7 ?
    C5 C4 H4C . . 109.7 ?
    C3 C4 H4D . . 109.7 ?
    C5 C4 H4D . . 109.7 ?
    H4C C4 H4D . . 108.2 ?
    C4 C5 C6 . . 111.95(12) ?
    C4 C5 H5A . . 109.2 ?
    C6 C5 H5A . . 109.2 ?
    C4 C5 H5B . . 109.2 ?
    C6 C5 H5B . . 109.2 ?
    H5A C5 H5B . . 107.9 ?
    N2 C6 C5 . . 113.91(11) ?
    N2 C6 C1 . . 111.74(10) ?
    C5 C6 C1 . . 109.61(10) ?
    N2 C6 H6 . . 107.1 ?
    C5 C6 H6 . . 107.1 ?
    C1 C6 H6 . . 107.1 ?
    N2 C7 N3 . . 109.89(10) ?
    N2 C7 H7A . . 109.7 ?
    N3 C7 H7A . . 109.7 ?
    N2 C7 H7B . . 109.7 ?
    N3 C7 H7B . . 109.7 ?
    H7A C7 H7B . . 108.2 ?
    N2 C8 C9 . . 108.58(10) ?
    N2 C8 H8A . . 110.0 ?
    C9 C8 H8A . . 110.0 ?
    N2 C8 H8B . . 110.0 ?
    C9 C8 H8B . . 110.0 ?
    H8A C8 H8B . . 108.4 ?
    C8 C9 C10 . . 112.39(11) ?
    C8 C9 H9A . . 109.1 ?
    C10 C9 H9A . . 109.1 ?
    C8 C9 H9B . . 109.1 ?
    C10 C9 H9B . . 109.1 ?
    H9A C9 H9B . . 107.9 ?
    N3 C10 C11 . . 112.80(11) ?
    N3 C10 C9 . . 107.26(10) ?
    C11 C10 C9 . . 110.94(12) ?
    N3 C10 H10 . . 108.6 ?
    C11 C10 H10 . . 108.6 ?
    C9 C10 H10 . . 108.6 ?
    C10 C11 H11A . . 109.5 ?
    C10 C11 H11B . . 109.5 ?
    H11A C11 H11B . . 109.5 ?
    C10 C11 H11C . . 109.5 ?
    H11A C11 H11C . . 109.5 ?
    H11B C11 H11C . . 109.5 ?
    N3 C12 C13 . . 115.37(10) ?
    N3 C12 C17 . . 110.39(10) ?
    C13 C12 C17 . . 110.37(11) ?
    N3 C12 H12 . . 106.7 ?
    C13 C12 H12 . . 106.7 ?
    C17 C12 H12 . . 106.7 ?
    C14 C13 C12 . . 111.80(11) ?
    C14 C13 H13A . . 109.3 ?
    C12 C13 H13A . . 109.3 ?
    C14 C13 H13B . . 109.3 ?
    C12 C13 H13B . . 109.3 ?
    H13A C13 H13B . . 107.9 ?
    C15 C14 C13 . . 110.44(12) ?
    C15 C14 H14A . . 109.6 ?
    C13 C14 H14A . . 109.6 ?
    C15 C14 H14B . . 109.6 ?
    C13 C14 H14B . . 109.6 ?
    H14A C14 H14B . . 108.1 ?
    C16 C15 C14 . . 111.33(12) ?
    C16 C15 H15A . . 109.4 ?
    C14 C15 H15A . . 109.4 ?
    C16 C15 H15B . . 109.4 ?
    C14 C15 H15B . . 109.4 ?
    H15A C15 H15B . . 108.0 ?
    C15 C16 C17 . . 111.59(11) ?
    C15 C16 H16A . . 109.3 ?
    C17 C16 H16A . . 109.3 ?
    C15 C16 H16B . . 109.3 ?
    C17 C16 H16B . . 109.3 ?
    H16A C16 H16B . . 108.0 ?
    N4 C17 C16 . . 110.67(10) ?
    N4 C17 C12 . . 109.40(10) ?
    C16 C17 C12 . . 109.47(11) ?
    N4 C17 H17 . . 109.1 ?
    C16 C17 H17 . . 109.1 ?
    C12 C17 H17 . . 109.1 ?
    N4 C18 C19 . . 116.65(11) ?
    N4 C18 H18A . . 108.1 ?
    C19 C18 H18A . . 108.1 ?
    N4 C18 H18B . . 108.1 ?
    C19 C18 H18B . . 108.1 ?
    H18A C18 H18B . . 107.3 ?
    C18 C19 C20 . . 114.94(11) ?
    C18 C19 H19A . . 108.5 ?
    C20 C19 H19A . . 108.5 ?
    C18 C19 H19B . . 108.5 ?
    C20 C19 H19B . . 108.5 ?
    H19A C19 H19B . . 107.5 ?
    N1 C20 C21 . . 107.37(11) ?
    N1 C20 C19 . . 114.21(11) ?
    C21 C20 C19 . . 110.67(12) ?
    N1 C20 H20 . . 108.1 ?
    C21 C20 H20 . . 108.1 ?
    C19 C20 H20 . . 108.1 ?
    C20 C21 H21A . . 109.5 ?
    C20 C21 H21B . . 109.5 ?
    H21A C21 H21B . . 109.5 ?
    C20 C21 H21C . . 109.5 ?
    H21A C21 H21C . . 109.5 ?
    H21B C21 H21C . . 109.5 ?
    H1O1 O1W H2O1 . . 108.9(15) ?
    H1O2 O2W H2O2 . . 107.8(15) ?
loop_
    _geom_torsion_atom_site_label_1
    _geom_torsion_atom_site_label_2
    _geom_torsion_atom_site_label_3
    _geom_torsion_atom_site_label_4
    _geom_torsion_site_symmetry_1
    _geom_torsion_site_symmetry_2
    _geom_torsion_site_symmetry_3
    _geom_torsion_site_symmetry_4
    _geom_torsion
    _geom_torsion_publ_flag
    C20 N1 C1 C2 . . . . 153.36(11) ?
    C20 N1 C1 C6 . . . . -85.30(13) ?
    N1 C1 C2 C3 . . . . 178.89(12) ?
    C6 C1 C2 C3 . . . . 55.66(15) ?
    C1 C2 C3 C4 . . . . -55.65(16) ?
    C2 C3 C4 C5 . . . . 55.09(16) ?
    C3 C4 C5 C6 . . . . -57.78(16) ?
    C7 N2 C6 C5 . . . . -51.09(14) ?
    C8 N2 C6 C5 . . . . 75.88(14) ?
    C7 N2 C6 C1 . . . . 73.80(13) ?
    C8 N2 C6 C1 . . . . -159.24(11) ?
    C4 C5 C6 N2 . . . . -175.37(11) ?
    C4 C5 C6 C1 . . . . 58.62(14) ?
    N1 C1 C6 N2 . . . . 56.17(14) ?
    C2 C1 C6 N2 . . . . 176.96(10) ?
    N1 C1 C6 C5 . . . . -176.58(10) ?
    C2 C1 C6 C5 . . . . -55.80(13) ?
    C8 N2 C7 N3 . . . . 66.00(13) ?
    C6 N2 C7 N3 . . . . -164.48(10) ?
    C10 N3 C7 N2 . . . . -67.79(12) ?
    C12 N3 C7 N2 . . . . 162.22(10) ?
    C7 N2 C8 C9 . . . . -57.21(14) ?
    C6 N2 C8 C9 . . . . 173.83(11) ?
    N2 C8 C9 C10 . . . . 53.63(15) ?
    C7 N3 C10 C11 . . . . -176.94(11) ?
    C12 N3 C10 C11 . . . . -49.35(15) ?
    C7 N3 C10 C9 . . . . 60.60(13) ?
    C12 N3 C10 C9 . . . . -171.80(10) ?
    C8 C9 C10 N3 . . . . -55.43(14) ?
    C8 C9 C10 C11 . . . . -179.03(12) ?
    C7 N3 C12 C13 . . . . 54.74(14) ?
    C10 N3 C12 C13 . . . . -70.74(14) ?
    C7 N3 C12 C17 . . . . -71.21(12) ?
    C10 N3 C12 C17 . . . . 163.31(10) ?
    N3 C12 C13 C14 . . . . 177.16(11) ?
    C17 C12 C13 C14 . . . . -56.88(15) ?
    C12 C13 C14 C15 . . . . 55.58(17) ?
    C13 C14 C15 C16 . . . . -55.15(17) ?
    C14 C15 C16 C17 . . . . 57.13(17) ?
    C18 N4 C17 C16 . . . . -89.72(13) ?
    C18 N4 C17 C12 . . . . 149.58(10) ?
    C15 C16 C17 N4 . . . . -178.08(11) ?
    C15 C16 C17 C12 . . . . -57.42(15) ?
    N3 C12 C17 N4 . . . . -53.01(13) ?
    C13 C12 C17 N4 . . . . 178.27(10) ?
    N3 C12 C17 C16 . . . . -174.44(10) ?
    C13 C12 C17 C16 . . . . 56.85(13) ?
    C17 N4 C18 C19 . . . . -69.66(15) ?
    N4 C18 C19 C20 . . . . -59.72(16) ?
    C1 N1 C20 C21 . . . . 176.50(12) ?
    C1 N1 C20 C19 . . . . -60.40(15) ?
    C18 C19 C20 N1 . . . . 169.30(11) ?
    C18 C19 C20 C21 . . . . -69.41(15) ?
loop_
    _geom_hbond_atom_site_label_D
    _geom_hbond_atom_site_label_H
    _geom_hbond_atom_site_label_A
    _geom_hbond_site_symmetry_A
    _geom_hbond_distance_DH
    _geom_hbond_distance_HA
    _geom_hbond_distance_DA
    _geom_hbond_angle_DHA
    N1 H1N1 O1W 2_656 0.914(15) 2.395(15) 3.2763(19) 162.0(13)
    N4 H1N4 N3 . 0.882(16) 2.287(15) 2.8304(16) 119.8(12)
    O1W H1O1 N1 . 0.847(9) 2.061(9) 2.9077(18) 178.3(17)
    O1W H2O1 O2W 2_566 0.833(9) 1.985(9) 2.816(2) 174.9(17)
    O2W H1O2 N4 . 0.837(9) 2.096(10) 2.9190(18) 167.5(18)
    O2W H2O2 O1W 1_565 0.830(9) 1.984(9) 2.7975(17) 166.4(18)
_shelx_hkl_file
;
   0   1   1 1203.90   28.80
   0  -1  -1 1313.70   30.70
   0   2   2   40.50    2.30
   0  -2  -2   35.30    2.50
   0   3   3   63.30    3.50
   0  -3  -3   65.50    3.50
   0   4   4  100.70    6.90
   0  -4  -4  107.50    5.10
   0   5   5   22.10    3.70
   0  -5  -5   19.30    4.30
   0   6   6   21.30    4.90
   0  -6  -6   30.70    6.50
   0   7   7   83.30    6.60
   0  -7  -7   90.40    6.60
   0   8   8  167.80   12.10
   0  -8  -8  135.70    8.40
   0   9   9  394.80   15.60
   0  -9  -9  381.10   15.00
   0  10  10   23.70    9.60
   0 -10 -10   24.70    9.10
   0  11  11   59.60   11.90
   0 -11 -11   56.00   12.30
   0  12  12  -10.70   13.30
   0 -12 -12   -0.40   13.80
   0 -12 -13   -1.20   22.50
   0 -11 -12    0.80   11.00
   0  11  12   -1.90   13.00
   0 -10 -11   55.00   10.30
   0  10  11   54.00   10.40
   0  -9 -10   52.00    9.20
   0   9  10   39.80    8.50
   0  -8  -9    4.70    7.60
   0   8   9    6.10    7.80
   0  -7  -8  117.50    7.90
   0   7   8  121.00    8.30
   0  -6  -7  253.50   10.00
   0   6   7  242.30   10.90
   0  -5  -6  207.60    8.30
   0   5   6  220.40   10.30
   0  -4  -5   55.00    4.20
   0   4   5   56.60    4.30
   0  -3  -4    0.70    1.90
   0   3   4    2.60    1.90
   0  -2  -3   35.70    2.80
   0   2   3   39.90    2.40
   0  -1  -2  306.90   14.00
   0   1   2  268.30    8.60
   0   0   1    4.00    0.30
   0   2   1  696.30   29.90
   0  -2  -1  794.00   33.60
   0   3   2   61.80    3.50
   0  -3  -2   61.30    3.60
   0   4   3  228.50    7.70
   0  -4  -3  228.50    9.20
   0   5   4   15.30    3.20
   0  -5  -4   18.00    3.60
   0   6   5   46.70    6.50
   0  -6  -5   46.00    5.40
   0   7   6   23.90    5.70
   0  -7  -6   16.60    6.30
   0   8   7  119.00    7.80
   0  -8  -7  133.00    8.40
   0   9   8   30.40    8.60
   0  -9  -8   35.60    6.80
   0  10   9  211.20   16.50
   0 -10  -9  197.10   12.70
   0  11  10    9.20   12.90
   0 -11 -10    8.70    9.80
   0  12  11    2.60   12.20
   0 -12 -11    4.10   11.60
   0 -13 -12   -7.50   28.40
   0 -12 -14    0.30   14.50
   0  12  14    0.20    6.60
   0 -11 -13    9.00   14.40
   0  11  13   13.40   14.20
   0 -10 -12   46.30   13.60
   0  10  12   43.20   13.80
   0  -9 -11  -12.90   15.50
   0   9  11   -1.10    9.60
   0  -8 -10   41.10   13.20
   0   8  10   44.50    7.70
   0  -7  -9   21.00    5.10
   0   7   9   30.90    6.30
   0  -6  -8   32.40    4.60
   0   6   8   37.20    5.00
   0  -5  -7    1.40    3.60
   0   5   7    3.40    3.90
   0  -4  -6   79.10    5.00
   0   4   6   83.20    5.10
   0  -3  -5  906.20   24.20
   0   3   5  945.80   25.30
   0  -2  -4 1283.30   34.40
   0   2   4 1316.60   32.10
   0  -1  -3 1074.70   28.70
   0   1   3 1024.50   37.90
   0   1  -1   53.30    2.10
   0  -1   1   54.40    2.90
   0   2   0  585.30   16.10
   0  -2   0  580.00   17.00
   0   3   1   75.70    4.40
   0  -3  -1   77.90    4.20
   0   4   2    9.70    3.30
   0  -4  -2    9.10    3.00
   0   6   4   93.10    5.50
   0  -6  -4   94.90    6.20
   0   7   5  280.30   11.80
   0  -7  -5  261.20   11.20
   0   8   6    0.60    4.80
   0  -8  -6    3.50    4.90
   0   9   7   15.20    6.00
   0  -9  -7   12.70    5.70
   0  10   8   12.10    6.50
   0 -10  -8    7.70    6.60
   0  11   9    0.90    8.40
   0 -11  -9    1.20    7.90
   0  12  10   97.80   15.30
   0 -12 -10   68.00   13.70
   0  13  11    5.30   10.90
   0 -13 -11   -9.40   15.30
   0 -12 -15    2.90    7.00
   0  12  15    0.30    6.80
   0 -11 -14    3.60   11.40
   0  11  14   -0.10    7.60
   0 -10 -13  115.90   21.30
   0  10  13   94.30   21.30
   0  -9 -12    2.40   11.30
   0   9  12   16.50   18.30
   0  -8 -11    0.90    6.90
   0   8  11   16.80    7.00
   0  -7 -10   -1.90    5.90
   0   7  10    0.70    6.00
   0  -6  -9   78.30   10.20
   0   6   9   81.10    7.20
   0  -5  -8   20.90    3.70
   0   5   8   18.70    4.00
   0  -4  -7   14.40    3.70
   0   4   7   11.70    3.30
   0  -3  -6  848.70   36.80
   0   3   6  809.40   21.60
   0  -2  -5 1055.30   41.50
   0   2   5 1114.40   28.40
   0  -1  -4  355.50   10.20
   0   1   4  368.80   10.00
   0   0  -3 2233.00   75.20
   0   0   3 2284.60   79.20
   0   1  -2  134.70    4.60
   0  -1   2  142.60    4.30
   0   2  -1  212.80    9.90
   0  -2   1  205.10    6.70
   0   3   0  217.00    7.80
   0  -3   0  217.70    7.40
   0   4   1  168.70    7.60
   0   5   2   55.40    4.80
   0  -5  -2   53.90    5.10
   0   6   3  184.90    8.50
   0  -6  -3  173.40    9.80
   0   7   4    0.50    3.80
   0  -7  -4    5.00    4.20
   0   8   5   62.20    7.10
   0  -8  -5   63.60    7.30
   0   9   6  118.80    8.60
   0  -9  -6  122.50    8.20
   0  10   7    2.50    6.40
   0 -10  -7   -4.20    6.40
   0  11   8    4.90    8.30
   0 -11  -8    1.90    7.80
   0  12   9   35.10   11.30
   0 -12  -9   35.10   11.70
   0  13  10    4.70   12.10
   0 -13 -10   14.40   14.00
   0 -12 -16    2.30   19.10
   0  12  16   11.60   11.10
   0 -11 -15   -2.40    9.80
   0  11  15   -6.40    9.10
   0 -10 -14   -2.50   12.20
   0  10  14   -7.50   10.90
   0  -9 -13   92.00   11.20
   0   9  13   96.80   13.90
   0  -8 -12    9.00    6.60
   0   8  12    0.20    6.90
   0  -7 -11   48.60    7.10
   0   7  11   55.10    9.50
   0  -6 -10   30.40    6.80
   0   6  10   29.00    5.70
   0  -5  -9   82.50    5.80
   0   5   9   87.00    6.60
   0  -4  -8  113.20    6.10
   0   4   8  123.40    7.20
   0   3   7   48.50    3.70
   0  -2  -6  838.50   21.60
   0   2   6  821.90   22.20
   0  -1  -5 2062.30   49.50
   0   1   5 2104.90   52.70
   0   0  -4  104.70    3.50
   0   0   4   98.20    4.00
   0   1  -3 2048.90   47.90
   0  -1   3 2066.40   65.90
   0   2  -2  282.80    9.10
   0  -2   2  263.00    9.80
   0   3  -1  464.00   14.10
   0  -3   1  436.40   12.00
   0   4   0   67.80    4.10
   0  -4   0   74.20    4.30
   0  -5  -1   43.40    5.60
   0   6   2   55.70    4.90
   0  -6  -2   60.50    4.60
   0   7   3   15.10    4.10
   0  -7  -3   15.90    4.70
   0   8   4   70.70    6.50
   0  -8  -4   67.30    6.50
   0   9   5    7.40    5.50
   0  -9  -5   11.70    5.40
   0  10   6   -1.70    5.90
   0 -10  -6    1.20    6.00
   0  11   7    0.50    7.30
   0 -11  -7    7.90    6.70
   0  12   8  120.70   13.70
   0 -12  -8   87.20   11.40
   0  13   9   41.70   15.50
   0 -13  -9   38.40   11.00
   0 -11 -16   72.00   17.50
   0  11  16    2.10   13.50
   0 -10 -15   32.90   15.60
   0  10  15   21.50   15.20
   0  -9 -14    9.90   14.40
   0   9  14   -4.90   10.00
   0  -8 -13   34.70    8.00
   0   8  13   49.60    8.10
   0  -7 -12    1.40    6.40
   0   7  12    4.30    6.80
   0  -6 -11    1.40    4.40
   0   6  11    0.30    4.70
   0  -5 -10  159.80    8.10
   0   5  10  175.40    9.00
   0  -4  -9   38.50    4.30
   0   4   9   39.30    6.00
   0  -3  -8   11.10    4.10
   0   3   8   13.20    3.10
   0  -2  -7    1.20    1.90
   0   2   7    1.80    1.80
   0  -1  -6  176.10    8.80
   0   1   6  172.90    6.10
   0   0  -5 2785.70   66.50
   0   0   5 2859.30   66.70
   0   1  -4   95.40    3.90
   0  -1   4  100.00    3.40
   0   2  -3 1427.50   50.40
   0  -2   3 1458.60   35.20
   0  -3   2 1429.90   37.20
   0   4  -1  548.30   20.80
   0  -4   1  521.60   15.30
   0   5   0   47.70    4.40
   0  -5   0   41.30    3.90
   0   7   2    8.50    3.90
   0  -7  -2    5.60    3.80
   0   8   3    7.20    5.80
   0  -8  -3    3.60    5.20
   0   9   4  179.80   11.70
   0  -9  -4  193.70   12.20
   0  10   5   65.00    8.50
   0 -10  -5   78.10    9.00
   0  11   6   -5.40    8.00
   0 -11  -6   -2.90    7.70
   0  12   7    3.60   13.20
   0 -12  -7   23.00   17.50
   0  13   8  141.30   11.70
   0 -13  -8  151.80   11.60
   0  14   9   19.00    9.70
   0 -14  -9   25.20   11.90
   0 -11 -17   -4.50   11.20
   0  11  17   10.50   13.00
   0 -10 -16    7.50   12.80
   0  10  16   15.10   13.90
   0  -9 -15   34.20   11.30
   0   9  15   34.50   10.20
   0  -8 -14  102.50   11.20
   0   8  14   87.80   13.00
   0  -7 -13   12.30   14.70
   0   7  13   16.30    7.80
   0  -6 -12    1.70    4.60
   0   6  12    1.70    5.50
   0  -5 -11    3.00    4.10
   0   5  11    3.10    4.10
   0  -4 -10   47.20    6.20
   0   4  10   56.00    5.70
   0  -3  -9   45.50    3.90
   0   3   9   44.00    4.20
   0  -2  -8   53.30    5.80
   0   2   8   57.90    3.90
   0  -1  -7 3454.10   84.30
   0   1   7 3253.90  104.30
   0   0  -6   51.00    3.20
   0   0   6   41.00    2.30
   0   1  -5 1025.30   27.00
   0  -1   5 1002.20   33.30
   0   2  -4  204.20    6.20
   0  -2   4  216.80    9.40
   0   3  -3  567.80   16.50
   0  -3   3  542.90   21.70
   0   4  -2  206.20    7.80
   0  -4   2  208.40    7.60
   0   5  -1  951.70   27.40
   0  -5   1  960.10   24.80
   0   6   0  216.00    8.80
   0  -6   0  191.60    8.50
   0  -7  -1  386.10   22.70
   0   8   2    4.80    4.80
   0  -8  -2   -3.00    8.10
   0   9   3   12.10    5.10
   0  -9  -3   15.10    5.50
   0  10   4   41.10    9.90
   0 -10  -4   21.20    8.70
   0  11   5    8.20    7.20
   0 -11  -5   -0.60    6.90
   0  12   6   -3.90   10.90
   0 -12  -6    5.20   10.90
   0  13   7    9.10   12.10
   0 -13  -7   12.80   10.50
   0  14   8   34.10   11.40
   0 -14  -8   47.70   11.20
   0 -10 -17   11.00   14.90
   0  10  17   -1.20   13.20
   0  -9 -16   11.50   19.80
   0   9  16   13.00   12.40
   0  -8 -15   -8.40   11.70
   0   8  15    8.10   10.70
   0  -7 -14   -1.30    7.10
   0   7  14   -2.40    7.10
   0  -6 -13   14.40    7.90
   0   6  13    8.00   10.00
   0  -5 -12   10.30    5.50
   0   5  12   13.10    6.40
   0  -4 -11  641.30   19.50
   0   4  11  655.10   28.50
   0  -3 -10   10.90    3.60
   0   3  10   12.90    4.00
   0  -2  -9  341.50   22.50
   0   2   9  338.80   10.80
   0  -1  -8  342.50   10.80
   0   1   8  339.40   10.40
   0   0  -7  556.30   20.40
   0   0   7  527.90   13.80
   0   1  -6  158.90    4.60
   0  -1   6  156.10    7.40
   0   2  -5  148.30    5.30
   0  -2   5  145.70    5.10
   0   3  -4  160.20    8.10
   0  -3   4  150.50    5.30
   0   4  -3  232.00    7.80
   0  -4   3  226.30    8.00
   0   5  -2  390.40   14.30
   0  -5   2  401.90   12.00
   0   6  -1  198.20    8.60
   0  -6   1  193.90    8.50
   0   7   0 1002.70   26.90
   0  -7   0 1088.50   29.70
   0  -8  -1   98.00    6.60
   0   9   2   28.60    5.90
   0  -9  -2   14.40    5.10
   0  10   3  115.70   12.00
   0 -10  -3  103.40   12.40
   0  11   4   -1.90    6.50
   0 -11  -4    1.40    6.40
   0  12   5    2.40    9.50
   0 -12  -5    4.20    9.60
   0  13   6    7.40   15.90
   0 -13  -6   36.50   23.80
   0  14   7    1.30   13.30
   0 -14  -7   14.40   12.50
   0 -10 -18    2.80    8.80
   0  10  18    5.10   12.20
   0  -9 -17   14.50    7.80
   0   9  17   76.70   10.90
   0  -8 -16   26.40   12.30
   0   8  16   44.40   16.30
   0   7  15   -3.40   12.70
   0  -6 -14   -4.50    5.90
   0   6  14   -1.20    5.90
   0  -5 -13   79.50    7.30
   0   5  13   85.50   10.20
   0  -4 -12    4.40    5.80
   0   4  12    4.80    4.50
   0  -3 -11    8.60    6.30
   0   3  11    7.50    4.20
   0  -2 -10    9.70    3.40
   0   2  10    8.60    2.50
   0  -1  -9   10.40    2.50
   0   1   9   10.80    2.90
   0   0  -8   26.60    2.30
   0   0   8   20.80    3.10
   0   1  -7   22.90    1.90
   0  -1   7   23.10    2.70
   0   2  -6  354.20   10.50
   0  -2   6  344.50   13.80
   0   3  -5  548.30   22.40
   0  -3   5  549.80   15.10
   0   4  -4 1007.80   28.30
   0  -4   4  999.40   38.10
   0   5  -3   63.80    5.80
   0  -5   3   65.20    4.90
   0   6  -2  403.10   12.70
   0  -6   2  405.30   13.30
   0   7  -1   77.90    5.40
   0  -7   1   60.50    5.50
   0   8   0  249.80   17.20
   0  -8   0  209.10   10.80
   0   9   1   12.30    5.80
   0  -9  -1   15.90    5.70
   0  10   2  159.60   11.10
   0 -10  -2  175.40   11.50
   0  11   3    0.90    7.40
   0 -11  -3    1.90    7.40
   0  12   4   53.90    9.20
   0 -12  -4   44.20    9.50
   0  13   5   10.80   13.60
   0 -13  -5    4.20   12.10
   0  14   6  102.10   13.20
   0 -14  -6   96.10   13.10
   0  -9 -18    7.60   10.30
   0   9  18   -1.90   10.70
   0   8  17   -5.90   14.70
   0  -7 -16  105.00   10.90
   0   7  16  113.00   11.50
   0  -6 -15    2.30    9.70
   0  -5 -14    8.40    9.70
   0   5  14    2.70   10.20
   0  -4 -13   12.70    4.70
   0   4  13    6.60    6.20
   0  -3 -12   63.00    6.60
   0   3  12   63.40    5.00
   0  -2 -11    5.50    5.10
   0   2  11    3.00    2.70
   0  -1 -10   85.80    4.80
   0   1  10   92.90    7.50
   0   0   9  250.10    8.40
   0   1  -8  942.00   24.10
   0  -1   8  918.50   32.10
   0   2  -7    4.20    2.00
   0  -2   7    3.40    1.80
   0   3  -6  570.80   16.20
   0  -3   6  576.70   25.40
   0   4  -5  480.60   16.70
   0  -4   5  474.10   22.20
   0   5  -4   50.40    4.30
   0  -5   4   54.50    5.10
   0   6  -3  304.00   15.20
   0  -6   3  302.40   11.20
   0   7  -2   16.80    5.50
   0  -7   2   19.00    6.40
   0   8  -1   -0.10    4.10
   0  -8   1    4.70    4.00
   0   9   0    1.70    4.90
   0  -9   0    4.50    5.00
   0  10   1   90.20    8.30
   0 -10  -1   96.70    9.00
   0 -11  -2   71.60   11.70
   0  12   3   91.60    9.60
   0 -12  -3  102.80   10.90
   0  13   4   37.70   15.10
   0 -13  -4   37.60   11.10
   0  14   5   -0.70   13.10
   0 -14  -5    1.70   12.10
   0  -8 -18   -3.30    9.60
   0   8  18   -3.50   10.10
   0  -7 -17    5.80   19.40
   0   7  17  -18.80   21.80
   0  -6 -16  170.40   11.60
   0   6  16  172.70   13.40
   0  -5 -15   -2.50    7.80
   0   5  15   -4.20    6.70
   0  -4 -14    7.10    6.50
   0   4  14    6.20    5.30
   0  -3 -13    4.60    4.00
   0   3  13    6.00    5.10
   0  -2 -12    6.90    5.30
   0   2  12    5.60    3.10
   0  -1 -11    0.30    2.70
   0   1  11   -1.80    2.80
   0   0 -10  292.80   11.10
   0   0  10  311.10   14.50
   0   1  -9   12.20    2.20
   0  -1   9    8.50    1.90
   0   2  -8  167.60    6.00
   0  -2   8  166.90    5.70
   0   3  -7  152.80    8.60
   0  -3   7  151.40    6.30
   0   4  -6   -0.30    2.20
   0  -4   6   -1.50    2.10
   0   5  -5   33.00    3.40
   0  -5   5   28.30    3.60
   0   6  -4  192.10    8.60
   0  -6   4  205.60    8.70
   0   7  -3  106.70    7.10
   0  -7   3  114.40    9.10
   0   8  -2   -1.20    6.20
   0  -8   2   -5.10    4.70
   0   9  -1  176.00   10.60
   0  -9   1  177.70   13.00
   0  10   0   55.80    6.80
   0 -10   0   64.70    6.90
   0  11   1    2.50    6.40
   0 -11  -1   -5.00    6.30
   0  12   2    1.70   16.20
   0 -12  -2  -10.30   13.70
   0  13   3   27.80   10.20
   0 -13  -3   14.20   10.10
   0  14   4   45.50   13.30
   0 -14  -4  100.70   14.00
   0   8  19  -10.90   18.60
   0  -7 -18    3.70   10.40
   0   7  18    2.40   13.80
   0  -6 -17    0.50   18.70
   0   6  17    5.60   11.20
   0  -5 -16   -2.80    8.10
   0   5  16    2.70   10.50
   0  -4 -15   -0.90   11.00
   0   4  15   10.30   11.60
   0  -3 -14   29.30    6.40
   0   3  14   22.60    4.90
   0  -2 -13    2.20    4.30
   0   2  13    0.00    3.80
   0  -1 -12    1.50    2.80
   0   1  12   -0.40    3.50
   0   0 -11  131.60    8.00
   0   0  11  129.60    5.80
   0   1 -10   16.40    2.20
   0  -1  10   15.00    2.90
   0   2  -9   72.90    5.50
   0  -2   9   74.00    5.40
   0   3  -8   56.20    5.20
   0  -3   8   55.10    3.30
   0   4  -7    3.50    2.70
   0  -4   7    4.10    2.70
   0   5  -6   17.40    3.40
   0  -5   6   14.80    3.30
   0   6  -5   82.60    5.80
   0  -6   5  101.30    5.90
   0   7  -4    6.00    4.20
   0  -7   4    9.00    3.80
   0   8  -3  230.30   10.50
   0  -8   3  223.30   11.70
   0   9  -2   15.00    5.60
   0  -9   2   18.00    6.10
   0  10  -1    4.00    5.80
   0 -10   1   -4.10    6.40
   0  11   0   25.40   13.90
   0 -11   0   20.60    9.60
   0  12   1   10.40    9.10
   0 -12  -1    0.20    7.90
   0  13   2    7.60   10.40
   0 -13  -2   -5.90    9.50
   0  14   3   61.20   15.20
   0 -14  -3   57.40   26.30
   0  -7 -19    8.50   14.10
   0   7  19   14.30   22.80
   0  -6 -18   31.20   22.00
   0   6  18   16.90   14.60
   0  -5 -17   52.40   11.40
   0   5  17   47.40   13.60
   0  -4 -16   97.30   13.00
   0   4  16   79.00    9.80
   0  -3 -15   14.20    6.90
   0  -2 -14    9.80    4.60
   0   2  14    9.10    4.10
   0  -1 -13    4.70    4.70
   0   1  13    3.20    3.40
   0   0 -12   17.90    2.80
   0   0  12   21.50    4.60
   0   1 -11   85.70    4.50
   0   2 -10  162.90    6.00
   0  -2  10  176.30    8.10
   0   3  -9   40.00    4.50
   0  -3   9   41.70    3.20
   0   4  -8   21.60    3.10
   0  -4   8   27.50    4.00
   0   5  -7  443.00   18.90
   0  -5   7  452.10   25.80
   0   6  -6   49.00    5.10
   0  -6   6   55.60    4.70
   0   7  -5    0.80    4.10
   0  -7   5    1.30    4.20
   0   8  -4   14.00    4.60
   0  -8   4   12.70    4.60
   0   9  -3   39.20    5.90
   0  -9   3   36.40    5.70
   0  10  -2    6.40    5.40
   0 -10   2    9.10    5.70
   0  11  -1   38.10    6.90
   0 -11   1   39.70    7.10
   0  12   0   27.20    8.40
   0 -12   0   12.70    7.50
   0  13   1   -6.80   10.50
   0 -13  -1   -5.30   10.60
   0  14   2    3.40   10.60
   0 -14  -2    3.00   10.60
   0  15   3    8.90   13.80
   0 -15  -3   56.70   11.70
   0   6  19   38.90   16.60
   0  -5 -18  216.20   14.30
   0   5  18  234.60   24.30
   0  -4 -17    8.40   11.90
   0   4  17   21.90   10.80
   0  -3 -16    9.60    6.90
   0   3  16    7.90    9.50
   0  -2 -15   -0.20    7.10
   0   2  15   -3.20    7.10
   0  -1 -14   -0.90    3.80
   0   1  14   -1.40    3.90
   0   0 -13   74.80    5.30
   0   0  13   78.60    5.30
   0   1 -12   10.50    2.70
   0  -1  12   14.40    2.50
   0   2 -11   39.60    5.90
   0  -2  11   29.60    4.40
   0   3 -10   22.80    2.80
   0  -3  10   28.60    3.10
   0   4  -9   54.00    4.00
   0  -4   9   45.90    3.90
   0   5  -8   15.10    4.20
   0  -5   8   12.50    5.30
   0   6  -7   11.40    4.40
   0  -6   7   11.20    4.20
   0   7  -6   10.60    4.00
   0  -7   6   13.30    4.50
   0   8  -5  646.40   21.80
   0  -8   5  613.00   19.70
   0   9  -4  266.70   12.00
   0  -9   4  249.00   11.00
   0  10  -3    7.70    6.60
   0 -10   3    2.10    7.40
   0  11  -2   23.00    7.40
   0 -11   2   30.00   10.90
   0  12  -1    2.70    8.00
   0 -12   1    2.70    7.90
   0  13   0   -1.70    9.10
   0 -13   0   11.50    8.70
   0  14   1    2.50   10.10
   0 -14  -1   -2.60   10.10
   0  15   2   -3.70   13.50
   0 -15  -2    5.90   22.50
   0  -6 -20   -1.80   14.50
   0   6  20   -3.40   16.20
   0  -5 -19   30.50   19.30
   0   5  19    6.10   12.20
   0  -4 -18  127.20   12.70
   0   4  18  131.80   21.00
   0  -3 -17    4.00   10.60
   0   3  17   -3.10    6.30
   0  -2 -16   13.10    8.10
   0   2  16    6.90    6.20
   0  -1 -15    7.70    5.00
   0   1  15    7.40    4.50
   0   0 -14  121.00    7.90
   0   0  14  134.70    5.70
   0   1 -13   11.00    3.20
   0  -2  12  691.80   27.40
   0  -3  11  222.50    8.20
   0   4 -10    0.20    2.20
   0  -4  10   -0.40    3.30
   0   5  -9  137.00    7.10
   0  -5   9  137.80    8.20
   0   6  -8  205.00    8.90
   0  -6   8  199.30    8.70
   0   7  -7  235.50   10.20
   0  -7   7  239.90   10.20
   0   8  -6   -2.70    6.70
   0  -8   6   -2.30    5.00
   0   9  -5   72.60   11.00
   0  -9   5   89.80    8.00
   0  10  -4   29.20   13.20
   0 -10   4   46.10    8.60
   0  11  -3   12.80    7.60
   0 -11   3   14.60    7.30
   0  12  -2    3.40    9.20
   0 -12   2   10.20    8.90
   0  13  -1    7.90   10.80
   0 -13   1   -1.30    9.40
   0  14   0   -9.80   18.40
   0 -14   0    2.60   13.80
   0  15   1    8.80   12.40
   0 -15  -1   20.90   13.60
   0  -5 -20   13.00   17.50
   0   5  20    3.40   22.00
   0  -4 -19   11.20   14.70
   0   4  19   28.30    6.40
   0  -3 -18   98.50   12.20
   0   3  18  120.00   16.00
   0  -2 -17   10.00    5.90
   0   2  17   15.60    7.50
   0  -1 -16   50.70    6.20
   0   1  16   41.00    7.60
   0   0 -15   47.40    6.60
   0   2 -13    4.90    2.90
   0  -2  13    1.20    2.70
   0   3 -12  230.20    9.20
   0  -3  12  241.40   11.90
   0   4 -11   75.30    4.70
   0  -4  11   68.60    5.00
   0   5 -10  129.50    6.30
   0  -5  10  125.90    5.70
   0   6  -9    5.80    3.40
   0  -6   9    5.20    3.40
   0   7  -8   22.50    4.50
   0  -7   8   23.10    4.70
   0   8  -7   20.70    6.80
   0  -8   7   25.80    6.10
   0   9  -6  166.00    9.60
   0  -9   6  164.40    9.40
   0  10  -5   53.80    9.80
   0 -10   5   54.10    8.40
   0  11  -4   47.50    7.90
   0 -11   4   52.90    7.90
   0  12  -3  183.20   10.90
   0 -12   3  199.00   11.60
   0  13  -2   -7.90    9.40
   0 -13   2   -1.20    9.10
   0  14  -1   32.50   11.30
   0 -14   1   36.90   10.70
   0  15   0    0.30   12.30
   0 -15   0    2.40   11.20
   0  -4 -20   -5.30   13.00
   0   4  20   12.60   12.80
   0  -3 -19   35.60    8.70
   0   3  19   33.00    9.30
   0  -2 -18   27.70    8.90
   0  -1  15   41.50    4.00
   0  -2  14  225.50    7.80
   0   3 -13  254.00   15.60
   0   4 -12    3.30    4.00
   0  -4  12    2.20    3.50
   0   5 -11    7.90    6.20
   0  -5  11   -0.30    4.30
   0   6 -10   -0.40    5.10
   0  -6  10    5.40    4.10
   0   7  -9  411.90   19.90
   0  -7   9  382.30   14.50
   0   8  -8   13.30    5.70
   0  -8   8   16.60    5.90
   0   9  -7   30.20    7.80
   0  -9   7   40.70    6.50
   0  10  -6   21.80    8.40
   0 -10   6   27.40    7.80
   0  11  -5   30.40    7.40
   0 -11   5   24.60    7.60
   0  12  -4    4.50    8.90
   0 -12   4    1.60    8.70
   0  13  -3   62.30   13.80
   0 -13   3   70.70   11.60
   0  14  -2    8.00   12.10
   0 -14   2    5.00   12.50
   0  15  -1    5.40   22.70
   0 -15   1   20.90    8.90
   0   3 -14    0.70    5.20
   0  -3  14    2.20    4.40
   0   4 -13   64.90    6.50
   0  -4  13   65.80    8.00
   0   5 -12   11.40    3.60
   0  -5  12    7.70    4.70
   0   6 -11    2.10    4.30
   0  -6  11    3.00    5.50
   0   7 -10  405.60   15.70
   0  -7  10  401.30   14.70
   0   8  -9   16.00    7.90
   0  -8   9    7.00    5.90
   0   9  -8   21.60    6.80
   0  -9   8   16.40    6.90
   0  10  -7   78.30   10.60
   0 -10   7   89.60    9.30
   0  11  -6  283.80   14.10
   0 -11   6  299.00   14.60
   0  12  -5   68.10    9.00
   0 -12   5   90.10    9.60
   0  13  -4   -4.90    8.80
   0 -13   4    8.00    9.10
   0  14  -3   -1.50    9.40
   0 -14   3    1.80    9.90
   0  15  -2    9.40    8.70
   0 -15   2   21.40   12.40
   0   4 -14    4.30    3.60
   0  -4  14   13.30    4.90
   0   5 -13    5.90    4.30
   0   6 -12    5.00    4.20
   0  -6  12    1.30    5.90
   0   7 -11    8.90    6.50
   0  -7  11   11.60    5.60
   0   8 -10    5.70    7.20
   0  -8  10    1.10    5.90
   0   9  -9    6.70    8.80
   0  -9   9    7.50    6.60
   0  10  -8   78.90    9.10
   0 -10   8   55.50    9.20
   0  11  -7   13.40    9.40
   0 -11   7    3.30    9.40
   0  12  -6    7.70    8.20
   0 -12   6   -0.10    8.10
   0  13  -5   18.60   10.40
   0 -13   5   39.50    9.80
   0  14  -4   14.80   13.90
   0 -14   4   -0.10   18.90
   0  15  -3    0.90   12.60
   0 -15   3   -1.60   10.40
   0   4 -15   -4.10    7.00
   0  -4  15    1.30    6.30
   0   5 -14   -1.00    4.90
   0  -5  14    1.70    5.20
   0   6 -13   11.20    6.30
   0  -6  13   13.40    7.00
   0   7 -12   84.60   12.10
   0  -7  12   88.30    8.90
   0   8 -11  142.30   11.50
   0  -8  11  131.40    9.70
   0   9 -10   83.40    9.00
   0  -9  10   80.70    9.00
   0  10  -9   30.80    8.70
   0 -10   9   29.00    7.50
   0  11  -8  162.60   12.80
   0 -11   8  148.90   12.40
   0  12  -7   72.90   10.70
   0 -12   7   93.10   11.10
   0  13  -6   72.00   21.10
   0 -13   6   39.10   17.10
   0  14  -5   -7.60   13.50
   0 -14   5    5.20   12.40
   0  15  -4   29.10   19.50
   0 -15   4   10.40   10.50
   0   5 -15   12.20    6.60
   0  -5  15   19.80   10.70
   0   6 -14    5.20    6.50
   0  -6  14    8.80    5.70
   0   7 -13    4.50    6.10
   0  -7  13   13.70    6.30
   0   8 -12   22.80    8.70
   0  -8  12   19.50    7.60
   0   9 -11   23.70    8.10
   0  -9  11   27.90    7.00
   0  10 -10   -9.70   11.90
   0 -10  10   -4.70    8.50
   0  11  -9   -1.70   10.20
   0 -11   9   -2.70    8.80
   0  12  -8   90.80   11.10
   0 -12   8   91.30   10.60
   0  13  -7    2.70   11.20
   0 -13   7   13.90   12.60
   0  14  -6    1.80   10.50
   0 -14   6    0.50    8.40
   0  15  -5    1.20    7.80
   0 -15   5    5.90    9.90
   0   5 -16   12.70    8.20
   0  -5  16    4.40    9.70
   0   6 -15   49.10    8.50
   0  -6  15   41.70    7.70
   0   7 -14    7.70    6.40
   0  -7  14   -0.20    9.00
   0   8 -13   44.80    8.10
   0  -8  13   48.10    7.80
   0  -9  12   31.20   11.50
   0  10 -11    0.20    9.90
   0 -10  11   -1.20   11.20
   0  11 -10  197.40   19.20
   0 -11  10  168.50   13.40
   0  12  -9   26.00   11.00
   0 -12   9   23.50   10.90
   0  13  -8   63.80   12.40
   0 -13   8   69.10   11.60
   0  14  -7   -0.20   16.10
   0 -14   7   -2.40   12.80
   0  15  -6   -0.50   13.90
   0 -15   6    6.00   15.70
   0   6 -16    0.90    5.20
   0  -6  16   10.90    7.00
   0   7 -15   -2.70    8.50
   0  -7  15    5.80   14.80
   0   8 -14   18.00    7.60
   0  -8  14   10.10   10.50
   0   9 -13   65.20   10.00
   0  -9  13   69.70   13.00
   0  10 -12  217.30   14.20
   0 -10  12  215.30   13.00
   0  11 -11  157.90   14.70
   0 -11  11  145.80   15.40
   0  12 -10  265.60   15.30
   0 -12  10  261.70   14.40
   0  13  -9    3.10   12.20
   0 -13   9    4.40   11.90
   0  14  -8   -5.10   16.20
   0 -14   8   19.50   16.90
   0  15  -7   -0.70   14.40
   0 -15   7   -5.80   11.00
   0   6 -17   29.90   10.00
   0   7 -16    3.90    7.30
   0  -7  16    5.70    7.40
   0   8 -15   13.30    9.80
   0  -8  15    7.20   11.40
   0   9 -14   59.00   19.50
   0  -9  14   28.00    9.00
   0  10 -13   76.10   11.80
   0 -10  13   68.20   15.10
   0  11 -12   -1.20   14.60
   0 -11  12   19.60   12.90
   0  12 -11   -5.10   13.10
   0 -12  11    6.90   12.90
   0  13 -10   23.50   12.90
   0 -13  10   13.40   12.30
   0  14  -9    6.00    9.10
   0 -14   9   89.90   24.70
   0  15  -8   -6.00   11.10
   0 -15   8   11.30   11.70
   0   7 -17   -7.50   11.40
   0  -7  17    7.40   10.90
   0   8 -16   11.80    8.50
   0  -8  16    0.10   19.10
   0   9 -15   18.60    9.80
   0  -9  15    9.00    9.00
   0  10 -14   66.40   10.70
   0 -10  14   61.60   12.20
   0  11 -13   30.70   17.60
   0 -11  13   36.70   12.50
   0  12 -12   13.10   12.60
   0 -12  12    1.70   10.90
   0  13 -11   -5.00   18.20
   0 -13  11   19.80   28.20
   0  14 -10    2.90    9.50
   0 -14  10    0.50   12.40
   0  15  -9    8.00   13.90
   0 -15   9    1.50   11.80
   0   8 -17   -1.00    6.60
   0  -8  17    0.20    7.90
   0   9 -16   16.60   15.50
   0  -9  16  -11.70   17.80
   0  10 -15    2.70   12.80
   0 -10  15    6.00   12.30
   0  11 -14   18.30   18.70
   0 -11  14    2.80   14.00
   0  12 -13   -5.90   14.60
   0 -12  13    1.00   18.20
   0  13 -12   -8.40   21.00
   0  14 -11   -7.40   19.80
   0 -14  11   62.80   26.80
   0 -15  10    6.00   10.70
   0   8 -18   -5.70    8.50
   0  -8  18    2.00   19.30
   0   9 -17    4.30   12.90
   0  -9  17    4.30   13.00
   0  10 -16   -3.00   16.10
   0 -10  16    8.70   17.30
   0  11 -15   34.20   15.70
   0 -11  15   15.20   18.60
   0  12 -14    2.90   14.10
   0 -12  14   -0.60   10.00
   0  13 -13  -10.50   15.10
   0 -13  13   -0.50   16.10
   0  14 -12   -4.00   18.40
   0 -14  12    0.50   15.60
   0  10 -17   49.30   20.40
   0 -10  17   15.00   13.90
   0  11 -16   74.90   19.70
   0 -11  16    6.90   10.70
   0 -12  15   26.00   26.50
   0  13 -14   12.20   19.80
   0 -14  13   -7.70   20.40
  -1  14 -13   -7.10   15.40
   1 -13  14   -9.90   14.80
  -1  13 -14    4.10   18.80
  -1  12 -15   -1.90   16.10
   1 -11  16   -2.80   14.00
  -1  11 -16   -5.30   13.20
   1 -10  17   77.70   25.30
  -1  10 -17    6.70   11.90
  -1  14 -12    0.00   14.90
  -1  13 -13    5.40   12.30
   1 -12  14   52.60   19.50
  -1  12 -14   98.20   23.50
   1 -11  15    6.00   12.20
  -1  11 -15    5.10    9.50
   1 -10  16   58.10   13.00
  -1  10 -16   81.00   24.20
   1  -9  17  100.40   21.70
  -1   9 -17  101.20   25.20
  -1   8 -18   27.80    8.90
  -1  13 -12    6.10   20.60
  -1  12 -13    8.10   23.20
   1 -11  14   -5.50   23.70
  -1  11 -14    3.60   18.40
   1 -10  15    7.60   11.10
  -1  10 -15   19.00   21.60
  -1   9 -16    9.10    5.10
   1  -8  17   -9.20   20.20
  -1   8 -17   14.80   10.30
   1 -14  10   -0.90   10.10
  -1  14 -10   25.50   18.10
   1 -13  11    0.30   17.60
  -1  13 -11   -3.70   13.00
   1 -12  12   10.40   14.00
  -1  12 -12   11.10   14.50
   1 -11  13    8.00   11.10
  -1  11 -13   10.50   13.40
   1 -10  14   65.40   12.50
  -1  10 -14   58.80   12.20
   1  -9  15  117.50   16.00
  -1   9 -15   91.40   14.60
  -1   8 -16   32.70   12.50
  -1   7 -17   -2.50   10.80
   1 -14   9    4.50   14.60
  -1  14  -9  -11.30   18.70
   1 -13  10   73.00   15.30
  -1  13 -10   72.40   17.30
   1 -12  11    2.60   11.60
  -1  12 -11    8.60   12.20
   1 -11  12   -6.30   14.80
  -1  11 -12   17.00   22.30
   1 -10  13   92.40   11.80
  -1  10 -13  111.80   12.60
   1  -9  14   24.60   17.90
  -1   9 -14   34.10   12.50
   1  -8  15    2.00   10.30
  -1   8 -15   29.60   16.90
   1  -7  16   14.80    8.60
  -1   7 -16   34.40    9.80
   1 -14   8   -3.70   14.50
  -1  14  -8  -11.40   16.70
   1 -13   9   30.90   13.70
  -1  13  -9   48.00   17.40
   1 -12  10   -5.40   11.70
  -1  12 -10   16.40   12.90
   1 -11  11    2.40   10.40
  -1  11 -11    7.50   11.00
   1 -10  12    8.40   11.10
  -1  10 -12   25.50   11.50
   1  -9  13   13.90   10.70
  -1   9 -13   17.10   10.10
   1  -8  14   -0.50   10.90
  -1   8 -14   -2.10   14.60
   1  -7  15    4.90   13.30
  -1   7 -15   10.80    6.40
   1  -6  16   12.40    7.30
  -1   6 -16   -4.60   10.40
   1 -15   6   11.10   22.50
   1 -14   7   -1.80   15.10
  -1  14  -7   -1.80   16.00
   1 -13   8    4.20   12.80
  -1  13  -8    4.20   14.40
   1 -12   9  288.40   16.20
  -1  12  -9  281.60   14.10
   1 -11  10    5.30    9.00
  -1  11 -10    8.80    9.40
   1 -10  11   95.20   11.70
  -1  10 -11   87.10   11.90
   1  -9  12   87.60    9.70
  -1   9 -12   70.40   12.30
   1  -8  13   31.40   10.10
  -1   8 -13   17.30   10.90
   1  -7  14   22.20    8.20
  -1   7 -14   23.50    6.50
   1  -6  15   36.70    9.60
  -1   6 -15   23.90    5.70
   1 -15   5    2.10   26.40
  -1  15  -5   -8.70   18.70
   1 -14   6   99.70   18.10
  -1  14  -6   65.60   19.10
   1 -13   7   51.10   11.30
  -1  13  -7   36.90   13.30
   1 -12   8   10.00    9.10
  -1  12  -8    0.10    9.20
   1 -11   9    9.20   11.00
  -1  11  -9   12.80   12.50
   1 -10  10   22.20    8.40
  -1  10 -10   26.10    9.30
   1  -9  11   10.50    6.60
  -1   9 -11    2.70    7.00
   1  -8  12   -1.10    6.90
  -1   8 -12    1.80    7.60
   1  -7  13    9.50    6.40
  -1   7 -13   12.00    5.80
   1  -6  14   -2.70    6.60
  -1   6 -14   -3.10    9.30
   1 -15   4   67.30   23.40
  -1  15  -4   40.20   19.90
   1 -14   5   -4.00   13.70
  -1  14  -5   -8.00   15.50
   1 -13   6    6.20   10.50
  -1  13  -6   19.50   10.50
   1 -12   7    5.80    8.40
  -1  12  -7    7.30    8.80
   1 -11   8    9.50    9.30
  -1  11  -8    9.10   11.70
   1 -10   9   44.00    9.30
  -1  10  -9   45.80   11.00
   1  -9  10   39.10    9.20
  -1   9 -10   51.80   10.10
   1  -8  11   28.80    8.60
  -1   8 -11   36.40   12.40
   1  -7  12   55.80    8.40
   1  -6  13   30.70    5.40
  -1   6 -13   30.70    6.10
   1  -5  14   48.50    5.00
  -1   5 -14   58.50    4.70
   1 -15   3   61.80   23.10
  -1  15  -3   17.70   21.40
   1 -14   4    2.20   11.90
  -1  14  -4   18.80   12.20
   1 -13   5   10.20    9.60
  -1  13  -5    3.20   10.30
   1 -12   6   14.10   10.30
  -1  12  -6    9.60    9.40
   1 -11   7   -1.30    8.50
  -1  11  -7    2.40   11.50
   1 -10   8   38.20    8.80
  -1  10  -8   32.80    9.50
   1  -9   9    8.30    8.40
   1  -8  10    4.80    5.50
  -1   8 -10    6.90    5.40
   1  -7  11   77.70    7.50
  -1   7 -11   78.30    8.70
   1  -6  12    2.80    4.90
  -1   6 -12    2.10    4.60
  -1   5 -13   27.10    4.50
   1  -4  14    1.30    4.20
  -1   4 -14    8.00    3.90
   1 -15   2    6.00   26.50
   1 -14   3   58.90   20.00
  -1  14  -3   41.50   16.60
   1 -13   4    1.10   11.40
  -1  13  -4   14.70   12.70
   1 -12   5   19.80   10.70
  -1  12  -5   14.80   10.50
   1 -11   6   64.90    9.50
  -1  11  -6   44.10    9.70
   1 -10   7   20.80    6.80
  -1  10  -7   18.30    6.70
   1  -9   8   92.00    8.00
  -1   9  -8   84.60    7.80
   1  -8   9   85.00    7.70
  -1   8  -9   64.00    9.20
   1  -7  10   12.90    6.50
  -1   7 -10   20.50    8.20
   1  -6  11   18.40    5.80
  -1   6 -11   15.10    7.60
   1  -5  12  143.90   12.20
  -1   5 -12  156.60    7.20
  -1   4 -13   -0.90    2.90
   1 -14   2   76.80   13.00
  -1  14  -2   74.20   11.60
   1 -13   3   -1.20    9.20
  -1  13  -3    0.30    9.90
   1 -12   4  129.40   10.90
  -1  12  -4  120.60   10.90
   1 -11   5   14.50    8.10
  -1  11  -5    1.70    8.10
   1 -10   6   28.80    7.00
  -1  10  -6   29.60    6.80
   1  -9   7   22.70    6.10
  -1   9  -7   19.00    5.80
   1  -8   8   97.00    9.60
  -1   8  -8   95.40    7.60
   1  -7   9  305.40   12.70
  -1   7  -9  296.90   12.20
   1  -6  10  383.30   13.30
  -1   6 -10  391.60   13.30
   1  -5  11   41.50    5.00
  -1   5 -11   36.80    4.30
   1  -4  12   10.90    4.70
  -1   4 -12   12.70    5.00
   1 -14   1   11.10   10.50
  -1  14  -1   17.30   11.30
   1 -13   2   99.70   12.90
  -1  13  -2  108.90   17.20
   1 -12   3   25.40   10.00
  -1  12  -3   46.40   14.90
   1 -11   4   13.10    8.80
  -1  11  -4   17.30    7.80
   1 -10   5    5.20    7.30
  -1  10  -5    6.80    7.60
   1  -9   6   11.10    5.40
  -1   9  -6    6.00    5.40
   1  -8   7   22.70    9.50
  -1   8  -7   23.30    6.50
   1  -7   8  181.30    8.10
  -1   7  -8  161.10    9.10
   1  -6   9  151.00    9.00
  -1   6  -9  167.60    8.00
   1  -5  10   70.40    5.30
  -1   5 -10   60.90    5.10
   1  -4  11    2.50    3.20
  -1   4 -11    5.20    3.00
  -1   3 -12   24.30    2.70
   1   4  19    2.80    9.50
  -1  -4 -19    6.00    6.40
   1 -14   0    3.70    7.50
  -1  14   0    7.90   11.30
   1 -13   1   20.60   10.10
  -1  13  -1   23.40   12.40
  -1  12  -2   66.90   12.60
   1 -11   3   -1.80    8.80
  -1  11  -3    1.30    7.40
   1 -10   4   24.50    7.00
  -1  10  -4   20.10    7.30
   1  -9   5  179.00   11.60
  -1   9  -5  172.60   10.10
   1  -8   6   86.50   10.40
  -1   8  -6   75.40   10.20
   1  -7   7  559.00   16.70
  -1   7  -7  583.30   23.80
   1  -6   8  142.30    8.00
  -1   6  -8  153.50    7.50
   1  -5   9   -1.60    3.90
  -1   5  -9    0.00    3.90
   1  -4  10    7.20    3.20
  -1   4 -10   11.10    4.40
   1  -3  11  136.40    7.50
  -1   3 -11  135.40    5.70
   1   3  17   20.20    9.30
  -1  -3 -17    2.20    5.60
   1   4  18   -3.50   10.20
  -1  -4 -18    3.40   12.50
   1   5  19  -10.70   17.00
  -1  -5 -19  -10.90   16.80
   1   6  20   55.70   16.40
  -1  -6 -20   80.60   17.00
   1 -14  -1    1.50    9.10
  -1  14   1    8.10   12.50
   1 -13   0   -0.30   10.50
  -1  13   0   -8.50   11.30
   1 -12   1   -4.20    8.10
  -1  12  -1    3.60    8.60
   1 -11   2   18.80    7.40
  -1  11  -2   21.20    7.00
   1 -10   3    5.90    6.10
  -1  10  -3    9.20    5.80
   1  -9   4    3.50    5.50
  -1   9  -4    3.70    6.10
   1  -8   5  486.20   16.70
  -1   8  -5  545.50   17.10
   1  -7   6   99.90    6.30
  -1   7  -6   99.30    6.50
   1  -6   7   18.20    5.30
   1  -5   8  147.20    6.80
  -1   5  -8  139.80    6.20
   1  -4   9  107.50    5.50
  -1   4  -9  106.70    7.30
   1  -3  10   21.50    2.60
  -1   3 -10   28.00    4.20
   1   2  15    4.50    4.70
  -1  -2 -15    8.70    3.10
   1   3  16   26.50    8.70
   1   4  17  136.30   10.10
  -1  -4 -17  126.70    8.60
   1   5  18   -1.70   16.70
  -1  -5 -18   15.10    9.90
   1   6  19   91.50   18.20
  -1  -6 -19   61.50   15.60
   1   7  20   -8.10   17.90
  -1  -7 -20   11.00    9.10
   1 -14  -2    2.20    9.80
  -1  14   2   -4.20   11.80
   1 -13  -1   -4.30    9.10
  -1  13   1    5.40    9.80
   1 -12   0  144.80   10.50
  -1  12   0  129.10   10.90
   1 -11   1    2.80    7.40
  -1  11  -1    3.70    9.20
   1 -10   2   25.80    6.80
  -1  10  -2   22.80    7.10
   1  -9   3   56.00    6.60
  -1   9  -3   52.20    6.70
   1  -8   4  696.70   21.80
  -1   8  -4  681.80   21.60
   1  -7   5  815.40   25.60
  -1   7  -5  800.00   23.30
   1  -6   6   11.50    4.10
  -1   6  -6   11.00    4.00
   1  -5   7    0.00    4.20
  -1   5  -7    3.10    3.10
   1  -4   8    1.70    3.10
  -1   4  -8    3.20    3.90
   1  -3   9    2.80    2.80
  -1   3  -9    0.20    2.00
   1  -2  10   31.00    2.90
   1   1  13    0.80    1.60
  -1  -1 -13    1.60    1.30
   1   2  14    8.90    4.40
  -1  -2 -14   14.00    5.50
   1   3  15   77.80    5.40
  -1  -3 -15   81.50   10.30
   1   4  16   11.00   11.40
  -1  -4 -16    6.90    9.80
   1   5  17  186.70   12.50
  -1  -5 -17  195.90   15.80
   1   6  18   31.30   11.50
  -1  -6 -18   46.70   13.40
   1   7  19   -6.50   14.90
  -1  -7 -19    7.80   12.80
   1 -14  -3   22.70   15.80
  -1  14   3   23.00   12.30
   1 -13  -2    6.10    9.60
  -1  13   2   -4.50   10.70
   1 -12  -1   40.80   10.50
  -1  12   1   51.70   10.50
   1 -11   0    9.50    6.90
  -1  11   0    1.90    6.70
   1 -10   1   70.80    8.50
  -1  10  -1   71.90    8.10
   1  -9   2    2.50    5.00
  -1   9  -2    2.60    6.30
   1  -8   3   42.90    6.10
  -1   8  -3   43.00    7.40
   1  -7   4  466.90   23.30
  -1   7  -4  439.20   15.40
   1  -6   5   10.40    4.30
  -1   6  -5   15.10    5.20
   1  -5   6  110.80    5.50
  -1   5  -6  116.30    6.20
   1  -4   7    5.50    3.10
  -1   4  -7    1.20    3.20
   1  -3   8    2.00    1.70
  -1   3  -8   -2.10    2.40
   1  -2   9   44.20    2.20
  -1   2  -9   43.50    4.20
   1   1  12   -0.50    2.00
   1   2  13   92.30    6.60
  -1  -2 -13   97.50    5.30
   1   3  14    1.80    4.40
  -1  -3 -14    1.40    6.00
   1   4  15   17.70    8.30
  -1  -4 -15   22.20    6.70
   1   5  16   29.20    7.60
  -1  -5 -16   27.70    8.90
   1   6  17    7.60    9.60
  -1  -6 -17    2.60   10.80
   1   7  18   -1.10   12.20
  -1  -7 -18    5.70   18.70
  -1  -8 -19   12.30   27.30
   1 -14  -4    6.80    9.20
  -1  14   4    9.00    9.80
   1 -13  -3   -8.60   12.70
  -1  13   3   -2.70   11.80
   1 -12  -2    4.70    8.10
  -1  12   2   -0.50    8.10
   1 -11  -1   25.80    8.50
  -1  11   1   30.10    8.00
   1 -10   0   13.20    6.00
  -1  10   0   11.30    5.90
   1  -9   1   -2.00    5.40
  -1   9  -1    0.40    7.30
   1  -8   2  281.90   12.30
  -1   8  -2  265.40   14.00
   1  -7   3 1334.50   52.40
  -1   7  -3 1331.40   37.70
   1  -6   4   34.90    4.00
  -1   6  -4   42.40    4.20
   1  -5   5   24.20    3.60
  -1   5  -5   23.80    4.50
   1  -4   6   94.00    4.60
  -1   4  -6   86.70    4.50
   1  -3   7    0.10    2.30
   1  -2   8  102.30    3.40
  -1   2  -8   91.60    2.80
   1   1  11   46.10    4.10
  -1  -1 -11   48.10    4.40
   1   2  12  177.90    6.60
  -1  -2 -12  167.80    8.70
   1   3  13   46.00    4.10
  -1  -3 -13   50.20    6.20
   1   4  14   28.90    8.60
  -1  -4 -14   24.60    5.60
   1   5  15    4.60    6.20
  -1  -5 -15    9.10    7.20
   1   6  16   23.00    8.30
  -1  -6 -16   17.70   10.20
   1   7  17   24.00   11.70
  -1  -7 -17   31.20   11.40
   1   8  18   17.50   24.10
  -1  -8 -18   18.00   15.10
   1   9  19    4.80   12.20
  -1  -9 -19   28.90   11.20
   1 -14  -5    1.80   10.00
  -1  14   5   14.00   10.70
   1 -13  -4   27.30   13.70
  -1  13   4    8.50   14.20
   1 -12  -3    3.80    9.70
  -1  12   3    3.10   11.40
   1 -11  -2    5.20    7.50
  -1  11   2   12.50    7.90
   1 -10  -1   58.80   11.50
  -1  10   1   59.30   14.00
   1  -9   0   55.90    6.30
  -1   9   0   44.50    6.10
   1  -8   1   47.30    5.10
  -1   8  -1   52.80    5.70
   1  -7   2 1774.20   45.80
  -1   7  -2 1707.80   42.90
   1  -6   3   98.00    6.40
  -1   6  -3   91.70    7.90
   1  -5   4  102.50    8.20
  -1   5  -4   91.20    5.40
   1  -4   5   90.50    4.10
  -1   4  -5   92.30    4.50
   1  -3   6    1.40    1.80
  -1   3  -6    1.40    1.90
   1  -2   7    6.50    1.30
  -1   2  -7    7.60    1.50
   1   1  10   18.40    2.40
   1   2  11  618.10   23.70
  -1  -2 -11  657.00   25.50
   1   3  12   84.90    5.70
  -1  -3 -12   85.90    7.70
   1   4  13    4.70    4.10
  -1  -4 -13    4.40    5.00
   1   5  14    7.00    6.40
  -1  -5 -14   -2.30    5.50
   1   6  15   -3.90    9.10
  -1  -6 -15    4.50    6.50
   1   7  16    4.40   12.70
  -1  -7 -16    1.20   16.20
   1   8  17    2.30   12.90
  -1  -8 -17   10.90   13.00
   1   9  18   37.20   30.60
  -1  -9 -18    1.60    7.70
   1 -14  -6    2.80   11.40
  -1  14   6    2.80   10.80
   1 -13  -5   -0.90   10.70
  -1  13   5    2.60   10.10
   1 -12  -4   -6.00   10.50
  -1  12   4    6.00   12.70
   1 -11  -3   -0.30    6.70
  -1  11   3   -1.40    6.50
  -1  10   2    5.90    9.10
   1  -9  -1   76.50   11.70
  -1   9   1   73.30    8.70
   1  -8   0  296.20   12.90
  -1   8   0  307.90   15.10
   1  -7   1   26.70    6.00
  -1   7  -1   27.80    5.10
   1  -6   2   69.70    4.70
  -1   6  -2   66.30    4.70
   1  -5   3    3.60    2.70
  -1   5  -3   -0.10    2.60
   1  -4   4    0.70    2.40
  -1   4  -4   -1.00    2.40
   1  -3   5   23.50    2.30
  -1   3  -5   25.90    2.40
   1  -2   6   33.60    2.20
  -1   2  -6   33.30    2.40
  -1   1  -7  306.20   13.10
   1   1   9  532.30   14.60
  -1  -1  -9  531.60   18.60
   1   2  10  313.50    9.70
  -1  -2 -10  313.20   13.50
   1   3  11  100.30    8.20
  -1  -3 -11   88.80    8.00
   1   4  12   66.90    6.30
   1   5  13   -1.40    3.90
  -1  -5 -13    2.60    4.10
   1   6  14   62.30    7.20
  -1  -6 -14   54.20    9.60
   1   7  15    5.10   11.40
  -1  -7 -15    4.10    8.80
   1   8  16    9.00   12.20
  -1  -8 -16   17.40   14.50
   1   9  17   -0.30   12.50
  -1  -9 -17   -4.10    9.70
   1  10  18    7.30   17.20
   1 -13  -6   38.60   11.50
  -1  13   6   45.40   10.60
   1 -12  -5  107.50   12.10
   1 -11  -4   29.60   10.20
  -1  11   4   41.90   10.80
   1 -10  -3    0.30    6.90
  -1  10   3   -1.10    7.60
   1  -9  -2  232.90   20.90
   1  -8  -1  470.50   16.10
  -1   8   1  449.70   15.50
   1  -7   0  611.20   19.70
  -1   7   0  578.90   22.90
   1  -6   1  657.20   20.10
  -1   6  -1  659.30   31.80
   1  -5   2  771.30   21.10
  -1   5  -2  761.00   22.50
   1  -4   3   36.00    3.00
  -1   4  -3   41.70    3.20
   1  -3   4   18.70    2.60
  -1   3  -4   22.60    3.70
   1  -2   5   16.30    1.60
  -1   2  -5   15.40    1.60
   1  -1   6   24.20    1.40
  -1   1  -6   26.00    1.20
   1   1   8  890.10   22.30
  -1  -1  -8  952.90   32.70
   1   2   9 1274.30   47.90
  -1  -2  -9 1320.10   32.30
   1   3  10   60.80    5.80
  -1  -3 -10   56.00    6.60
   1   4  11    1.10    3.20
  -1  -4 -11    4.30    3.00
   1   5  12  574.40   25.60
  -1  -5 -12  558.10   17.20
   1   6  13    8.50    9.60
  -1  -6 -13   13.50    7.00
   1   7  14   12.30    7.90
  -1  -7 -14    9.60   10.00
   1   8  15    3.10    9.90
  -1  -8 -15    5.10   12.30
   1   9  16   20.50   13.00
  -1  -9 -16   41.80   12.00
   1  10  17   -3.90   22.50
   1 -13  -7   -6.80   10.70
  -1  13   7   -1.60   10.90
   1 -12  -6  101.00   11.30
  -1  12   6   85.90   11.50
   1 -11  -5   18.50    8.70
  -1  11   5   14.60    8.50
   1 -10  -4    9.80    8.80
  -1  10   4    6.10    8.40
   1  -9  -3   53.00    6.80
  -1   9   3   53.00    6.90
   1  -8  -2   53.00    6.90
  -1   8   2   44.10    6.50
   1  -7  -1  277.40   16.40
  -1   7   1  303.90   11.90
   1  -6   0   34.90    4.30
  -1   6   0   44.80    4.20
   1  -5   1   86.10    5.10
  -1   5  -1   86.30    5.00
   1  -4   2  768.20   20.90
  -1   4  -2  788.80   24.30
   1  -3   3  318.80   10.90
  -1   3  -3  324.30   10.20
   1  -2   4    0.80    1.30
  -1   2  -4    1.60    1.70
   1  -1   5   42.00    2.10
  -1  -1  -7   88.50    6.60
   1   2   8    7.60    3.20
  -1  -2  -8    9.90    2.10
   1   3   9    2.50    2.20
  -1  -3  -9   -1.00    2.60
   1   4  10  236.50    8.90
  -1  -4 -10  234.80    9.30
   1   5  11   14.50    5.20
  -1  -5 -11    0.20    7.10
   1   6  12  108.30    7.10
  -1  -6 -12   77.00    6.60
   1   7  13    2.70    7.40
  -1  -7 -13    0.20    6.70
   1   8  14   40.90   10.30
  -1  -8 -14   32.20   12.40
   1   9  15  160.80   16.10
  -1  -9 -15  144.90   10.10
   1  10  16  -12.50   17.30
  -1 -10 -16   -5.60   13.90
   1  11  17    2.20    8.90
  -1 -11 -17    1.30    7.80
   1 -13  -8   -7.80   14.20
  -1  13   8    2.00   12.70
   1 -12  -7    2.50   11.20
  -1  12   7   -3.50   11.80
   1 -11  -6    3.60    7.40
  -1  11   6  -12.40    9.90
   1 -10  -5    3.70    7.30
  -1  10   5    3.20    6.80
   1  -9  -4  284.30   18.00
  -1   9   4  315.20   17.20
   1  -8  -3  306.20   14.40
  -1   8   3  312.70   14.30
   1  -7  -2    1.50    4.90
  -1   7   2   18.90    4.80
   1  -6  -1   16.50    4.50
  -1   6   1    9.40    4.00
   1  -5   0  307.20   11.70
  -1   5   0  305.60   11.80
   1  -4   1   17.60    3.60
  -1   4  -1   19.90    5.00
   1  -3   2    5.50    1.80
  -1   3  -2    5.50    1.90
   1  -2   3   83.80    6.00
  -1   2  -3   75.30    5.20
   1  -1   4   37.00    1.60
  -1   1  -4   36.90    2.80
  -1  -1  -6   78.10    4.60
   1   2   7  236.40    8.40
  -1  -2  -7  239.50   11.30
   1   3   8   64.60    3.80
  -1  -3  -8   57.30    3.60
   1   4   9   -2.00    3.60
  -1  -4  -9    0.90    2.90
   1   5  10    7.50    3.80
  -1  -5 -10   12.20    3.70
   1   6  11   25.00    9.30
  -1  -6 -11   31.90    6.50
   1   7  12   23.80    6.70
  -1  -7 -12   22.60    6.70
   1   8  13    5.50    7.50
  -1  -8 -13    7.90    9.40
   1   9  14   33.60   12.40
  -1  -9 -14   14.60    9.40
   1  10  15   22.30   11.00
  -1 -10 -15   20.70   11.00
   1  11  16   65.40   13.00
  -1 -11 -16    2.30    8.50
   1  12  17   -5.00   11.40
  -1 -12 -17   -3.10   17.10
   1 -13  -9   13.00   13.30
  -1  13   9   17.90   11.20
   1 -12  -8   -3.70   10.40
  -1  12   8   12.70   10.00
   1 -11  -7   12.70    7.70
  -1  11   7    6.00    7.30
   1 -10  -6   -1.10    7.00
  -1  10   6    7.70   14.30
   1  -9  -5   16.20   11.20
  -1   9   5    0.20   11.50
   1  -8  -4  133.70    9.40
  -1   8   4  136.10    8.60
   1  -7  -3    2.20    4.40
  -1   7   3    4.80    4.40
   1  -6  -2   87.10    6.30
  -1   6   2   81.70    6.60
   1  -5  -1  637.30   24.50
   1  -4   0  154.30   10.30
  -1   4   0  124.30    5.90
   1  -3   1   93.90    6.40
  -1   3  -1   88.20    4.50
   1  -2   2  257.60    8.10
  -1   2  -2  257.20    9.00
   1  -1   3  512.60   18.40
  -1   1  -3  550.00   20.00
  -1  -1  -5  391.60   11.40
   1   2   6  566.30   14.50
  -1  -2  -6  610.70   17.00
   1   3   7  438.60   14.10
  -1  -3  -7  444.00   13.90
   1   4   8  163.80    7.30
   1   5   9   23.80    3.70
  -1  -5  -9   22.00    3.70
   1   6  10   -0.70    4.60
  -1  -6 -10   -1.80    4.80
   1   7  11  187.40   10.40
  -1  -7 -11  182.10   10.00
   1   8  12    6.80    6.20
  -1  -8 -12    2.20    6.20
   1   9  13   23.60    9.30
  -1  -9 -13   31.80    9.40
   1  10  14    8.20   14.10
  -1 -10 -14    3.90   12.20
   1  11  15   11.90   10.80
  -1 -11 -15    6.50   11.50
   1  12  16    0.10    7.90
  -1 -12 -16    0.00    8.00
   1 -13 -10   27.50   12.40
  -1  13  10    4.40    9.30
   1 -12  -9   98.10   13.00
  -1  12   9   86.30   11.90
   1 -11  -8   26.90    8.70
  -1  11   8   27.00    8.30
   1 -10  -7    0.60    6.90
  -1  10   7    1.00    6.90
   1  -9  -6    8.50    5.90
  -1   9   6   17.30    6.50
   1  -8  -5   10.80    7.30
  -1   8   5   -2.20    7.00
   1  -7  -4   43.10    5.90
  -1   7   4   45.00    6.10
   1  -6  -3   81.00    6.50
  -1   6   3   67.70    5.80
   1  -5  -2   77.70    5.40
  -1   5   2   73.10    5.40
   1  -3   0  174.20    6.20
  -1   3   0  183.40    6.80
   1  -2   1  929.10   24.80
   1  -1   2 3702.10  118.30
  -1   1  -2 3887.30   92.10
   1   0   3 1486.40   45.90
  -1   0  -3 1391.10   31.90
   1   1   4    7.10    1.00
   1   2   5   41.80    2.50
  -1  -2  -5   42.10    2.60
   1   3   6   -1.80    2.00
  -1  -3  -6   -0.40    2.10
   1   4   7   53.90    4.40
  -1  -4  -7   58.70    4.50
   1   5   8   10.00    3.80
  -1  -5  -8    7.20    3.60
   1   6   9  231.40   11.10
  -1  -6  -9  211.90   14.90
   1   7  10  150.70    9.70
  -1  -7 -10  168.40   10.00
   1   8  11   63.70    8.20
  -1  -8 -11   63.10    8.20
   1   9  12   11.50   10.50
  -1  -9 -12    9.30   10.40
   1  10  13   37.70   13.90
  -1 -10 -13   39.90   13.80
   1  11  14    4.20   18.50
  -1 -11 -14   -7.30   20.20
  -1 -12 -15   -2.70   21.20
  -1  13  11   -8.30   20.30
   1 -12 -10   71.30   26.60
  -1  12  10   20.80   22.00
   1 -11  -9   71.90   11.30
  -1  11   9   79.30   10.00
   1 -10  -8   -1.70    6.80
  -1  10   8    8.00    6.90
   1  -9  -7    2.80    6.10
  -1   9   7   -2.90    5.90
   1  -8  -6  452.40   16.80
  -1   8   6  441.00   20.60
   1  -7  -5   40.80    5.50
  -1   7   5   42.20    5.30
   1  -6  -4   27.40    4.40
  -1   6   4   22.80    4.30
   1  -5  -3  235.00    9.20
  -1   5   3  243.70   10.10
   1  -4  -2  593.90   19.30
  -1   4   2  605.40   17.70
   1  -2   0  805.00   20.80
  -1   2   0  951.40   24.20
   1  -1   1  330.50   10.00
  -1   1  -1  309.50    9.90
  -1   0  -2  204.60    5.80
   1   1   3 6934.00  221.30
   1   2   4  482.00   17.50
  -1  -2  -4  502.20   14.80
   1   3   5    1.10    2.40
  -1  -3  -5    0.80    1.60
   1   4   6    3.60    2.70
  -1  -4  -6    1.80    2.70
   1   5   7    3.10    3.00
  -1  -5  -7    1.80    3.00
   1   6   8  108.50    7.00
  -1  -6  -8  116.10   10.20
   1   7   9   49.30    5.90
  -1  -7  -9   40.50    5.50
   1   8  10    1.20   11.10
  -1  -8 -10    4.10   10.50
   1   9  11   41.80    9.80
  -1  -9 -11   61.00   14.40
   1  10  12   26.50    9.70
  -1 -10 -12    8.50    9.20
   1  11  13   29.60   11.60
  -1 -11 -13   17.40   10.90
   1  12  14    5.50   18.30
  -1 -12 -14    7.20   10.80
   1 -12 -11   41.50   16.90
  -1  12  11   17.80   10.30
   1 -11 -10   30.40   16.40
  -1  11  10   46.20   15.00
   1 -10  -9    4.30   16.80
  -1  10   9    3.10    8.70
   1  -9  -8   24.00    6.70
  -1   9   8   22.30    6.90
   1  -8  -7   69.40    7.20
  -1   8   7   62.70    7.00
   1  -7  -6   78.40    7.20
  -1   7   6   86.50    7.70
   1  -6  -5    9.10    3.70
  -1   6   5   11.80    4.00
   1  -5  -4   52.90    5.00
  -1   5   4   46.50    5.00
   1  -4  -3   26.00    3.50
  -1   4   3   19.50    3.10
   1  -3  -2  302.70    9.80
  -1   3   2  280.40    9.80
   1  -1   0  931.00   24.70
  -1   1   0  841.30   23.90
   1   0   1 1467.30   33.60
  -1   0  -1 1394.40   32.60
   1   1   2  108.00    5.40
  -1  -1  -2  108.10    4.00
   1   2   3 1074.70   27.70
  -1  -2  -3 1160.30   32.20
   1   3   4  157.70    5.90
  -1  -3  -4  163.80    6.30
   1   4   5   34.10    4.40
  -1  -4  -5   36.10    3.60
   1   5   6    9.00    3.20
  -1  -5  -6    8.60    4.40
   1   6   7   34.40    4.90
  -1  -6  -7   31.80    5.10
   1   7   8  166.00    8.10
  -1  -7  -8  180.40    8.80
   1   8   9   29.10    6.40
  -1  -8  -9   21.20    6.50
   1   9  10   76.10    8.90
  -1  -9 -10   76.50    8.40
   1  10  11    9.70    8.30
  -1 -10 -11    1.70    8.40
   1  11  12   79.20   11.90
  -1 -11 -12   67.10   11.00
  -1 -12 -13    9.80   16.70
   1  13  14    2.90   12.50
  -1 -13 -14   11.30   23.00
   1 -12 -12   13.60   13.70
  -1  12  12    3.20    8.90
   1 -11 -11   28.00   13.80
  -1  11  11   53.10   13.70
   1 -10 -10   98.90   13.30
  -1  10  10  117.70   13.30
   1  -9  -9    5.60   10.20
  -1   9   9    7.00    7.80
   1  -8  -8   13.90    6.20
  -1   8   8    9.20    5.80
   1  -7  -7    2.60    5.50
  -1   7   7    4.80    5.10
   1  -6  -6  273.60   10.70
  -1   6   6  248.90   10.40
   1  -5  -5    9.30    4.80
  -1   5   5    4.70    4.70
   1  -4  -4  443.60   14.60
  -1   4   4  432.00   15.40
   1  -3  -3  193.30   11.00
  -1   3   3  183.70   11.40
   1  -2  -2 2282.10   82.00
  -1   2   2 2016.00   73.50
   1  -1  -1 5875.70  136.10
  -1   1   1 5737.00  128.90
   1   0   0  231.50    9.10
  -1   0   0  206.80    6.10
   1   1   1 1150.80   28.50
  -1  -1  -1 1087.80   28.30
   1   2   2 2220.90   52.60
  -1  -2  -2 2311.70   61.40
   1   3   3  451.20   12.70
  -1  -3  -3  467.20   14.00
   1   4   4  312.50    9.80
  -1  -4  -4  309.20    9.80
   1   5   5  283.80   10.30
  -1  -5  -5  281.80   10.40
   1   6   6   85.70    8.70
  -1  -6  -6   74.00    6.20
   1   7   7    7.10    4.00
  -1  -7  -7    0.90    4.20
   1   8   8  854.40   25.00
  -1  -8  -8  848.80   27.50
   1   9   9   45.80    6.80
  -1  -9  -9   49.40    7.20
   1  10  10   80.40    9.80
  -1 -10 -10   81.80   10.40
   1  11  11    4.30   11.90
  -1 -11 -11   -1.90   11.90
   1  12  12    6.60   11.50
  -1 -12 -12    6.40   12.00
   1  13  13   -0.10   10.70
  -1 -13 -13    0.40   11.30
   1 -12 -13    0.20    8.60
   1 -11 -12   -0.20   12.70
  -1  11  12    6.60   10.80
   1 -10 -11    7.40   16.20
  -1  10  11   17.20   14.80
   1  -9 -10    7.90   10.50
  -1   9  10    4.10   10.20
   1  -8  -9    8.30    5.80
  -1   8   9    9.00    6.00
   1  -7  -8   39.30    5.50
  -1   7   8   42.60    8.70
   1  -6  -7   32.00    4.70
  -1   6   7   33.50    5.20
   1  -5  -6   10.40    6.80
  -1   5   6   11.50    3.90
   1  -4  -5   15.60    6.60
  -1   4   5   13.60    3.60
   1  -3  -4   39.60    3.40
  -1   3   4   31.90    4.40
   1  -2  -3  383.40   10.90
  -1   2   3  376.40   10.80
   1  -1  -2  744.80   19.10
  -1   1   2  725.50   18.80
   1   0  -1 3836.50  123.50
  -1   0   1 3778.50  120.70
   1   2   1  693.90   18.30
  -1  -2  -1  683.70   20.40
   1   3   2   53.30    2.90
  -1  -3  -2   59.00    3.00
   1   4   3   59.10    3.90
  -1  -4  -3   79.00    4.40
   1   5   4  217.00    8.30
  -1  -5  -4  228.30    8.60
   1   6   5   89.00    5.30
  -1  -6  -5   93.50    5.30
   1   7   6   94.80    6.00
  -1  -7  -6  108.00    6.80
   1   8   7   53.50    7.10
  -1  -8  -7   46.80    7.10
   1   9   8   -1.90    5.50
  -1  -9  -8    1.20    5.80
   1  10   9   55.80    8.70
  -1 -10  -9   50.00    8.90
   1  11  10  144.50   18.60
  -1 -11 -10  138.80   19.90
   1  12  11   28.30   10.40
  -1 -12 -11   28.40   10.90
   1  13  12   58.90   11.30
  -1 -13 -12   56.10    9.50
   1 -12 -14   14.60   17.50
   1 -11 -13    3.00   12.50
  -1  11  13    1.00   11.20
   1 -10 -12    6.90   10.30
  -1  10  12    8.00    9.90
   1  -9 -11    4.50    8.40
  -1   9  11   -8.60    8.60
   1  -8 -10    9.30    7.50
  -1   8  10   12.50    7.50
   1  -7  -9   27.50    6.00
  -1   7   9   37.10    6.00
   1  -6  -8   74.40    6.60
  -1   6   8   78.70    6.10
   1  -5  -7   42.60    8.10
  -1   5   7   51.90    5.00
   1  -4  -6    0.60    4.30
  -1   4   6    0.50    3.30
   1  -3  -5   12.60    3.10
  -1   3   5    9.90    2.80
   1  -2  -4   54.40    5.30
  -1   2   4   59.10    4.00
   1  -1  -3   79.40    4.60
  -1   1   3   66.40    3.40
  -1   0   2  589.60   14.20
   1   1  -1 1807.00   44.10
  -1  -1   1 1848.50   42.30
   1   3   1    3.40    1.60
  -1  -3  -1    0.60    1.70
   1   4   2   98.40    4.80
  -1  -4  -2  100.60    5.30
   1   5   3  188.00   10.40
  -1  -5  -3  190.60    8.20
   1   6   4   83.60    8.20
  -1  -6  -4   87.20    7.80
   1   7   5   53.20    8.70
  -1  -7  -5   59.40    6.70
   1   8   6    1.30    4.40
  -1  -8  -6    2.70    4.90
   1   9   7   31.50    6.20
  -1  -9  -7   30.60    8.60
   1  10   8  152.60   10.90
  -1 -10  -8  155.90   11.20
   1  11   9   10.20    9.60
  -1 -11  -9   -1.60   11.10
   1  12  10    1.80   10.60
  -1 -12 -10    0.80    9.00
   1  13  11   19.40   11.60
  -1 -13 -11   12.50   12.50
   1 -11 -14   -4.00   11.20
  -1  11  14   -0.60   10.80
   1 -10 -13   -0.70   10.40
  -1  10  13    0.70    9.90
   1  -9 -12    1.30    8.80
  -1   9  12    4.60    8.90
   1  -8 -11   12.40    7.20
  -1   8  11    6.00    6.90
   1  -7 -10    0.60    7.20
  -1   7  10   -2.70    7.60
   1  -6  -9  102.00    7.00
  -1   6   9  114.40    8.10
   1  -5  -8  812.30   23.80
  -1   5   8  882.90   25.50
   1  -4  -7  117.90    6.20
  -1   4   7  121.90    6.90
   1  -3  -6    5.60    3.80
  -1   3   6    1.30    3.70
   1  -2  -5  782.80   20.70
  -1   2   5  775.90   22.40
   1  -1  -4  458.90   17.50
  -1   1   4  478.40   18.10
   1   0  -3   -0.70    1.80
  -1   0   3   -0.60    1.60
   1   1  -2 4070.50   93.50
  -1  -1   2 4003.20   91.30
   1   2  -1 5663.10  125.80
  -1  -2   1 5337.10  119.70
   1   4   1  277.50   10.10
  -1  -4  -1  277.00   10.10
   1   5   2  430.50   14.50
  -1  -5  -2  474.70   22.30
   1   6   3  357.20   12.30
  -1  -6  -3  365.30   12.90
   1   7   4  145.70    8.10
  -1  -7  -4  133.20    7.60
   1   8   5    1.60    4.30
  -1  -8  -5    2.10    4.40
   1   9   6  242.20   12.60
  -1  -9  -6  266.50   12.90
   1  10   7    2.30    5.90
  -1 -10  -7    1.40    6.40
   1  11   8   51.30    9.50
  -1 -11  -8   45.10   12.50
   1  12   9    6.90    9.40
  -1 -12  -9    3.50    8.70
   1  13  10   -3.10   12.20
  -1 -13 -10    0.40    9.40
   1  14  11   52.20   12.80
  -1 -14 -11    3.70   13.10
   1 -11 -15    0.00    8.60
  -1  11  15    3.10    6.50
   1 -10 -14   -6.60   14.50
  -1  10  14   -2.80   12.20
   1  -9 -13   28.30   10.90
  -1   9  13    9.20   11.10
   1  -8 -12   -3.40    7.50
  -1   8  12   -1.40    7.60
   1  -7 -11   -9.00   11.70
  -1   7  11    3.50   11.30
   1  -6 -10    2.40    4.90
  -1   6  10    1.80    4.70
   1  -5  -9 1086.20   32.40
  -1   5   9 1112.80   31.30
   1  -4  -8   90.80    5.60
  -1   4   8   84.30    5.60
   1  -3  -7   -2.10    3.20
  -1   3   7   -1.50    3.30
   1  -2  -6    1.70    2.70
  -1   2   6    0.40    3.30
   1  -1  -5 1048.30   46.00
  -1   1   5 1003.00   27.40
   1   0  -4  159.90    8.10
  -1   0   4  156.20    5.30
   1   1  -3  269.80   13.20
  -1  -1   3  296.30    8.80
   1   2  -2  333.80   10.70
  -1  -2   2  392.20   11.20
   1   3  -1 4498.60  154.20
  -1  -3   1 3974.90   92.50
  -1  -4   0  589.50   17.00
   1   5   1  105.20    5.40
  -1  -5  -1   51.20    7.30
   1   6   2   59.20    5.20
  -1  -6  -2   52.90    5.10
   1   7   3  151.20   10.70
  -1  -7  -3  141.70    7.60
   1   8   4    5.80    4.10
  -1  -8  -4    8.40    4.70
   1   9   5    7.60   10.00
  -1  -9  -5    1.70   10.10
   1  10   6   50.40    7.20
  -1 -10  -6   62.00    7.50
   1  11   7   -0.80    8.60
  -1 -11  -7   -3.40    7.70
   1  12   8   16.60   10.70
  -1 -12  -8   14.20   10.70
   1  13   9   77.60   14.40
  -1 -13  -9   83.70   12.60
   1  14  10    0.90   13.00
  -1 -14 -10    4.20   12.30
   1 -11 -16    3.90   19.00
  -1  11  16   -1.10   15.70
   1 -10 -15   45.60   10.50
  -1  10  15    3.20    6.90
   1  -9 -14   15.50   14.00
  -1   9  14   63.40   22.00
   1  -8 -13   15.30   11.30
  -1   8  13   -3.90    9.30
   1  -7 -12   66.60    8.40
  -1   7  12   90.80    9.80
   1  -6 -11    9.20    5.90
  -1   6  11   12.50    6.00
   1  -5 -10   29.10    5.10
  -1   5  10   27.80    4.90
   1  -4  -9   35.50    5.90
  -1   4   9   40.40    5.10
   1  -3  -8   17.50    3.40
  -1   3   8   15.50    3.30
   1  -2  -7  510.90   20.50
  -1   2   7  523.50   15.80
   1  -1  -6 1061.60   30.40
  -1   1   6 1021.10   28.10
   1   0  -5 1694.40   60.50
  -1   0   5 1652.50   57.90
   1   1  -4  542.90   15.30
  -1  -1   4  519.30   16.00
   1   2  -3    8.10    1.80
  -1  -2   3    8.30    2.30
   1   3  -2  573.70   17.30
  -1  -3   2  547.50   16.10
   1   4  -1  601.80   27.20
  -1  -4   1  546.70   17.90
   1   5   0  564.40   17.70
  -1  -5   0  564.10   18.10
   1   6   1    9.60    3.20
  -1  -6  -1    2.70    3.10
   1   7   2  145.90    7.50
  -1  -7  -2  141.90    8.10
  -1  -8  -3   65.70   11.20
   1   9   4    2.10    4.80
  -1  -9  -4    5.00    5.30
   1  10   5   47.40    6.90
  -1 -10  -5   54.90    7.40
   1  11   6   -0.90    9.60
  -1 -11  -6    6.90    9.70
   1  12   7   14.20    8.80
  -1 -12  -7   13.40    8.20
   1  13   8    8.50   11.30
  -1 -13  -8   16.40   10.70
   1  14   9   14.20   15.70
  -1 -14  -9   54.70   12.90
   1 -10 -16    1.00    9.20
  -1  10  16   34.20   13.00
   1  -9 -15    8.50   13.00
  -1   9  15    4.50   11.90
   1  -8 -14   91.70    9.40
  -1   8  14  132.50   11.80
   1  -7 -13   15.80   14.50
  -1   7  13    8.10   10.20
   1  -6 -12   17.80    8.30
  -1   6  12    5.80    6.80
   1  -5 -11   16.80    7.30
  -1   5  11   12.80    5.40
   1  -4 -10   49.20    9.10
  -1   4  10   40.00    8.10
   1  -3  -9    9.60    4.90
  -1   3   9    8.50    3.80
   1  -2  -8  377.40   11.70
  -1   2   8  390.30   12.60
   1  -1  -7  253.60   11.50
  -1   1   7  250.20    8.90
   1   0  -6 3041.60   75.20
  -1   0   6 3084.90   71.00
   1   1  -5 1630.10   42.60
  -1  -1   5 1565.90   39.60
   1   2  -4   42.30    2.80
  -1  -2   4   41.80    2.60
   1   3  -3  942.70   25.00
  -1  -3   3 1015.50   29.30
   1   4  -2    3.70    2.70
  -1  -4   2    4.90    2.70
   1   5  -1 1293.40   33.50
  -1  -5   1 1260.60   44.90
   1   6   0   77.90    4.70
  -1  -6   0   84.60    5.50
  -1  -7  -1   12.40    8.20
   1   8   2    4.40    4.90
  -1  -8  -2   10.40    4.60
   1   9   3  207.10   11.10
  -1  -9  -3  235.40   11.90
   1  10   4   -2.10   11.40
  -1 -10  -4    1.70    6.40
   1  11   5   41.60    7.40
  -1 -11  -5   43.00    7.90
   1  12   6    7.60    7.60
  -1 -12  -6    0.80    8.30
   1  13   7  183.80   12.70
  -1 -13  -7  161.90   12.70
   1  14   8   17.00   18.40
  -1 -14  -8   -4.20   15.10
  -1  10  17    0.20    8.90
   1  -9 -16    1.20    8.40
   1  -8 -15    7.90   10.00
  -1   8  15   16.90   10.80
   1  -7 -14   97.40    9.50
  -1   7  14  125.50   10.10
   1  -6 -13   31.10    9.20
  -1   6  13   36.20    9.60
   1  -5 -12  220.80   16.10
  -1   5  12  220.00   13.70
   1  -4 -11    3.50    5.70
  -1   4  11    4.10    4.10
   1  -3 -10   22.80    5.10
  -1   3  10   16.00    4.20
   1  -2  -9  116.50    6.10
  -1   2   9  109.80    7.70
   1  -1  -8  409.50   12.00
  -1   1   8  400.80   11.80
   1   0  -7  339.60   11.30
  -1   0   7  331.00   10.70
   1   1  -6  315.50   10.00
  -1  -1   6  331.30   10.10
   1   2  -5   32.10    2.40
  -1  -2   5   34.20    2.70
   1   3  -4  338.00   11.20
  -1  -3   4  355.70   16.00
   1   4  -3 2453.40   61.90
  -1  -4   3 2483.70   81.00
   1   5  -2  161.40    6.40
  -1  -5   2  155.00    6.30
   1   6  -1  613.50   17.30
  -1  -6   1  603.50   20.00
   1   7   0  238.10    9.50
  -1  -7   0  243.70    9.70
   1   9   2   40.30    7.10
  -1  -9  -2   38.30    7.30
   1  10   3   93.40   11.70
  -1 -10  -3  101.20    8.50
   1  11   4   28.10    7.00
  -1 -11  -4   18.90    7.00
   1  12   5    4.70    7.50
  -1 -12  -5   19.10   11.60
   1  13   6   38.40   10.80
  -1 -13  -6   42.10   10.90
   1  14   7    6.00   12.80
  -1 -14  -7   -4.80   13.00
   1 -10 -18   -7.60   22.50
  -1  10  18   13.20   17.70
   1  -9 -17    4.50   10.60
  -1   9  17    8.40   11.60
   1  -8 -16   83.60   15.30
  -1   8  16  103.30   13.80
   1  -7 -15   24.60   14.60
  -1   7  15   15.40   12.30
   1  -6 -14   12.80    7.70
  -1   6  14   15.20    7.40
   1  -5 -13  158.60    9.50
  -1   5  13  149.20    8.60
   1  -4 -12   45.80    7.50
  -1   4  12   53.50    5.70
   1  -3 -11   79.70    5.30
  -1   3  11   72.00    5.50
   1  -2 -10  100.30    9.60
  -1   2  10  109.60    6.90
   1  -1  -9   24.40    3.20
  -1   1   9   23.60    4.00
   1   0  -8  308.60   11.70
  -1   0   8  315.40   13.30
   1   1  -7  211.60    7.50
  -1  -1   7  209.50    9.40
   1   2  -6  124.80    5.00
  -1  -2   6  116.40    5.20
   1   3  -5  562.80   15.70
  -1  -3   5  557.10   21.00
   1   4  -4 1938.30   53.40
  -1  -4   4 1981.90   50.00
   1   5  -3  530.00   16.30
  -1  -5   3  541.50   18.30
   1   6  -2   87.30    5.90
  -1  -6   2   86.10    5.60
   1   7  -1  410.90   13.60
  -1  -7   1  398.80   13.50
   1   8   0  398.10   21.30
  -1  -8   0  411.10   18.70
   1   9   1   25.20    5.80
  -1  -9  -1   26.70    5.70
   1  10   2   75.50    7.80
  -1 -10  -2   75.10    7.40
   1  11   3    9.80    7.80
  -1 -11  -3    2.70    7.20
   1  12   4    1.60    8.60
  -1 -12  -4    2.50    9.00
   1  13   5    9.90    9.00
  -1 -13  -5   25.10    9.30
   1  14   6    4.60   14.40
  -1 -14  -6    2.50   13.80
   1  -9 -18   19.80    9.00
  -1   9  18   22.70    8.70
   1  -8 -17    8.90   13.90
  -1   8  17  -13.70   14.10
   1  -7 -16   35.80    9.90
  -1   7  16   57.20   10.90
   1  -6 -15   61.10   10.50
  -1   6  15   62.00   10.80
   1  -5 -14   38.60    8.10
  -1   5  14   49.50   10.30
   1  -4 -13    4.50    5.50
  -1   4  13   -0.50    5.10
   1  -3 -12   13.70    5.80
  -1   3  12   14.50    4.80
   1  -2 -11   31.40    3.90
  -1   2  11   31.50    4.00
   1  -1 -10    6.80    3.80
  -1   1  10    7.70    3.80
   1   0  -9   65.10    4.00
  -1   0   9   64.20    3.90
   1   1  -8 1261.50   47.70
  -1  -1   8 1295.10   36.70
   1   2  -7  198.60    7.20
  -1  -2   7  197.60    6.70
   1   3  -6    4.20    2.00
  -1  -3   6    4.40    2.30
   1   4  -5    6.00    5.40
  -1  -4   5   10.20    3.60
   1   5  -4    5.70    3.30
  -1  -5   4    4.40    3.10
   1   6  -3    7.60    3.90
  -1  -6   3   13.30    3.70
   1   7  -2    9.00    3.50
  -1  -7   2   16.40    3.70
   1   8  -1  189.20    9.00
  -1  -8   1  193.30    9.00
   1   9   0  128.80    8.60
  -1  -9   0  112.90   11.10
   1  10   1    7.10   11.40
  -1 -10  -1   -0.60    6.10
   1  11   2   -7.40    7.20
  -1 -11  -2    1.10    7.30
   1  12   3   49.40    7.80
  -1 -12  -3   56.20    8.30
   1  13   4   -6.00   10.20
  -1 -13  -4    7.80   10.60
   1  14   5   16.90   15.80
  -1 -14  -5    3.00   21.10
   1  15   6   46.40    8.90
  -1 -15  -6    0.50    7.80
   1  -8 -18  -14.40   20.60
  -1   8  18    1.20    8.80
   1  -7 -17   41.40   14.90
  -1   7  17   33.10   21.80
   1  -6 -16   79.20   12.00
  -1   6  16   72.30   13.00
   1  -5 -15   32.60   15.10
  -1   5  15   13.60   11.20
   1  -4 -14   83.90    8.60
  -1   4  14   72.60    9.00
   1  -3 -13    5.30    5.80
  -1   3  13    7.40    4.90
   1  -2 -12   40.10    5.70
  -1   2  12   42.40    8.30
   1  -1 -11   36.40    4.40
  -1   1  11   30.10    3.90
   1   0 -10    2.60    3.60
  -1   0  10    1.70    2.80
   1   1  -9  128.90    6.00
  -1  -1   9  124.20    5.30
   1   2  -8 1261.20   34.10
  -1  -2   8 1231.60   30.90
   1   3  -7  526.00   15.00
  -1  -3   7  540.50   16.10
   1   4  -6  569.80   17.10
  -1  -4   6  590.50   16.80
   1   5  -5    8.60    3.80
  -1  -5   5    7.70    3.30
   1   6  -4    4.80    4.40
  -1  -6   4    0.60    3.40
   1   7  -3   20.50    4.60
  -1  -7   3   23.30    4.70
   1   8  -2   81.70    6.70
  -1  -8   2   83.90    6.40
   1   9  -1   29.90    5.40
  -1  -9   1   23.70    5.30
   1  10   0   12.90    5.50
  -1 -10   0   12.60    5.70
   1  11   1    7.40    7.40
  -1 -11  -1   -1.50    6.80
   1  12   2   16.20    7.70
  -1 -12  -2   13.70    7.90
   1  13   3    2.00   13.70
  -1 -13  -3    0.40   11.90
   1  14   4    6.60   11.10
  -1 -14  -4    1.60   10.80
   1  15   5    0.00   12.30
  -1 -15  -5    0.50    7.20
   1  -8 -19   -4.90   10.50
   1  -7 -18   14.10   26.50
  -1   7  18   -5.50   12.40
   1  -6 -17   30.60   10.70
  -1   6  17   24.80   11.10
   1  -5 -16    0.90    7.70
  -1   5  16    0.60    8.30
   1  -4 -15    3.70   12.50
  -1   4  15   -1.90    9.10
   1  -3 -14    5.50    8.10
  -1   3  14    1.30    5.80
   1  -2 -13    4.80    4.30
  -1   2  13    4.40    4.80
   1  -1 -12    3.70    6.20
  -1   1  12    1.80    3.90
   1   0 -11    1.50    4.70
  -1   0  11   -0.80    3.40
   1   1 -10    5.70    3.30
  -1  -1  10    6.80    2.70
   1   2  -9   59.90    4.60
  -1  -2   9   58.90    6.30
   1   3  -8   14.60    2.70
  -1  -3   8   12.60    3.20
   1   4  -7   22.90    3.40
  -1  -4   7   16.60    3.40
   1   5  -6  195.30    8.20
  -1  -5   6  196.30    8.50
   1   6  -5  128.30    6.80
  -1  -6   5  130.80    6.70
   1   7  -4   15.90    4.00
  -1  -7   4   19.70    4.40
   1   8  -3  176.70    8.90
  -1  -8   3  168.40    9.50
   1   9  -2   38.70    5.80
  -1  -9   2   40.60    5.60
   1  10  -1   15.20    6.00
  -1 -10   1    3.60    8.60
   1  11   0    7.30    6.80
  -1 -11   0    6.60    7.60
   1  12   1    2.20    8.30
  -1 -12  -1    3.30    8.20
   1  14   3    3.00   11.30
  -1 -14  -3    8.70   14.40
   1  15   4   -3.60   14.20
  -1 -15  -4    5.30   11.70
   1  -7 -19   62.90   31.10
  -1   7  19    4.40   10.70
   1  -6 -18    3.00   17.70
  -1   6  18   -2.80   27.70
   1  -5 -17    5.90   10.60
  -1   5  17    3.40   11.50
   1  -4 -16   -0.40    6.90
  -1   4  16   -2.10    8.80
   1  -3 -15    3.50    5.70
  -1   3  15    4.00    5.80
   1  -2 -14   15.10    9.70
  -1   2  14   30.80    7.00
   1  -1 -13  129.60    8.30
  -1   1  13  151.60    8.10
   1   0 -12    5.70    3.80
  -1   0  12   10.50    3.40
   1   1 -11    7.80    4.00
  -1  -1  11    7.60    4.70
   1   2 -10  327.10   12.30
  -1  -2  10  339.60   15.00
   1   3  -9  241.00    8.50
  -1  -3   9  239.70   12.60
   1   4  -8  528.20   16.70
   1   5  -7  224.80    8.90
  -1  -5   7  237.70    9.60
   1   6  -6   20.90    4.00
  -1  -6   6   30.70    5.00
   1   7  -5   42.20    6.60
  -1  -7   5   39.60    4.80
   1   8  -4   20.80    5.50
  -1  -8   4    7.40    4.80
   1   9  -3   32.60    5.70
  -1  -9   3   32.00    5.60
   1  10  -2    5.90    8.30
  -1 -10   2    2.00    6.20
   1  11  -1  180.10   11.80
  -1 -11   1  198.00   11.30
   1  12   0   11.20    7.40
  -1 -12   0   11.40    7.30
   1  13   1    7.30    8.60
  -1 -13  -1    9.60    8.40
   1  14   2   13.50   17.20
  -1 -14  -2    8.50   21.20
   1  15   3   -9.20   17.50
  -1 -15  -3   -1.40   16.10
   1  -6 -19  125.10   15.50
  -1   6  19  122.50   21.80
   1  -5 -18   81.80   10.80
  -1   5  18  111.90   12.60
   1  -4 -17  289.60   11.10
  -1   4  17  308.20   15.90
   1  -3 -16   27.70    7.50
  -1   3  16   19.00    8.10
   1  -2 -15   -5.30    6.30
  -1   2  15   -1.20    6.40
   1  -1 -14   32.70   10.30
  -1   1  14   42.10    9.20
   1   0 -13   44.80    4.50
  -1   0  13   41.20    7.60
   1   1 -12    0.20    3.70
  -1  -1  12   -2.50    3.50
   1   2 -11   44.40    4.40
   1   3 -10    7.10    2.90
  -1  -3  10    0.20    5.50
   1   4  -9  294.80   10.60
  -1  -4   9  311.90   14.40
   1   5  -8  968.30   29.40
  -1  -5   8 1003.80   26.60
   1   6  -7  104.30    6.50
  -1  -6   7   94.90    7.50
   1   7  -6  251.20   12.20
  -1  -7   6  253.70   10.80
   1   8  -5   92.50    6.80
  -1  -8   5   85.60    6.50
   1   9  -4  285.00   12.10
  -1  -9   4  272.20   11.80
   1  10  -3   14.70    5.90
  -1 -10   3   21.40    6.00
   1  11  -2   38.10    7.60
  -1 -11   2   28.20    6.70
   1  12  -1   52.60   11.20
  -1 -12   1   49.10   11.80
   1  13   0    5.50   10.60
  -1 -13   0   -0.60   11.40
   1  14   1    5.70   12.20
  -1 -14  -1   18.90   11.70
   1  15   2    4.20   10.00
  -1 -15  -2   -0.60   10.40
   1  -5 -19   36.20    9.30
  -1   5  19   44.70   12.70
  -1   4  18   57.70   15.00
  -1   3  17    8.80   10.50
   1  -2 -16    2.30    8.10
  -1   2  16    1.10    5.90
   1  -1 -15    0.50    5.10
  -1   1  15    2.20    5.30
   1   0 -14  -10.00    6.70
  -1   0  14    2.70    4.60
   1   1 -13   32.50    3.90
  -1  -1  13   29.50    4.50
   1   2 -12  103.50    7.10
   1   3 -11   16.50    2.90
  -1  -3  11   15.50    4.30
   1   4 -10  342.00   11.80
  -1  -4  10  341.90   16.40
   1   5  -9   22.40    4.50
  -1  -5   9   21.50    4.00
   1   6  -8  321.10   12.30
  -1  -6   8  357.00   16.10
   1   7  -7  101.30    7.00
  -1  -7   7  107.60    7.50
   1   8  -6    5.60    4.50
  -1  -8   6    6.10    4.70
   1   9  -5   13.80    9.70
  -1  -9   5   17.50    5.70
   1  10  -4  112.10    8.40
  -1 -10   4  120.30    8.90
   1  11  -3   17.00    6.40
  -1 -11   3   32.90    7.10
   1  12  -2    1.60    7.30
  -1 -12   2    0.20    7.20
   1  13  -1    6.80   12.70
  -1 -13   1   14.90   10.40
   1  14   0   -2.60    9.50
  -1 -14   0   -1.10   12.20
   1  15   1   27.40   11.50
  -1 -15  -1   59.40   15.10
   1  -5 -20   55.70   17.80
  -1   5  20    2.70   11.20
   1  -4 -19   11.10   13.20
  -1   4  19    0.10   16.60
   1  -3 -18   16.40   14.20
  -1   3  18   20.90    9.90
   1  -2 -17   62.50   15.60
  -1   2  17   63.00   10.50
   1  -1 -16   11.60    7.00
  -1   1  16   11.30    7.60
   1   0 -15   24.20    5.10
  -1   0  15   37.70   10.20
   1   1 -14   -2.10    7.20
  -1  -1  14   -1.90    4.70
   1   2 -13   95.90    6.80
   1   3 -12  396.20   13.70
  -1  -3  12  394.20   22.20
   1   4 -11   16.70    3.60
  -1  -4  11   15.60    3.90
   1   5 -10   10.20    4.20
  -1  -5  10    8.60    4.80
   1   6  -9  221.00   10.40
  -1  -6   9  228.50   13.40
   1   7  -8   29.60    6.20
  -1  -7   8   32.50    6.30
   1   8  -7   -1.00    4.50
  -1  -8   7   -0.90    4.70
   1   9  -6   91.00    8.10
  -1  -9   6   94.90    8.10
   1  10  -5    7.70   11.00
  -1 -10   5    2.60    5.90
   1  11  -4   11.90    6.20
  -1 -11   4   10.80    6.50
   1  12  -3  153.30   11.70
  -1 -12   3  137.20   11.40
   1  13  -2    5.70    9.90
  -1 -13   2   -0.80    9.90
   1  14  -1    9.40   11.00
  -1 -14   1   -6.20   13.60
   1  15   0   -2.10    9.70
  -1 -15   0    3.60   12.90
  -1   4  20    2.10   15.30
   1  -3 -19   43.20   19.90
  -1   3  19   33.50   14.60
   1  -2 -18   21.80   10.40
  -1   2  18   11.20   18.50
   1  -1 -17    2.80   11.60
  -1   1  17   -4.30   10.00
   1   0 -16    0.10    7.00
  -1   0  16   -3.90   10.00
   1   1 -15    9.10    5.90
  -1  -1  15   18.40    6.90
   1   2 -14    2.00    4.00
   1   3 -13   48.20    5.30
  -1  -3  13   51.90    5.60
   1   4 -12   36.20    3.90
  -1  -4  12   31.10    5.30
   1   5 -11   71.00    5.60
  -1  -5  11   70.30    9.60
   1   6 -10    0.80    3.90
  -1  -6  10    3.50    4.80
   1   7  -9    1.80    4.50
  -1  -7   9    4.90    4.80
   1   8  -8   55.70    6.40
  -1  -8   8   53.30    6.30
   1   9  -7   19.40    5.70
  -1  -9   7   14.70    6.10
   1  10  -6   91.00    9.90
  -1 -10   6  103.00    9.30
   1  11  -5    8.00    7.60
  -1 -11   5    7.30    6.80
   1  12  -4   12.20    7.70
  -1 -12   4   14.70    7.80
   1  13  -3   -0.60    8.30
  -1 -13   3   -5.50    8.20
   1  14  -2    7.70    9.10
  -1 -14   2    4.30   10.80
   1  15  -1   -5.60    7.10
  -1 -15   1    0.10    9.70
   1  -2 -19   -5.30    8.40
  -1   2  19   27.60   13.40
   1  -1 -18   -3.30   12.90
  -1   1  18    1.20   17.50
   1   0 -17    4.60    5.70
  -1   0  17   14.90   12.20
   1   1 -16   27.10    5.60
  -1  -1  16   29.10    6.00
   1   2 -15   47.60    5.70
  -1  -2  15   51.40    6.00
   1   3 -14  281.90   11.30
   1   4 -13  133.10    8.20
  -1  -4  13  132.30   11.20
   1   5 -12   30.30    4.90
  -1  -5  12   33.60    6.60
   1   6 -11   13.70    5.90
  -1  -6  11   22.90    6.20
   1   7 -10  194.70    9.70
  -1  -7  10  216.30   12.40
   1   8  -9    6.40    4.90
  -1  -8   9    7.90    5.40
   1   9  -8   16.30    6.20
  -1  -9   8   20.60    6.10
   1  10  -7    8.80    8.60
  -1 -10   7   18.20    7.20
   1  11  -6   18.80    9.50
  -1 -11   6   26.30    8.10
   1  12  -5   -1.80    8.90
  -1 -12   5    5.90    8.10
   1  13  -4    4.40   10.40
  -1 -13   4    1.40    8.80
   1  14  -3    9.60   10.80
  -1 -14   3   -6.20   11.40
   1  15  -2    5.70   10.20
  -1 -15   2    6.10   11.80
   1  -1 -19   -0.20    7.50
  -1   1  19    6.80   15.60
   1   0 -18   15.50    9.80
  -1   0  18   25.40   12.00
   1   1 -17   -3.60    8.70
   1   2 -16   47.90    5.50
  -1  -2  16   48.20    8.30
   1   3 -15   10.90    6.20
  -1  -3  15    3.40    9.40
   1   4 -14    5.50    4.70
   1   5 -13    2.10    5.40
  -1  -5  13   -1.10    5.90
   1   6 -12    6.30    4.60
  -1  -6  12   -8.50    8.40
   1   7 -11    8.30    4.90
  -1  -7  11    9.20    5.50
   1   8 -10    2.20    5.50
  -1  -8  10    6.20    6.20
  -1  -9   9   57.30    9.30
   1  10  -8   14.10    8.10
  -1 -10   8    8.00    7.20
   1  11  -7   18.80   11.00
  -1 -11   7   25.30    9.20
   1  12  -6  195.80   13.70
  -1 -12   6  165.90   13.20
   1  13  -5   76.40   20.50
  -1 -13   5   59.00   11.70
   1  14  -4   20.50   11.30
  -1 -14   4   16.60   11.90
   1  15  -3   26.20    9.30
  -1  -1  18   -0.70    6.10
   1   2 -17   17.90    8.00
  -1  -2  17   14.80    7.50
   1   3 -16    9.20    7.10
  -1  -3  16    2.70    6.00
   1   4 -15   84.00    7.30
  -1  -4  15   82.50   10.50
   1   5 -14   25.90    4.50
  -1  -5  14   19.80    6.90
   1   6 -13   74.80    9.50
  -1  -6  13   83.70    8.70
   1   7 -12   27.50    9.40
  -1  -7  12   21.50    7.80
   1   8 -11  173.40   10.50
  -1  -8  11  175.60   11.20
   1   9 -10    3.30    8.10
  -1  -9  10    8.40    7.20
   1  10  -9   -2.60    8.10
  -1 -10   9    0.60    8.20
   1  11  -8   25.90   11.90
  -1 -11   8   45.60   10.10
   1  12  -7    6.40   12.90
  -1 -12   7   -2.70   10.50
   1  13  -6    1.00   11.40
  -1 -13   6   -1.80   10.40
   1  14  -5   -7.20   11.80
  -1 -14   5   10.40    9.70
   1  15  -4   -1.20    9.30
  -1 -15   4   -8.40   20.90
  -1  -2  18  236.00   14.50
   1   3 -17   14.90    8.50
  -1  -4  16    3.20    6.20
   1   5 -15    7.40    7.60
  -1  -5  15   15.50   10.40
   1   6 -14   55.70    6.40
  -1  -6  14   54.20    7.30
   1   7 -13   -2.80    5.40
  -1  -7  13    1.90    6.90
   1   8 -12   19.10    6.90
  -1  -8  12   21.80    6.70
   1   9 -11   71.60    9.50
  -1  -9  11   66.70    8.30
   1  10 -10   91.80   10.90
  -1 -10  10   93.10    9.80
   1  11  -9   81.50   13.70
  -1 -11   9   87.70   10.40
   1  12  -8  275.10   18.00
  -1 -12   8  253.60   17.90
   1  13  -7   56.30   13.60
  -1 -13   7   41.30   12.60
   1  14  -6   14.90   23.30
  -1 -14   6    4.80   16.70
   1  15  -5   -2.90    7.80
  -1 -15   5   -1.10   19.20
   1   4 -17   -0.30    6.00
  -1  -4  17    1.00    5.60
   1   5 -16   26.20    7.10
  -1  -5  16   33.80    7.40
   1   6 -15    8.60    6.40
  -1  -6  15   -1.30    7.50
   1   7 -14   -0.20    6.20
  -1  -7  14    6.10   12.40
   1   8 -13   41.50   13.70
  -1  -8  13   35.50   10.60
   1   9 -12    3.10    7.70
  -1  -9  12   -5.70    7.60
   1  10 -11    9.60    9.30
  -1 -10  11    6.30   10.80
   1  11 -10   67.60   10.50
  -1 -11  10   51.30   10.10
   1  12  -9  258.40   17.90
  -1 -12   9  265.50   14.80
   1  13  -8  -11.00   13.10
  -1 -13   8   13.80   13.60
   1  14  -7   -6.70   13.70
  -1 -14   7   -4.10   12.70
   1  15  -6    2.80   20.30
  -1 -15   6   24.50   11.00
  -1  -4  18    6.70    9.50
   1   5 -17   52.00   11.20
  -1  -5  17   47.70    7.80
  -1  -6  16   91.20   10.00
   1   7 -15    4.10   14.60
  -1  -7  15    1.00   10.60
   1   8 -14   78.90   10.00
  -1  -8  14   54.40   10.00
   1   9 -13   57.00    9.60
  -1  -9  13   46.40   15.50
   1  10 -12  -10.20   10.90
  -1 -10  12   -4.30   10.50
   1  11 -11  101.40   10.40
  -1 -11  11  125.50   12.00
   1  12 -10   16.20   12.00
  -1 -12  10   10.20   10.50
   1  13  -9   18.30   16.80
  -1 -13   9    6.40   14.50
   1  14  -8   -1.30   15.60
  -1 -14   8    6.50   13.70
   1  15  -7   72.40   18.50
  -1 -15   7    2.30    9.80
   1   5 -18   22.50    7.40
   1   6 -17    5.60   12.80
  -1  -6  17    7.70   12.30
   1   7 -16    2.60    9.30
  -1  -7  16    2.90   18.90
   1   8 -15   10.40   11.80
  -1  -8  15   36.00   12.30
   1   9 -14   -1.60    8.10
  -1  -9  14    6.50   10.10
   1  10 -13  131.70   13.90
  -1 -10  13  113.90   13.20
  -1 -11  12   39.60   14.90
   1  12 -11   53.10   11.90
  -1 -12  11   51.80   12.30
   1  13 -10   -3.30   12.90
  -1 -13  10    8.90   11.20
   1  14  -9    7.00   12.10
   1  15  -8    2.30   10.80
  -1 -15   8    3.60    9.90
   1   6 -18   17.30   12.20
  -1  -6  18   19.40   14.30
   1   7 -17    0.40    6.30
  -1  -7  17   -4.40    8.50
   1   8 -16  -11.00   11.40
  -1  -8  16   -2.50    9.90
   1   9 -15    3.80    8.40
  -1  -9  15    1.40   10.50
   1  10 -14   -0.70   16.00
  -1 -10  14   -9.60   10.70
   1  11 -13   43.60   13.00
  -1 -11  13   12.60   10.20
   1  12 -12    3.50   16.40
  -1 -12  12    7.20   12.70
   1  13 -11    1.60   11.80
  -1 -13  11    4.40   10.40
   1  14 -10   -0.10    9.40
  -1 -14  10   -0.20    7.20
   1   8 -17   -2.40   13.50
  -1  -8  17   13.60   17.40
   1   9 -16   -7.40   11.50
  -1  -9  16    3.40    9.50
   1  10 -15   -1.50   11.30
  -1 -10  15    4.00   17.10
   1  11 -14   24.40   18.20
  -1 -11  14   15.60   14.10
   1  12 -13   33.20   19.50
  -1 -12  13   15.70   12.30
   1  13 -12   45.70   18.60
  -1 -13  12   29.60   13.30
   1  14 -11    2.50    8.80
  -1 -14  11   10.90   11.90
   1  15 -10   -1.10    9.70
  -1 -15  10   -3.10   12.40
   1   7 -19   39.80   10.50
   1   8 -18   -0.20   10.30
   1   9 -17   -1.80    8.90
  -1  -9  17   -6.30   16.20
   1  10 -16    8.50   13.30
   1  11 -15   49.70   10.00
  -1 -11  15   33.40   12.80
   1  12 -14    5.50   24.20
  -1 -12  14   -3.30   13.50
   1  13 -13    5.50   12.20
  -1 -13  13    0.00    8.70
   1  14 -12    0.50   10.80
  -1 -14  12   35.40   12.20
  -1 -15  11   98.80   18.20
   1   9 -18    9.90   17.20
  -1  -9  18   -3.80   18.70
   1  10 -17    2.90   14.20
   1  11 -16  108.30   15.40
   1  12 -15    4.00   16.00
  -1 -12  15   13.70   14.80
   1  13 -14    0.70   30.50
  -1 -13  14   -5.10   23.10
   1  14 -13   22.00   10.80
  -1 -14  13   92.40   20.80
   2 -13  13    4.40   24.30
   2 -12  14    3.10   12.20
  -2  12 -14    9.50   20.20
   2 -11  15   -2.70    9.80
   2 -10  16   -0.90    8.60
  -2  10 -16   -4.80    7.50
   2  -9  17   -0.20   21.40
  -2   9 -17    3.20    9.20
   2 -14  11    2.30   22.40
  -2  14 -11  -11.20   22.30
   2 -13  12    2.80    8.60
   2 -12  13   27.00   11.00
  -2  12 -13   10.00   20.70
   2 -11  14    4.40   12.70
  -2  11 -14    1.60   15.30
   2 -10  15   30.60   13.70
  -2  10 -15   17.60   13.70
   2  -9  16   16.90   10.10
  -2   9 -16   46.00   20.30
  -2   8 -17  144.90   19.00
   2 -14  10   50.40   17.10
  -2  14 -10   56.80   15.70
   2 -13  11    9.20   18.60
  -2  13 -11    0.80   19.70
   2 -12  12   -0.80   10.90
  -2  12 -12   -7.70   15.40
   2 -11  13    4.30   10.40
  -2  11 -13    5.60   12.20
   2 -10  14    2.50   10.60
  -2  10 -14   -2.00   12.00
   2  -9  15    9.50   12.70
  -2   9 -15  -13.80   17.10
   2  -8  16    7.80   17.00
  -2   8 -16    4.20   12.00
  -2   7 -17   -0.90   10.50
   2 -14   9  226.00   18.60
  -2  14  -9  227.10   22.50
   2 -13  10   -0.50   15.20
  -2  13 -10  -13.50   23.10
   2 -12  11   -1.30   14.80
  -2  12 -11   -7.50   12.20
   2 -11  12   52.80   12.20
  -2  11 -12   12.60   10.60
   2 -10  13   11.50   12.50
  -2  10 -13   14.30   16.00
   2  -9  14    3.40   10.50
  -2   9 -14    3.00    9.50
   2  -8  15   52.60   11.30
  -2   8 -15   63.60   16.70
  -2   7 -16  163.70   12.40
   2 -14   8    4.20   16.40
  -2  14  -8   28.50   31.90
   2 -13   9    6.90   13.80
  -2  13  -9   -2.50   13.30
   2 -12  10   24.60   13.70
  -2  12 -10   -3.70   14.90
   2 -11  11    4.70   13.30
  -2  11 -11   -9.20   12.20
   2 -10  12   67.70   12.10
  -2  10 -12   34.90   18.20
   2  -9  13   -4.90    8.90
  -2   9 -13    2.60    7.00
   2  -8  14    0.60    7.20
  -2   8 -14   -1.60    9.20
   2  -7  15   -5.00   13.90
  -2   7 -15    6.10    7.90
  -2   6 -16   32.30    7.90
   2 -14   7  164.00   15.40
  -2  14  -7  209.10   19.10
   2 -13   8   84.50   13.20
  -2  13  -8   72.30   12.40
   2 -12   9  -11.30   18.40
  -2  12  -9   30.50   21.90
   2 -11  10    5.40    9.30
  -2  11 -10   12.50   13.20
   2 -10  11    6.70   10.10
  -2  10 -11   14.20    8.40
   2  -9  12    2.30   11.80
  -2   9 -12    4.80   13.10
   2  -8  13   36.50   12.30
  -2   8 -13   31.20    8.10
   2  -7  14   63.40    9.20
  -2   7 -14   64.30   10.60
   2  -6  15   -4.00    7.40
  -2   6 -15   -2.10    4.90
   2 -14   6  -12.80   15.60
  -2  14  -6    3.80   13.40
   2 -13   7   21.20   13.30
  -2  13  -7   26.30   12.50
   2 -12   8   10.30   16.20
  -2  12  -8   28.80   15.60
   2 -11   9    7.10    8.10
  -2  11  -9    7.20    9.30
   2 -10  10    3.80    7.30
  -2  10 -10   -3.80   10.20
   2  -9  11   18.80    8.00
  -2   9 -11   17.40    7.00
   2  -8  12   19.00   13.10
  -2   8 -12    2.20   11.40
   2  -7  13   35.70    8.30
  -2   7 -13   41.70   11.00
   2  -6  14  256.90   13.20
  -2   6 -14  265.00   16.00
   2 -14   5   27.20   19.30
  -2  14  -5   54.70   22.90
   2 -13   6  -19.90   14.50
  -2  13  -6    4.00   12.90
   2 -12   7   53.80   15.30
  -2  12  -7   20.80   22.10
   2 -11   8   66.10   10.10
  -2  11  -8   58.80   10.90
   2 -10   9   -1.10   14.50
  -2  10  -9  -11.00   16.90
   2  -9  10   45.70   13.70
  -2   9 -10   42.50   13.70
   2  -8  11    7.60    5.90
  -2   8 -11    2.80    6.80
   2  -7  12   98.80    9.00
  -2   7 -12   93.30   10.70
   2  -6  13   33.80    8.20
  -2   6 -13   34.50    6.70
   2  -5  14   64.80    8.10
  -2   5 -14   67.30    4.30
   2 -14   4  109.30   14.80
  -2  14  -4   91.90   13.80
   2 -13   5   -9.50    9.90
  -2  13  -5    2.10   11.20
   2 -12   6   -3.80   10.00
  -2  12  -6    8.90    9.80
   2 -11   7    8.00    8.60
  -2  11  -7    4.60    9.20
   2 -10   8    7.40    8.00
  -2  10  -8    8.70    8.70
   2  -9   9   41.20    8.00
  -2   9  -9   45.40   10.20
   2  -8  10   15.20    6.60
  -2   8 -10   19.60    8.70
   2  -7  11   29.10    7.30
  -2   7 -11   24.90    6.30
   2  -6  12   50.40    8.80
  -2   6 -12   30.70    8.90
   2  -5  13  142.40    7.10
  -2   5 -13  144.20   12.70
   2 -14   3   19.20   21.40
  -2  14  -3    7.90   16.60
   2 -13   4    6.30    8.60
  -2  13  -4    6.90   10.80
   2 -12   5   63.50   10.60
  -2  12  -5   68.30   11.30
   2 -11   6   -1.70    7.70
  -2  11  -6    0.30    8.20
   2 -10   7    1.70    7.50
  -2  10  -7   -2.50    7.90
   2  -9   8   75.70    7.60
  -2   9  -8   91.80    8.80
   2  -8   9   -8.70    8.10
  -2   8  -9   -3.40    5.60
   2  -7  10   13.50    6.90
  -2   7 -10    9.40    6.40
   2  -6  11   40.50    7.50
  -2   6 -11   39.40    5.10
   2  -5  12   36.10    6.40
  -2   5 -12   30.30    4.90
   2  -4  13   35.80    5.10
  -2   4 -13   32.30    3.80
   2 -14   2   42.30    8.30
  -2  14  -2   58.80   12.50
   2 -13   3   27.40   20.60
  -2  13  -3   18.30   13.50
   2 -12   4    3.70   12.20
  -2  12  -4    8.60   20.90
   2 -11   5   23.70    7.80
  -2  11  -5   38.10    8.90
   2 -10   6    7.80   16.10
  -2  10  -6   -8.70   14.40
   2  -9   7   -2.40    8.40
  -2   9  -7    3.80    6.20
   2  -8   8   49.70    7.20
  -2   8  -8   52.20    6.50
   2  -7   9  411.70   15.10
  -2   7  -9  358.50   18.60
   2  -6  10   26.90    5.70
   2  -5  11  357.70   18.30
  -2   5 -11  358.90   13.30
   2  -4  12   54.50    6.10
  -2   4 -12   53.90    4.00
   2 -14   1   80.00    9.90
  -2  14  -1  133.80   14.20
   2 -13   2   -1.40    8.60
  -2  13  -2    1.00   10.40
   2 -12   3   99.90   12.60
  -2  12  -3  123.30   12.80
   2 -11   4   74.30   10.50
  -2  11  -4   82.30   11.40
   2 -10   5   25.00    9.00
  -2  10  -5   27.90    9.50
   2  -9   6   33.80   10.10
  -2   9  -6   27.20    6.60
   2  -8   7   70.30    7.00
  -2   8  -7   71.30    6.80
   2  -7   8  168.80   12.10
  -2   7  -8  173.90    9.70
   2  -6   9   59.90    5.70
  -2   6  -9   57.50    7.10
   2  -5  10   51.20    4.30
  -2   5 -10   59.00    5.10
   2  -4  11   -2.80    3.40
   2 -14   0    3.10    7.70
  -2  14   0    6.90   11.90
   2 -13   1   31.20   10.40
  -2  13  -1   28.70   11.90
   2 -12   2    3.50    8.80
  -2  12  -2    0.50    9.40
   2 -11   3   90.20    9.90
  -2  11  -3  103.20   10.30
   2 -10   4   20.20    8.70
  -2  10  -4   15.30    7.50
   2  -9   5    8.70    8.50
  -2   9  -5    7.10    6.00
   2  -8   6   34.40    5.60
  -2   8  -6   24.20    5.10
   2  -7   7  216.40   16.20
  -2   7  -7  229.90   10.90
   2  -6   8   14.70    7.10
  -2   6  -8   18.10    5.20
   2  -5   9   13.10    4.40
  -2   5  -9   -0.60    6.00
   2  -4  10   40.90    4.00
  -2   4 -10   49.60    4.30
   2  -3  11   71.20    4.80
  -2   3 -11   61.20    5.00
   2   5  19   11.40    6.90
  -2  -5 -19    5.30    9.80
   2   6  20   62.60   15.60
  -2  -6 -20   51.20   16.30
   2 -14  -1    0.70    7.90
  -2  14   1   40.90   13.90
   2 -13   0   79.80   12.30
  -2  13   0   62.10   11.50
   2 -12   1   34.00    9.50
  -2  12  -1   27.70    9.90
   2 -11   2    8.60   11.10
  -2  11  -2    8.90   11.20
   2 -10   3    7.20    5.90
  -2  10  -3   12.70    6.60
   2  -9   4    8.70    5.20
  -2   9  -4    7.50    5.10
   2  -8   5   12.80    4.90
  -2   8  -5    9.70    5.00
   2  -7   6   66.80    7.30
  -2   7  -6   61.30    6.20
   2  -6   7  171.90   12.00
  -2   6  -7  167.10    8.60
   2  -5   8   15.80    3.90
  -2   5  -8   14.90    4.20
   2  -4   9  237.10    9.10
   2  -3  10   17.20    3.40
  -2   3 -10   17.80    2.40
   2   4  17  143.80   12.30
  -2  -4 -17  121.20   10.50
   2   5  18   29.30    8.60
  -2  -5 -18   49.50   14.60
   2   6  19    5.30    7.10
  -2  -6 -19    0.50   11.10
   2   7  20   78.90   27.50
  -2  -7 -20    3.70    7.70
   2 -14  -2   -4.10   23.80
  -2  14   2    2.20   12.60
   2 -13  -1    7.00   11.20
  -2  13   1   -7.80   11.10
   2 -12   0    3.80   10.90
  -2  12   0    4.70   14.30
   2 -11   1   35.10   10.40
  -2  11  -1   28.20    9.80
   2 -10   2    0.80    7.10
  -2  10  -2   -5.40    7.90
   2  -9   3   28.50    6.80
  -2   9  -3   24.30    6.80
   2  -8   4   16.30    5.00
  -2   8  -4    7.80    4.70
   2  -7   5   17.80    4.60
  -2   7  -5   26.00    5.30
   2  -6   6  189.10   12.70
  -2   6  -6  164.70   11.40
   2  -5   7   -2.10    3.60
  -2   5  -7   -0.60    4.10
   2  -4   8  257.60   12.70
  -2   4  -8  250.70    9.00
   2  -3   9  192.30    7.10
   2   3  15   35.20    4.90
  -2  -3 -15   41.00    6.00
   2   4  16   14.10    5.00
  -2  -4 -16   20.60    8.10
   2   5  17   12.80   10.70
  -2  -5 -17    4.70    7.20
   2   6  18   16.80   11.50
  -2  -6 -18    2.50   12.90
   2   7  19   37.10   10.30
  -2  -7 -19   -0.60    8.80
   2 -14  -3   62.90   22.30
   2 -13  -2   18.30   10.70
  -2  13   2   17.90   11.90
   2 -12  -1    4.50   11.50
  -2  12   1    2.80   10.60
   2 -11   0    4.60    9.20
  -2  11   0    1.80    9.60
   2 -10   1    2.00    6.20
  -2  10  -1   -1.50    6.00
   2  -9   2   38.40    6.80
  -2   9  -2   27.90    7.00
   2  -8   3   58.80    6.30
  -2   8  -3   65.80    6.50
   2  -7   4    5.90    4.20
  -2   7  -4    6.00    4.10
   2  -6   5  463.70   15.40
  -2   6  -5  444.00   15.10
   2  -5   6  252.90   13.30
  -2   5  -6  263.90   10.40
   2  -4   7   20.50    3.10
  -2   4  -7   20.80    3.20
   2  -3   8    6.80    2.10
  -2   3  -8    8.20    2.50
   2  -2   9   79.00    4.70
  -2   2  -9   74.80    4.70
   2   3  14    2.20    4.90
  -2  -3 -14    6.30    3.90
   2   4  15   -0.10    4.10
  -2  -4 -15   -0.30    5.50
   2   5  16   59.30    9.90
  -2  -5 -16   71.00    6.80
   2   6  17  140.80   11.50
  -2  -6 -17  121.50    9.60
  -2  -7 -18   -9.20   13.10
   2   8  19   -3.90   15.60
  -2  -8 -19   -9.90   23.50
   2 -12  -2    3.00    8.90
  -2  12   2   16.30    9.10
   2 -11  -1    3.80    7.50
  -2  11   1    1.50    7.90
   2 -10   0   14.00   10.90
  -2  10   0   14.10    8.90
   2  -9   1    8.10    5.40
  -2   9  -1    4.50    5.30
   2  -8   2  203.00   11.20
  -2   8  -2  165.70   17.00
   2  -7   3  430.00   14.20
  -2   7  -3  404.50   17.70
   2  -6   4  430.30   13.90
  -2   6  -4  440.90   15.40
   2  -5   5   76.00    4.90
  -2   5  -5   83.10    5.20
   2  -4   6   12.20    3.10
  -2   4  -6   16.40    3.30
   2  -3   7    0.90    2.60
  -2   3  -7   -1.10    2.00
  -2   2  -8   20.50    2.80
  -2  -2 -12   97.40    6.10
   2   3  13   82.00    6.20
  -2  -3 -13   89.80    5.00
   2   4  14   20.30    5.70
  -2  -4 -14   23.30    7.00
   2   5  15    3.30    5.80
  -2  -5 -15   -2.70    6.00
   2   6  16    2.50    8.80
  -2  -6 -16   -8.40    9.50
   2   7  17   13.80   19.30
  -2  -7 -17   13.60   19.10
   2   8  18    2.90   12.60
  -2  -8 -18   11.10   12.80
  -2  -9 -19   69.40   17.40
   2 -13  -4  141.50   12.20
  -2  13   4  140.20   11.80
   2 -12  -3   40.10   14.50
  -2  12   3   21.20   19.60
   2 -11  -2    4.50    7.00
  -2  11   2   -4.60    8.60
   2 -10  -1   -2.20    5.70
  -2  10   1    7.90    6.50
   2  -9   0   87.80   13.50
  -2   9   0   94.10   11.10
   2  -8   1  460.80   17.70
  -2   8  -1  443.00   20.70
   2  -7   2  638.30   22.10
  -2   7  -2  662.60   19.90
   2  -6   3  637.40   18.60
  -2   6  -3  668.40   23.20
   2  -5   4 1036.30   26.60
  -2   5  -4 1048.50   30.40
   2  -4   5   47.10    3.80
  -2   4  -5   46.50    3.80
   2  -3   6  100.40    4.30
  -2   3  -6   95.30    4.80
  -2   2  -7   26.70    2.40
  -2  -2 -11   20.30    2.70
   2   3  12  248.00   12.40
  -2  -3 -12  254.30   11.30
   2   4  13   -1.20    6.10
  -2  -4 -13   -0.30    3.00
   2   5  14   15.30    4.80
  -2  -5 -14   10.40    5.50
   2   6  15   87.40    7.60
  -2  -6 -15   99.80    7.50
   2   7  16    4.80   16.20
  -2  -7 -16   -6.30   11.10
   2   8  17   16.20   15.90
  -2  -8 -17   67.20   25.50
   2   9  18    5.40   12.60
  -2  -9 -18   19.20   15.00
   2 -13  -5   -2.50   11.10
  -2  13   5   13.40   11.40
   2 -12  -4    3.60   10.20
  -2  12   4    7.30    9.90
   2 -11  -3   19.00    9.10
  -2  11   3   19.50    8.80
   2 -10  -2    7.10    6.80
  -2  10   2   -9.60    8.30
   2  -9  -1   31.20    6.50
  -2   9   1   34.10    6.70
   2  -8   0  168.70    9.80
  -2   8   0  186.00    9.70
   2  -7   1  268.80   11.10
  -2   7  -1  281.30   12.40
   2  -6   2   15.30    4.10
  -2   6  -2   13.90    4.50
   2  -5   3  117.30    7.20
  -2   5  -3  120.00    6.80
   2  -4   4  164.40    7.20
  -2   4  -4  171.40    8.60
   2  -3   5   96.00    4.50
  -2   3  -5   91.00    6.10
   2  -2   6    6.10    1.60
  -2   2  -6    3.90    1.50
  -2   1  -7  288.40    8.40
   2   2  10   52.00    4.30
  -2  -2 -10   48.60    3.80
   2   3  11  114.00    7.10
  -2  -3 -11  110.30    5.60
   2   4  12   22.50    3.50
  -2  -4 -12   19.80    3.60
   2   5  13   93.90    7.60
  -2  -5 -13   87.50    7.90
   2   6  14   10.30    7.90
  -2  -6 -14   13.60    5.90
   2   7  15   87.10   12.50
  -2  -7 -15   99.30    9.80
   2   8  16    8.20   13.30
  -2  -8 -16    4.50   11.90
   2   9  17  149.30   15.50
  -2  -9 -17  161.00   16.80
   2  10  18   -2.80   13.50
  -2 -10 -18    2.10   19.30
   2 -13  -6   15.30   10.60
  -2  13   6    7.80   10.90
   2 -12  -5   43.10   11.20
  -2  12   5   36.40    9.40
   2 -11  -4   20.00    8.80
  -2  11   4    8.50    9.20
   2 -10  -3   -1.70    6.90
  -2  10   3    0.10    7.80
   2  -9  -2   36.90    7.60
  -2   9   2   38.10    7.90
   2  -8  -1  145.00    8.60
  -2   8   1  135.00    8.50
   2  -7   0    4.40    4.40
  -2   7   0    9.90    4.30
   2  -6   1    1.80    3.70
  -2   6  -1   -2.70    3.60
   2  -5   2  672.70   20.50
  -2   5  -2  653.90   21.40
   2  -4   3   24.30    3.10
  -2   4  -3   26.00    3.10
   2  -3   4   30.20    3.10
  -2   3  -4   29.30    3.40
   2  -2   5   28.40    3.40
  -2   2  -5   25.50    2.30
   2  -1   6   61.30    2.60
  -2   1  -6   63.90    5.00
   2   2   9  380.70   18.50
  -2  -2  -9  404.20   11.50
   2   3  10  371.20   18.80
  -2  -3 -10  408.40   12.10
   2   4  11  400.10   18.20
  -2  -4 -11  391.80   13.60
   2   5  12    9.80    4.10
  -2  -5 -12    9.40    4.00
   2   6  13    3.80    4.50
  -2  -6 -13   -0.20    4.40
   2   7  14   30.90    7.40
  -2  -7 -14   29.20    7.20
   2   8  15   37.80    9.90
  -2  -8 -15   38.00    8.90
   2   9  16   -5.30   13.90
  -2  -9 -16   -2.70   11.40
   2  10  17    8.70   14.70
  -2 -10 -17   39.70   16.70
   2  11  18    1.10    9.90
  -2 -11 -18   -3.90    6.30
   2 -13  -7    4.20   16.30
  -2  13   7    4.80   15.90
   2 -12  -6   11.60   11.20
  -2  12   6   10.10    9.60
   2 -11  -5   12.60   10.30
  -2  11   5   18.40    8.90
   2 -10  -4   -3.90    7.40
  -2  10   4    0.10    9.00
   2  -9  -3   17.40    6.10
  -2   9   3   12.60    5.90
   2  -7  -1   57.60    6.90
  -2   7   1   58.00    6.60
   2  -6   0    3.10    5.40
  -2   6   0    5.90    5.00
   2  -5   1  149.60    9.50
  -2   5  -1  138.70    8.20
   2  -4   2 1157.30   30.60
  -2   4  -2 1198.50   38.90
   2  -3   3   69.70    4.50
  -2   3  -3   70.50    4.00
  -2   2  -4   12.80    2.30
   2  -1   5  142.40    7.00
  -2   1  -5  120.00    8.30
  -2   0  -6   93.90    4.10
   2   1   7  301.70   11.40
  -2  -1  -7  317.10   12.20
  -2  -2  -8   15.60    1.90
   2   3   9   32.30    4.30
  -2  -3  -9   33.10    4.70
   2   4  10  291.30   10.60
   2   5  11  248.60   16.40
  -2  -5 -11  256.10   15.40
   2   6  12   19.90    9.00
  -2  -6 -12   17.90    9.00
   2   7  13   17.50    6.30
  -2  -7 -13   15.90    8.00
   2   8  14  117.80   11.50
  -2  -8 -14  111.40   16.80
   2   9  15   -5.60   11.10
  -2  -9 -15    9.10   11.90
   2  10  16   -7.30   27.20
  -2 -10 -16    0.40   15.00
   2  11  17   -1.10   12.30
  -2 -11 -17   -6.90   14.50
   2 -13  -8    4.00   11.60
  -2  13   8    5.80   10.30
   2 -12  -7    0.00   13.90
  -2  12   7    6.70   12.00
   2 -11  -6   55.40   11.60
  -2  11   6   51.80   13.20
   2 -10  -5    4.10    6.80
  -2  10   5    1.80    6.80
   2  -9  -4    3.70    5.90
  -2   9   4    0.50    6.10
   2  -8  -3   -4.70    4.70
  -2   8   3    9.30    5.30
   2  -7  -2   85.70   10.00
   2  -6  -1   39.70    5.10
  -2   6   1   37.10    4.70
   2  -5   0    2.80    3.20
  -2   5   0    0.10    3.20
   2  -4   1  131.80    6.70
  -2   4  -1  126.80    6.00
   2  -3   2   -0.10    2.60
  -2   3  -2    4.40    3.00
   2  -2   3   47.50    4.20
  -2   2  -3   51.30    3.10
   2  -1   4    7.20    1.20
  -2   1  -4    8.10    1.30
   2   0   5  231.50    6.40
  -2   0  -5  221.50    7.10
   2   1   6  114.70    3.60
  -2  -1  -6  115.10    5.70
   2   2   7   24.90    2.20
  -2  -2  -7   30.40    2.00
   2   3   8   38.60    3.90
  -2  -3  -8   39.70    3.00
   2   4   9   29.90    3.20
  -2  -4  -9   29.70    3.00
   2   5  10  112.80    6.80
  -2  -5 -10  102.70    9.80
   2   6  11   25.70    6.00
  -2  -6 -11   30.60    6.20
   2   7  12   82.30   11.10
  -2  -7 -12   70.10    8.60
   2   8  13  110.20    9.10
  -2  -8 -13  112.60    8.80
   2   9  14   38.60   10.70
  -2  -9 -14   45.60    9.90
   2  10  15   -2.20   15.50
  -2 -10 -15   -8.50   11.00
   2  11  16   11.00   12.00
  -2 -11 -16    4.20   14.20
   2  12  17   -5.30    9.40
  -2 -12 -17    1.70    8.20
   2 -12  -8   38.20   12.90
  -2  12   8   24.50   10.50
   2 -11  -7   20.70   10.60
  -2  11   7   12.20    9.50
   2 -10  -6   -2.40    7.90
  -2  10   6   -3.80    8.10
   2  -9  -5   15.10    6.30
  -2   9   5    2.50    6.10
   2  -8  -4  131.10    8.50
  -2   8   4  105.00   11.70
   2  -7  -3  544.00   20.10
  -2   7   3  516.20   20.60
   2  -6  -2   10.00    7.50
  -2   6   2   -2.20    5.50
   2  -5  -1    3.00    4.70
  -2   5   1    5.60    4.30
   2  -4   0 2033.20   51.60
  -2   4   0 2109.40   54.90
   2  -3   1 3921.00   92.30
  -2   3  -1 4328.00  104.70
   2  -2   2   10.90    2.00
  -2   2  -2   12.50    2.20
  -2   1  -3    2.20    1.80
   2   0   4 3067.30  102.20
  -2   0  -4 3137.30  104.60
   2   1   5  388.20   10.70
  -2  -1  -5  393.60   10.50
   2   2   6   59.70    4.20
  -2  -2  -6   61.40    3.30
   2   3   7   96.10    4.50
  -2  -3  -7  104.60    4.90
   2   4   8  225.70    8.90
  -2  -4  -8  220.30    8.80
   2   5   9   35.70    5.00
   2   6  10   66.00    5.60
  -2  -6 -10   53.30    5.30
   2   7  11   20.80    6.00
  -2  -7 -11   27.00    7.80
   2   8  12  120.70   16.10
  -2  -8 -12  114.00   10.50
   2   9  13    7.30   10.80
  -2  -9 -13    6.70    8.60
   2  10  14   -5.00    9.50
  -2 -10 -14    3.00    9.50
   2  11  15   41.60   17.90
  -2 -11 -15    8.90   14.90
   2  12  16    6.90   11.50
  -2 -12 -16   -2.70   10.00
   2 -12  -9    7.40   16.50
  -2  12   9   15.70   16.30
   2 -11  -8   65.80   12.10
  -2  11   8   61.70   10.80
   2 -10  -7   34.70    8.80
  -2  10   7   27.00    8.40
   2  -9  -6   47.00    8.20
  -2   9   6   43.70    8.10
   2  -8  -5   10.60    5.90
  -2   8   5   11.50    5.40
   2  -7  -4   22.60    6.80
  -2   7   4   20.80    7.20
   2  -6  -3  166.20    8.30
  -2   6   3  150.50    8.80
   2  -5  -2    9.50    3.70
  -2   5   2   23.70    3.90
   2  -4  -1   88.80    5.90
   2  -3   0 2050.30   52.40
  -2   3   0 1857.60   50.40
   2  -2   1   77.20    3.70
  -2   2  -1   84.20    4.40
   2  -1   2   70.90    3.10
  -2   1  -2   75.80    3.50
   2   0   3 1551.50   37.10
  -2   0  -3 1646.90   41.20
   2   1   4  633.60   16.00
  -2  -1  -4  592.50   24.30
   2   2   5  798.10   20.60
  -2  -2  -5  790.90   22.00
   2   3   6   34.10    2.60
  -2  -3  -6   33.80    2.90
   2   4   7    9.40    2.80
  -2  -4  -7    5.20    3.20
   2   5   8   36.50    5.30
  -2  -5  -8   41.60    5.00
   2   6   9  120.70    6.40
  -2  -6  -9  109.00    6.80
   2   7  10    6.30    4.60
  -2  -7 -10    5.70    7.10
   2   8  11   17.00    7.00
  -2  -8 -11    7.20    6.70
   2   9  12   29.10    8.40
  -2  -9 -12   34.60   11.60
   2  10  13    3.00   11.40
  -2 -10 -13    7.60   11.90
   2  11  14   -1.70    9.40
  -2 -11 -14    7.90   10.40
   2  12  15   73.60   10.90
  -2 -12 -15    7.20   13.60
   2  13  16   -1.20   14.20
  -2 -13 -16   -4.60    8.80
   2 -12 -10  161.20   13.70
  -2  12  10  138.00   10.70
   2 -11  -9   10.90   13.10
  -2  11   9   15.70   12.20
   2 -10  -8    7.40    8.50
  -2  10   8    9.20    8.80
   2  -9  -7    0.60    6.90
  -2   9   7   -3.60    6.40
   2  -8  -6  105.20    8.40
  -2   8   6  111.90    8.50
   2  -7  -5   69.30    7.70
  -2   7   5   68.20    7.50
   2  -6  -4   26.50    4.80
  -2   6   4   20.50    4.60
   2  -5  -3  856.50   41.00
  -2   5   3  900.90   28.80
   2  -4  -2   19.10    3.50
  -2   4   2   20.40    3.70
   2  -2   0    7.40    2.10
  -2   2   0   11.60    2.60
   2  -1   1 1832.30   45.00
  -2   1  -1 1721.80   45.20
   2   0   2  325.60    9.50
  -2   0  -2  325.40    9.60
   2   1   3  140.50    4.70
  -2  -1  -3  133.90    7.00
   2   2   4  822.10   22.20
  -2  -2  -4  849.80   23.50
   2   3   5   22.40    3.00
  -2  -3  -5   25.10    2.50
   2   4   6   47.90    4.80
  -2  -4  -6   48.20    3.50
   2   5   7    0.30    5.60
  -2  -5  -7    0.90    4.00
   2   6   8    4.10    4.80
  -2  -6  -8    0.50    4.10
   2   7   9   79.80    6.30
  -2  -7  -9   74.80    6.40
   2   8  10    6.50    6.30
  -2  -8 -10    4.70    5.40
   2   9  11    4.40    8.60
  -2  -9 -11   12.50    6.50
   2  10  12   52.10    9.90
  -2 -10 -12   50.40    9.50
   2  11  13   30.60   14.80
  -2 -11 -13   39.00   10.60
   2  12  14   -4.30   14.60
  -2 -12 -14   -9.70   12.30
   2  13  15    1.40   11.60
  -2 -13 -15   61.30   18.90
   2 -12 -11   -3.50   15.00
  -2  12  11    4.00   12.80
   2 -11 -10   75.50   13.00
  -2  11  10   69.10   11.80
   2 -10  -9   87.10   11.80
  -2  10   9   77.30   12.00
   2  -9  -8    0.90    7.00
  -2   9   8    5.50    6.90
   2  -8  -7   43.90   12.60
  -2   8   7   35.20   11.90
   2  -7  -6    5.40    7.10
  -2   7   6   -0.40    4.70
   2  -6  -5  492.50   18.50
  -2   6   5  472.00   16.80
   2  -5  -4    8.70    5.20
  -2   5   4    6.30    4.30
   2  -4  -3  293.40   11.00
  -2   4   3  278.80   10.70
   2  -3  -2  948.10   37.30
  -2   3   2  942.10   24.70
   2  -1   0   62.50    4.80
  -2   1   0   67.00    5.40
   2   0   1   80.40    4.20
  -2   0  -1   79.60    3.60
   2   1   2  194.10    5.70
  -2  -1  -2  181.80    6.50
   2   2   3   56.60    4.30
  -2  -2  -3   61.20    3.40
   2   3   4 1046.60   42.80
  -2  -3  -4 1039.00   30.10
   2   4   5  110.40    4.60
  -2  -4  -5  106.50    5.50
   2   5   6    2.60    2.80
  -2  -5  -6    8.00    2.90
   2   6   7   10.40    3.70
  -2  -6  -7    8.70    3.80
   2   7   8   -1.70    4.10
  -2  -7  -8   -0.80    4.40
   2   8   9   88.80    7.80
  -2  -8  -9  114.60    8.50
   2   9  10  231.40   11.80
  -2  -9 -10  239.60   12.40
   2  10  11   20.70    8.60
  -2 -10 -11   28.70    7.80
   2  11  12   16.80   19.60
  -2 -11 -12    2.50   11.90
   2  12  13   77.30   12.50
  -2 -12 -13   64.40   10.30
   2  13  14    7.20   10.30
  -2 -13 -14   14.60   14.40
   2 -11 -11    0.30   16.60
  -2  11  11    3.40   12.60
   2 -10 -10    8.50    9.10
  -2  10  10    8.20    8.60
   2  -9  -9   17.80    7.30
  -2   9   9   16.30    7.50
   2  -8  -8   58.50    7.40
  -2   8   8   52.20    7.60
   2  -7  -7   33.30    8.10
  -2   7   7   23.30    5.90
   2  -6  -6   -0.60    5.00
  -2   6   6   -4.10    4.90
   2  -5  -5  868.50   27.60
  -2   5   5  867.30   25.90
   2  -4  -4  179.30    8.70
  -2   4   4  156.50    7.50
   2  -3  -3   23.90    3.60
  -2   3   3   28.80    3.90
   2  -2  -2   24.30    2.80
  -2   2   2   26.00    2.80
   2  -1  -1   -0.40    1.90
   2   0   0 2586.30   63.50
  -2   0   0 2672.80   64.60
   2   1   1 2353.50   55.50
  -2  -1  -1 2503.50   58.70
   2   2   2  325.60    9.20
  -2  -2  -2  318.80    9.90
   2   3   3   31.70    2.70
  -2  -3  -3   25.10    3.00
   2   4   4   10.10    2.40
  -2  -4  -4   15.80    2.80
   2   5   5   -0.90    2.60
  -2  -5  -5    0.80    2.70
   2   6   6   -2.40    6.20
  -2  -6  -6    1.50    3.90
   2   7   7    2.60    5.90
  -2  -7  -7    3.70    4.80
   2   8   8  138.00    8.20
  -2  -8  -8  149.30   12.30
   2   9   9  201.80   10.80
  -2  -9  -9  219.90   11.70
   2  10  10  107.40    8.90
  -2 -10 -10  119.40    9.60
   2  11  11   44.00   12.40
  -2 -11 -11   57.30   12.30
   2  12  12   -1.70   11.20
  -2 -12 -12    1.70    9.90
   2  13  13   -2.10   11.50
  -2 -13 -13    6.30   13.70
   2 -11 -12   44.90    8.50
  -2  11  12    6.60    7.30
   2 -10 -11    8.30   11.70
  -2  10  11   13.10   11.10
   2  -9 -10    1.40    8.80
  -2   9  10    0.90    9.20
   2  -8  -9   30.90    7.30
  -2   8   9   36.80    7.40
   2  -7  -8   11.70    7.80
  -2   7   8   16.00    7.80
   2  -6  -7   16.60    5.00
  -2   6   7   12.90    5.70
   2  -5  -6    3.50    3.50
  -2   5   6    1.40    4.00
   2  -4  -5  598.20   19.60
  -2   4   5  622.50   20.10
   2  -3  -4  648.10   19.10
  -2   3   4  628.90   19.50
   2  -2  -3   20.10    2.80
  -2   2   3   19.90    2.90
   2  -1  -2  567.00   16.60
  -2   1   2  551.50   17.40
  -2   0   1  134.10    5.10
   2   1   0 1926.00   48.20
  -2  -1   0 1812.50   46.50
   2   2   1  170.00    5.60
  -2  -2  -1  169.20    5.70
   2   3   2  119.00    5.40
  -2  -3  -2  121.70    7.50
   2   4   3  143.00    6.30
  -2  -4  -3  140.40    6.20
   2   5   4    9.40    2.60
  -2  -5  -4   13.70    3.30
   2   6   5   19.90    3.70
  -2  -6  -5   18.70    3.70
   2   7   6   93.30    7.90
  -2  -7  -6   99.10    7.50
   2   8   7  210.60   11.00
  -2  -8  -7  207.10   14.10
   2   9   8   33.80    7.20
  -2  -9  -8   37.90    7.90
   2  10   9  313.80   13.40
  -2 -10  -9  298.50   13.10
   2  11  10    4.70   14.30
  -2 -11 -10    0.20    8.90
   2  12  11   12.50   10.40
  -2 -12 -11    6.00    9.60
   2  13  12   28.80   13.40
  -2 -13 -12   23.60   11.00
   2  14  13   -1.60   18.30
  -2 -14 -13   -0.70    9.30
   2 -11 -13    0.60   12.70
  -2  11  13   -2.00   16.10
   2 -10 -12   -1.60   10.40
  -2  10  12   -2.10   11.70
   2  -9 -11    9.50   12.50
  -2   9  11    7.60   10.20
   2  -8 -10   -2.50    7.20
  -2   8  10    4.00    6.80
   2  -7  -9   23.40    8.40
  -2   7   9   23.20    8.40
   2  -6  -8   17.10    5.40
  -2   6   8    9.30    5.10
   2  -5  -7   13.80    4.50
  -2   5   7    6.60    4.20
   2  -4  -6  776.10   27.30
  -2   4   6  794.40   36.80
   2  -3  -5   23.50    3.40
  -2   3   5   20.90    3.60
   2  -2  -4    6.30    3.50
  -2   2   4    7.30    2.60
   2  -1  -3  166.30    5.70
  -2   1   3  150.30    6.10
   2   0  -2    9.90    2.50
  -2   0   2   10.00    2.00
   2   1  -1  870.70   23.00
  -2  -1   1  906.00   23.80
   2   2   0   73.40    3.70
   2   3   1  308.40    9.60
  -2  -3  -1  312.20   11.70
   2   4   2  310.50   15.20
  -2  -4  -2  302.60   11.40
   2   5   3   27.30    3.60
  -2  -5  -3   28.70    4.00
   2   6   4    1.80    3.20
  -2  -6  -4    1.60    3.40
   2   7   5    6.80    3.80
  -2  -7  -5   15.60    4.40
   2   8   6   14.40    5.40
  -2  -8  -6   21.40    5.90
   2   9   7   21.00    6.80
  -2  -9  -7   18.60    6.80
   2  10   8  176.30   10.20
  -2 -10  -8  157.20   10.40
   2  11   9   50.60    8.20
  -2 -11  -9   61.50    8.60
   2  12  10   14.30    9.10
  -2 -12 -10   20.20    9.50
   2  13  11  -17.40   19.20
  -2 -13 -11   11.60   24.00
   2  14  12    5.40   16.90
  -2 -14 -12   16.10   16.00
   2 -11 -14   12.80   11.80
  -2  11  14    9.10   14.70
   2 -10 -13    4.40    9.20
  -2  10  13   -1.90    8.80
   2  -9 -12    0.30   10.00
  -2   9  12    4.70   15.30
   2  -8 -11    3.40    7.60
  -2   8  11   -4.50    7.70
   2  -7 -10   18.30   10.00
  -2   7  10    9.80    7.20
   2  -6  -9   29.60    5.80
  -2   6   9   28.30    5.70
   2  -5  -8  193.80    9.90
  -2   5   8  204.20   10.30
   2  -4  -7    3.70    5.20
  -2   4   7   -2.30    5.00
   2  -3  -6  242.30    9.30
  -2   3   6  246.30    9.70
   2  -2  -5   37.30    4.80
  -2   2   5   40.10    4.10
   2  -1  -4   -2.30    2.10
  -2   1   4    0.00    2.00
   2   0  -3  157.50    5.90
  -2   0   3  157.10    6.10
   2   1  -2   84.60    4.20
  -2  -1   2   92.90    4.00
   2   2  -1  257.10    9.10
  -2  -2   1  253.30    8.10
   2   4   1 1120.30   29.90
  -2  -4  -1 1151.70   29.80
   2   5   2  117.70    7.60
  -2  -5  -2  121.20    5.90
   2   6   3   13.10    3.40
  -2  -6  -3   16.60    3.50
   2   7   4   -2.70    3.50
  -2  -7  -4    0.30    3.80
   2   8   5   58.30    6.00
  -2  -8  -5   64.10    5.70
   2   9   6   52.20    6.60
  -2  -9  -6   37.20    6.40
   2  10   7   94.70    9.20
  -2 -10  -7  100.20    9.50
   2  11   8    5.50    6.90
  -2 -11  -8    3.00    7.20
   2  12   9    1.80    8.50
  -2 -12  -9    1.50    8.70
   2  13  10    8.10   13.40
  -2 -13 -10    4.20   13.20
   2  14  11    5.80   10.60
  -2 -14 -11    0.10    8.20
  -2  10  14   -3.20   13.10
   2  -9 -13    7.80   10.30
  -2   9  13   -2.00   15.70
   2  -8 -12    9.20   11.20
  -2   8  12   -8.20   16.80
   2  -7 -11  136.90   10.00
  -2   7  11  129.40   10.20
   2  -6 -10   94.80    8.60
  -2   6  10   88.70    8.50
   2  -5  -9  117.50   10.00
  -2   5   9  100.30    7.10
   2  -4  -8   64.10    6.70
  -2   4   8   66.00   10.20
   2  -3  -7   51.00    4.50
  -2   3   7   48.00    4.50
   2  -2  -6  431.30   19.00
  -2   2   6  390.70   13.70
   2  -1  -5   58.80    3.80
  -2   1   5   58.90    4.00
   2   0  -4  477.00   15.20
  -2   0   4  453.40   14.00
   2   1  -3  900.00   25.20
  -2  -1   3  921.90   23.40
   2   2  -2  632.50   18.30
  -2  -2   2  618.40   18.50
   2   3  -1 4227.40  101.00
  -2  -3   1 4242.20   99.30
   2   5   1   41.80    3.60
  -2  -5  -1   33.20    3.70
   2   6   2   49.20    5.00
  -2  -6  -2   47.80    4.70
   2   7   3   16.70    4.60
  -2  -7  -3   13.50    4.30
   2   8   4    3.60    4.30
  -2  -8  -4    7.40    4.80
   2   9   5   -2.70    5.00
  -2  -9  -5    2.00    4.80
   2  10   6  198.10   11.10
  -2 -10  -6  169.70   10.90
   2  11   7  368.00   22.40
  -2 -11  -7  390.20   21.90
   2  12   8    3.80    9.20
  -2 -12  -8    2.00    8.70
   2  13   9    7.10   11.20
  -2 -13  -9   10.50   11.40
   2  14  10    9.00   11.50
  -2 -14 -10    8.30    9.40
   2 -10 -15   -1.40   10.30
  -2  10  15   12.30   13.90
   2  -9 -14    7.40   18.20
  -2   9  14   -1.70   19.80
   2  -8 -13    2.20   12.40
  -2   8  13    1.70   10.60
   2  -7 -12   12.00   10.60
  -2   7  12   13.70    8.90
   2  -6 -11   54.80    7.30
  -2   6  11   50.90    6.90
   2  -5 -10  545.20   22.20
  -2   5  10  577.80   19.60
   2  -4  -9  130.80   11.00
  -2   4   9  131.20    7.40
   2  -3  -8  123.00    6.90
  -2   3   8  121.10    7.20
   2  -2  -7  124.70    7.50
  -2   2   7  104.30    9.10
   2  -1  -6  197.60    8.30
  -2   1   6  204.80    7.50
   2   0  -5   30.70    2.90
  -2   0   5   32.60    3.20
   2   1  -4  516.20   16.50
  -2  -1   4  556.60   15.30
   2   2  -3   24.30    2.70
  -2  -2   3   24.50    2.60
   2   3  -2  186.60    7.30
  -2  -3   2  168.30    6.10
   2   4  -1  496.60   14.80
  -2  -4   1  468.40   14.10
   2   6   1  129.40    9.30
  -2  -6  -1  121.50    6.40
   2   7   2   35.40    4.30
  -2  -7  -2   38.50    4.90
   2   8   3   -0.80    4.70
  -2  -8  -3    8.10    5.30
   2   9   4   82.90    7.00
  -2  -9  -4   90.60    7.40
   2  10   5   61.50    7.10
  -2 -10  -5   76.60    7.80
   2  11   6   22.80    8.50
  -2 -11  -6   17.30    8.00
   2  12   7   42.80    8.30
  -2 -12  -7   43.80   11.90
   2  13   8  123.60   11.60
  -2 -13  -8  131.10   13.80
   2  14   9    6.50    8.10
  -2 -14  -9   -9.30   12.50
   2 -10 -16  111.50   14.50
  -2  10  16  115.10   23.60
   2  -9 -15   -0.60    9.30
  -2   9  15   -4.20    8.10
   2  -8 -14    3.60   22.60
  -2   8  14   -4.60   13.80
   2  -7 -13   -0.20    8.20
  -2   7  13   -5.40    8.50
   2  -6 -12   37.50    7.30
  -2   6  12   24.90    7.00
   2  -5 -11    6.50    7.40
  -2   5  11   21.90    6.60
   2  -4 -10  395.10   14.60
  -2   4  10  375.30   20.20
   2  -3  -9  274.40   11.00
  -2   3   9  242.00    9.70
   2  -2  -8  124.00    6.40
  -2   2   8  130.00    7.00
   2  -1  -7 1144.40   31.90
  -2   1   7 1151.60   28.60
   2   0  -6 1329.30   34.70
  -2   0   6 1399.30   35.90
   2   1  -5  470.40   22.00
  -2  -1   5  448.70   14.30
   2   2  -4   75.50    4.00
  -2  -2   4   70.60    5.70
   2   3  -3   -1.10    2.20
  -2  -3   3    2.30    2.40
   2   4  -2   62.40    3.90
  -2  -4   2   59.70    3.70
   2   5  -1 3282.20  118.70
  -2  -5   1 3310.10   77.10
  -2  -6   0   69.90    5.30
   2   7   1    9.80    4.10
  -2  -7  -1    2.60    4.40
   2   8   2  529.80   21.00
  -2  -8  -2  566.80   21.30
   2   9   3  127.10   12.10
  -2  -9  -3  119.70   11.20
   2  10   4  454.80   15.80
  -2 -10  -4  447.20   18.60
   2  11   5  191.50   11.40
  -2 -11  -5  197.50   11.70
   2  12   6    8.80    7.10
  -2 -12  -6   12.10    8.00
   2  13   7    5.30    8.20
  -2 -13  -7   16.80    9.30
   2  14   8   13.50   12.30
  -2 -14  -8   46.40   14.30
   2 -10 -17  -11.20   18.70
  -2  10  17    0.50    8.10
   2  -9 -16    2.50   14.90
  -2   9  16    0.70   12.20
   2  -8 -15    1.90   12.40
   2  -7 -14    6.90   13.00
  -2   7  14   18.50   11.50
   2  -6 -13    6.70    8.90
  -2   6  13   -9.60    8.10
   2  -5 -12   15.80    6.00
  -2   5  12   14.60    5.70
   2  -4 -11   11.00    5.70
  -2   4  11    7.50    7.40
  -2   3  10   64.00    6.90
   2  -2  -9   17.50    5.10
  -2   2   9   21.50    4.60
   2  -1  -8   57.60    4.90
  -2   1   8   58.10    4.20
   2   0  -7 1297.90   34.70
  -2   0   7 1255.80   35.00
   2   1  -6   88.80    5.00
  -2  -1   6   79.50    4.50
   2   2  -5   78.70    4.40
  -2  -2   5   85.80    5.50
   2   3  -4  176.10    6.70
  -2  -3   4  187.00    6.90
   2   4  -3  419.50   13.90
  -2  -4   3  423.30   18.20
   2   5  -2 1057.00   27.10
  -2  -5   2 1075.30   30.50
   2   6  -1  160.80    7.80
  -2  -6   1  148.90    7.50
   2   7   0    6.40    3.90
  -2  -7   0    3.30    3.60
   2   8   1  390.50   18.80
   2   9   2  144.80    8.60
  -2  -9  -2  131.60    8.10
   2  10   3  178.00   10.10
  -2 -10  -3  172.00   10.30
   2  11   4   27.10    7.20
  -2 -11  -4   24.80    7.00
   2  12   5   83.20    9.40
  -2 -12  -5   79.60    9.00
   2  13   6   15.60   10.00
  -2 -13  -6   31.00   17.50
   2  14   7    7.60   10.80
  -2 -14  -7    1.20   12.30
   2  15   8    4.60   19.60
  -2 -15  -8    4.80   11.80
   2  -9 -17    5.30    8.70
  -2   9  17    7.50   10.90
   2  -8 -16   -2.10   17.40
  -2   8  16   -1.90   16.10
   2  -7 -15   -0.40   13.20
  -2   7  15    6.00   11.10
   2  -6 -14  160.00   11.50
  -2   6  14  185.80   12.10
  -2   5  13   46.60    7.90
   2  -4 -12   60.90    7.70
  -2   4  12   71.90    7.00
   2  -3 -11   -4.10    4.90
  -2   3  11    1.30    5.10
   2  -2 -10    3.10    4.10
  -2   2  10    2.60    3.40
   2  -1  -9   19.70    4.10
  -2   1   9    8.80    3.50
   2   0  -8  346.50   14.10
  -2   0   8  345.20   21.50
   2   1  -7  100.40    5.40
  -2  -1   7  100.00    5.50
   2   2  -6  756.80   21.10
  -2  -2   6  771.80   29.10
   2   3  -5  293.30   10.40
  -2  -3   5  305.10   17.60
   2   4  -4  159.70    6.20
  -2  -4   4  159.70    6.70
   2   5  -3  453.40   15.20
  -2  -5   3  444.50   14.60
   2   6  -2  108.80    6.40
  -2  -6   2  106.00    6.40
   2   7  -1   85.90    6.50
  -2  -7   1   81.60    6.70
   2   8   0   54.70    7.30
  -2  -8   0   50.20    6.00
  -2  -9  -1  143.80   13.00
   2  10   2  151.80    9.50
  -2 -10  -2  148.20    9.70
   2  11   3   -1.90    6.50
  -2 -11  -3    5.60    6.40
   2  12   4   33.10    8.00
  -2 -12  -4   38.20    8.10
   2  13   5   13.90   10.00
  -2 -13  -5   20.70   11.20
   2  14   6    7.30    9.90
  -2 -14  -6   -0.90   14.60
  -2 -15  -7   80.40   20.20
  -2   9  18   -7.00   17.50
   2  -8 -17   10.90   15.90
  -2   8  17    4.60    7.80
   2  -7 -16   17.70   22.00
  -2   7  16   19.10   14.90
   2  -6 -15   11.40   17.70
  -2   6  15   10.40   20.30
   2  -5 -14    6.20    8.30
  -2   5  14   -0.60    8.60
   2  -4 -13    9.20    6.10
  -2   4  13    1.60    6.20
   2  -3 -12   -0.20    6.80
  -2   3  12   -2.90    5.20
   2  -2 -11   -1.00    3.70
  -2   2  11   -2.90    3.80
   2  -1 -10    3.60    4.70
  -2   1  10    1.80    3.80
   2   0  -9    4.00    6.00
  -2   0   9    1.20    4.10
   2   1  -8  122.60    7.50
  -2  -1   8  118.90    7.70
   2   2  -7    9.10    2.70
  -2  -2   7    9.40    2.80
   2   3  -6  114.30    5.30
  -2  -3   6  122.10    6.30
   2   4  -5  111.50    5.50
  -2  -4   5  116.60    6.00
   2   5  -4  683.30   19.70
  -2  -5   4  688.20   19.10
   2   6  -3   88.30    7.80
  -2  -6   3   83.70    6.40
   2   7  -2   -0.60    5.20
  -2  -7   2   -3.70    5.30
   2   8  -1  207.40   10.00
  -2  -8   1  214.10   10.30
   2   9   0  421.70   14.80
  -2  -9   0  403.80   17.40
   2  10   1   64.90   10.70
   2  11   2   26.80   12.30
  -2 -11  -2   24.90    6.50
   2  12   3    4.60    8.00
  -2 -12  -3   12.60    7.10
   2  13   4   10.00    9.30
  -2 -13  -4   18.00   10.10
   2  14   5   12.70    9.60
  -2 -14  -5   21.30   11.50
   2  15   6   -1.70   17.70
  -2 -15  -6   10.80   12.80
   2  -8 -18    5.00   18.00
  -2   8  18    4.00   11.30
   2  -7 -17   25.80   20.00
  -2   7  17   25.40    9.30
   2  -6 -16   28.20   21.80
  -2   6  16   -9.80   20.00
   2  -5 -15  286.80   14.70
  -2   5  15  274.30   14.70
   2  -4 -14    5.20    7.90
  -2   4  14    0.10    8.10
   2  -3 -13   -0.60    5.20
  -2   3  13   -1.10    5.80
   2  -2 -12   13.30    5.40
  -2   2  12   11.20    5.20
   2  -1 -11   26.90    5.00
  -2   1  11   31.70    4.80
   2   0 -10  111.90    6.10
  -2   0  10  138.80    7.40
   2   1  -9    2.10    3.10
  -2  -1   9    0.50    3.30
   2   2  -8  625.90   20.90
  -2  -2   8  654.60   18.60
   2   3  -7   13.40    2.90
  -2  -3   7   15.80    3.50
   2   4  -6  957.70   27.00
  -2  -4   6  897.20   24.80
   2   5  -5  226.60    9.20
  -2  -5   5  246.40   12.70
   2   6  -4  518.50   17.70
  -2  -6   4  521.00   16.90
   2   7  -3    1.80    3.80
  -2  -7   3    3.20    4.80
   2   8  -2  325.50   11.90
  -2  -8   2  340.50   14.30
   2   9  -1  120.70    7.80
  -2  -9   1  129.50    8.00
   2  10   0   51.40   11.50
  -2 -10   0   44.70   10.50
   2  11   1    5.40    6.70
  -2 -11  -1   -3.70    6.20
   2  12   2   70.10   10.10
  -2 -12  -2   16.70    8.50
   2  13   3    4.00    8.50
  -2 -13  -3    3.60    8.80
   2  14   4   11.20    9.10
  -2 -14  -4   19.20   11.90
   2  15   5    7.80   25.40
  -2 -15  -5    6.90   15.80
  -2   7  18    3.30   10.40
   2  -6 -17   11.40   13.40
  -2   6  17    6.70   11.40
   2  -5 -16   19.20    9.60
  -2   5  16   10.70    9.40
   2  -4 -15   47.20   12.10
  -2   4  15   47.20    9.40
   2  -3 -14   91.00    7.80
  -2   3  14   94.40    8.00
  -2   2  13   -0.60    5.90
   2  -1 -12   34.70    6.40
  -2   1  12   27.00    5.20
   2   0 -11   11.20    7.20
  -2   0  11    6.10    4.90
   2   1 -10   22.90    3.30
  -2  -1  10   18.70    4.20
   2   2  -9   74.20    4.70
  -2  -2   9   81.20    5.00
   2   3  -8    2.00    3.50
  -2  -3   8    2.00    4.20
   2   4  -7    4.00    3.30
  -2  -4   7    2.20    3.60
   2   5  -6  904.40   26.00
  -2  -5   6  913.30   26.60
   2   6  -5   51.80    4.80
  -2  -6   5   51.30    4.80
   2   7  -4  150.80    9.40
  -2  -7   4  144.00    8.70
   2   8  -3  159.60    9.00
  -2  -8   3  171.90   13.60
   2   9  -2  114.20    8.50
  -2  -9   2  118.50    8.60
   2  10  -1   23.30    5.90
  -2 -10   1   30.30    6.00
   2  11   0   16.90    8.00
  -2 -11   0   29.10    7.90
   2  12   1   46.50   12.90
  -2 -12  -1   42.70    8.90
   2  13   2  -15.70   18.30
  -2 -13  -2   10.90   11.40
   2  14   3   67.40   11.80
  -2 -14  -3   92.40   15.00
   2  15   4   -6.00    8.80
  -2 -15  -4   10.60   12.20
   2  -6 -18   33.60   15.10
  -2   6  18   23.60   12.60
   2  -5 -17  113.10   16.40
  -2   5  17   95.80   14.50
   2  -4 -16   -3.00    9.10
  -2   4  16   -2.20   10.40
  -2   3  15    7.10    8.10
   2  -2 -14   37.10    7.20
  -2   2  14   36.50    8.20
   2  -1 -13    5.60    4.20
  -2   1  13   -3.00    5.20
   2   0 -12    6.40    7.90
  -2   0  12   23.80    7.80
   2   1 -11   -1.40    3.50
  -2  -1  11    4.60    4.20
   2   2 -10   17.20    3.70
  -2  -2  10   14.00    4.70
   2   3  -9   51.40    4.10
  -2  -3   9   56.90    4.70
   2   4  -8  170.50    7.40
  -2  -4   8  175.10    6.90
   2   5  -7  345.90   11.40
  -2  -5   7  327.70   11.80
   2   6  -6   -0.90    3.10
  -2  -6   6    4.20    3.60
   2   7  -5   82.00    5.60
  -2  -7   5   85.20    6.20
   2   8  -4   45.40    5.40
  -2  -8   4   46.60    5.90
   2   9  -3   15.50    6.10
  -2  -9   3   17.80    6.30
   2  10  -2    8.00    6.30
  -2 -10   2    8.80    5.60
   2  11  -1   52.80    7.40
  -2 -11   1   56.70    7.60
   2  12   0    8.10    7.40
  -2 -12   0    9.50    7.40
   2  13   1   86.20   10.90
  -2 -13  -1  100.90    9.90
   2  14   2   50.10   12.00
  -2 -14  -2   67.00   15.10
   2  15   3    4.00    9.30
  -2 -15  -3   -3.70   15.40
   2  -6 -19    4.30   26.10
  -2   6  19   31.60   37.10
   2  -5 -18  112.70   16.60
  -2   5  18   97.90   19.70
   2  -4 -17  176.10   12.00
  -2   4  17  167.40   12.90
   2  -3 -16   57.20   12.40
  -2   3  16   57.10    9.00
   2  -2 -15   29.90    7.30
  -2   2  15   19.10    8.00
  -2   1  14  119.50    8.60
   2   0 -13    8.40    6.00
  -2   0  13    5.60    5.10
   2   1 -12    0.60    3.40
  -2  -1  12    4.60    5.10
   2   2 -11   32.10    4.20
  -2  -2  11   30.50    4.10
   2   3 -10  486.20   15.10
  -2  -3  10  501.50   21.00
   2   4  -9 2507.70   87.70
  -2  -4   9 2552.50   64.30
   2   5  -8   80.00    5.30
  -2  -5   8   84.50    6.70
   2   6  -7  113.10    7.00
  -2  -6   7  107.40    7.00
   2   7  -6   31.40    4.70
  -2  -7   6   34.20    4.90
   2   8  -5   15.50    4.70
  -2  -8   5   10.20    4.40
   2   9  -4   45.10    8.70
  -2  -9   4   39.00    7.10
   2  10  -3   12.90   10.80
  -2 -10   3   18.90    8.30
   2  11  -2    5.90    6.30
  -2 -11   2    3.30    5.80
  -2 -12   1    5.00    7.90
   2  13   0    7.20    8.50
  -2 -13   0    4.70    8.00
   2  14   1  -10.20   10.30
  -2 -14  -1   -1.00   10.00
   2  -5 -19   -9.40    8.90
  -2   5  19    2.00   11.40
   2  -4 -18   18.40   14.70
  -2   4  18   33.00   12.50
   2  -3 -17   29.90   10.00
  -2   3  17   20.40    9.80
   2  -2 -16   32.80   10.30
  -2   2  16   29.80    8.60
   2  -1 -15   -0.60    7.60
  -2   1  15    5.40    8.00
   2   0 -14    2.50    6.00
  -2   0  14   -3.70    6.00
   2   1 -13   10.60    3.90
  -2  -1  13    7.80    4.20
   2   2 -12   -1.30    4.80
  -2  -2  12    3.30    5.80
   2   3 -11    8.60    4.70
  -2  -3  11    2.90    4.60
   2   4 -10   45.30    5.40
  -2  -4  10   57.90    7.80
   2   5  -9  133.40    9.60
  -2  -5   9  123.70    8.20
   2   6  -8  242.90   10.90
  -2  -6   8  245.00    9.80
   2   7  -7  132.30    7.30
  -2  -7   7  144.10    8.10
   2   8  -6   34.00    5.30
  -2  -8   6   37.00    5.40
   2   9  -5    0.40    9.10
  -2  -9   5    2.80    9.60
   2  10  -4   16.50    5.80
  -2 -10   4    9.80    5.90
   2  11  -3    1.80    8.60
  -2 -11   3   -4.10    7.30
   2  12  -2   32.70    8.00
  -2 -12   2   22.00    7.80
   2  13  -1   10.20   16.60
  -2 -13   1   -0.20    9.70
   2  14   0   42.90   15.00
  -2 -14   0   68.10   19.10
   2  15   1    8.40   16.30
  -2 -15  -1   29.10   11.70
   2  -4 -19  100.90   11.80
  -2   4  19   96.80   11.10
   2  -3 -18    6.30   13.20
  -2   3  18    4.10   11.70
   2  -2 -17   14.40   11.90
  -2   2  17    6.80   11.80
   2  -1 -16   28.50    9.10
  -2   1  16   27.20    8.70
   2   0 -15   21.20    7.60
  -2   0  15   15.90    6.40
   2   1 -14   45.60    6.10
  -2  -1  14   27.20    7.90
   2   2 -13   22.60    5.10
  -2  -2  13   33.70    6.70
   2   3 -12   12.70    4.40
  -2  -3  12   13.10    5.40
   2   4 -11  237.20   10.30
  -2  -4  11  239.80   10.40
   2   5 -10   22.50    5.40
   2   6  -9   66.30    6.10
  -2  -6   9   60.60    5.50
   2   7  -8    2.90    4.40
  -2  -7   8   -2.80    4.50
   2   8  -7   13.60    4.70
  -2  -8   7    5.50    4.50
   2   9  -6    5.40   10.00
  -2  -9   6   -1.60    7.40
   2  10  -5    5.60    6.00
  -2 -10   5    5.50    5.90
   2  11  -4   42.30    8.80
  -2 -11   4   48.90    8.40
   2  12  -3    4.70    8.60
  -2 -12   3   -4.70    8.90
   2  13  -2    0.90    9.00
  -2 -13   2   -0.50    9.00
   2  14  -1   -1.60   16.00
  -2 -14   1   -0.40   11.00
   2  15   0    5.80   14.90
  -2 -15   0   20.00   12.90
   2  -4 -20    2.00   18.80
   2  -3 -19    1.10   15.10
  -2   3  19   12.00   14.60
   2  -2 -18   42.40   10.30
  -2   2  18   56.20   10.00
   2  -1 -17   18.70    9.60
  -2   1  17    9.70    8.70
   2   0 -16   -5.40    6.80
  -2   0  16    3.40   16.00
   2   1 -15   40.00    5.40
  -2  -1  15   49.40    7.40
   2   2 -14   16.00    5.90
   2   3 -13    5.30    4.30
  -2  -3  13    9.00    9.40
   2   4 -12   15.50    4.60
  -2  -4  12   16.90    5.90
   2   5 -11   13.40    4.30
  -2  -5  11   13.80    5.40
   2   6 -10   -1.50    3.80
  -2  -6  10    1.60    5.20
   2   7  -9    0.90    4.60
  -2  -7   9    0.70    4.60
   2   8  -8   35.00    5.90
  -2  -8   8   40.60    6.90
   2   9  -7   15.10   12.30
  -2  -9   7   17.00    8.10
   2  10  -6  122.60    9.20
  -2 -10   6  113.50    9.40
   2  11  -5   12.20    6.90
  -2 -11   5   21.10    7.10
   2  12  -4    9.40    8.90
  -2 -12   4    0.60    7.60
   2  13  -3    4.20    9.30
  -2 -13   3    1.20    9.10
   2  14  -2   11.80   12.10
  -2 -14   2    3.90   13.40
   2  15  -1   10.20   14.70
  -2 -15   1   16.00   15.50
   2  -3 -20  106.80   26.80
   2  -2 -19    9.20   12.50
  -2   2  19    5.00   13.50
   2  -1 -18   55.30    9.10
  -2   1  18   15.00   13.20
   2   0 -17   77.80   14.20
  -2   0  17   61.80   12.00
   2   1 -16   13.20    7.70
  -2  -1  16   10.60    8.90
   2   2 -15   56.80   10.70
  -2  -2  15   42.90   11.30
   2   3 -14    3.90    4.80
  -2  -3  14    3.20   10.60
   2   4 -13   18.00    5.00
  -2  -4  13   21.20   10.50
   2   5 -12   -1.10    4.70
  -2  -5  12   -4.70    5.50
   2   6 -11   -0.60    4.80
  -2  -6  11    2.30    5.50
   2   7 -10   13.80    5.60
  -2  -7  10    6.20    7.10
   2   8  -9   51.70    6.40
  -2  -8   9   48.10    6.10
   2   9  -8    7.00   12.30
  -2  -9   8    9.70    6.50
   2  10  -7   -4.30    6.20
  -2 -10   7    3.50    6.40
   2  11  -6  115.70    9.60
  -2 -11   6  111.50    9.60
   2  12  -5   50.30    9.90
  -2 -12   5   59.10   10.50
  -2 -13   4    7.00   12.00
   2  14  -3   -1.70    9.70
  -2 -14   3    3.60    9.30
   2  15  -2   12.40   13.20
  -2 -15   2    8.50   13.10
   2  -2 -20   -4.40   12.90
   2  -1 -19    5.50   14.00
  -2   1  19   14.60   12.20
   2   0 -18    5.40   17.20
  -2   0  18    8.10   21.90
   2   1 -17   15.00    9.00
  -2  -1  17   10.40    8.60
   2   2 -16    0.20    4.80
  -2  -2  16  -11.00    9.50
   2   3 -15   29.00    6.00
  -2  -3  15   19.60    8.30
   2   4 -14   81.20    6.90
  -2  -4  14   91.90    9.60
   2   5 -13   16.30    4.50
  -2  -5  13    6.00    5.00
   2   6 -12   72.60    6.70
  -2  -6  12   84.20   10.70
   2   7 -11  158.70    9.10
  -2  -7  11  148.30    9.70
   2   8 -10   -1.80    5.10
  -2  -8  10    2.10    5.80
   2   9  -9   -1.90    6.20
  -2  -9   9    6.10    6.50
   2  10  -8  125.90    9.90
  -2 -10   8  142.60   10.60
   2  11  -7    6.60    7.10
  -2 -11   7   -1.00    7.60
   2  12  -6   58.20   14.40
  -2 -12   6   49.70   10.30
   2  13  -5    9.80   12.00
  -2 -13   5    0.70   11.30
   2  14  -4    5.30   11.80
  -2 -14   4    3.90    9.30
   2  15  -3    4.70   14.10
  -2 -15   3   -9.40   14.20
   2   0 -19   17.20   18.30
  -2   0  19   -0.40    5.70
   2   1 -18   60.10   18.00
  -2  -1  18   25.40   17.30
   2   2 -17    2.10    7.80
  -2  -2  17    3.60    9.70
   2   3 -16  175.40   12.30
  -2  -3  16  205.20   12.50
   2   4 -15   17.20    6.10
  -2  -4  15   21.80    9.00
   2   5 -14   81.10    8.40
   2   6 -13   19.70   10.00
  -2  -6  13   16.80    8.10
   2   7 -12    1.10    6.20
  -2  -7  12   -3.00    9.00
   2   8 -11  100.20   15.20
  -2  -8  11   77.70   14.00
   2   9 -10   64.00    8.90
  -2  -9  10   51.30   10.80
   2  10  -9   46.00    8.70
  -2 -10   9   56.00    9.40
   2  11  -8    5.80    8.10
  -2 -11   8    7.10    8.20
   2  12  -7   -2.10   10.60
  -2 -12   7   -6.70   10.80
   2  13  -6    1.90   11.80
  -2 -13   6    6.50   11.30
   2  14  -5   58.20   14.20
  -2 -14   5   65.40   12.10
   2  15  -4    0.50   11.20
  -2 -15   4   -2.80    6.00
  -2   0  20  122.90   13.60
   2   1 -19    9.80    9.80
  -2  -1  19   12.20   19.10
   2   2 -18   -4.30   11.60
  -2  -2  18    1.70   11.10
   2   3 -17    3.80    8.30
  -2  -3  17    3.40   11.10
   2   4 -16   72.00   13.10
  -2  -4  16   61.10    9.90
   2   5 -15   57.00    8.60
   2   6 -14   70.20    6.70
  -2  -6  14   65.00    8.40
   2   7 -13   -0.20   13.00
  -2  -7  13    9.40    9.40
   2   8 -12    9.30    8.00
  -2  -8  12    6.00   10.20
   2   9 -11   -0.40    7.80
  -2  -9  11    0.80    8.30
   2  10 -10   14.10    8.40
  -2 -10  10   31.70    9.80
   2  11  -9   84.60   10.10
  -2 -11   9  101.50   11.20
   2  12  -8   26.70   20.10
  -2 -12   8   25.80   13.10
   2  13  -7   51.90   15.20
  -2 -13   7   37.20   12.40
   2  14  -6   31.60   14.40
  -2 -14   6   17.60   12.80
   2  15  -5   -5.80   17.10
  -2 -15   5    3.00   14.80
   2   1 -20   33.90   23.30
   2   2 -19  122.60   13.80
  -2  -2  19  105.20   13.40
   2   3 -18    0.50   13.80
  -2  -3  18   -5.90   16.50
   2   4 -17   28.90    9.20
  -2  -4  17    9.50   17.60
   2   5 -16   -3.20    8.30
   2   6 -15   23.10    6.50
  -2  -6  15   41.00   13.60
   2   7 -14    8.40    7.30
  -2  -7  14    7.70    8.50
   2   8 -13   11.40    8.00
  -2  -8  13   24.20   11.80
   2   9 -12    0.40    6.60
  -2  -9  12    4.50    8.50
   2  10 -11  323.30   22.80
  -2 -10  11  300.20   14.80
   2  11 -10   40.10   13.50
  -2 -11  10   41.60   10.90
   2  12  -9    7.90   13.20
  -2 -12   9   -0.50   14.30
   2  13  -8   50.10   14.50
  -2 -13   8   42.60   15.70
   2  14  -7   16.40   12.80
  -2 -14   7   14.90   12.60
   2  15  -6   12.30   14.70
  -2 -15   6   -0.80   13.20
   2   3 -19   16.10   13.00
  -2  -3  19   15.10   10.90
  -2  -4  18    7.30   12.90
   2   5 -17   69.80   11.10
  -2  -5  17   58.00   17.90
   2   6 -16    1.00    6.30
  -2  -6  16   12.10   15.70
   2   7 -15   40.70    9.00
  -2  -7  15   41.90   12.40
   2   8 -14   48.20   10.60
  -2  -8  14   42.00   15.10
   2   9 -13   26.30   11.30
  -2  -9  13    2.10   15.60
   2  10 -12    4.80   10.10
  -2 -10  12    4.80   12.50
   2  11 -11   10.50   11.10
  -2 -11  11   -0.20   12.40
   2  12 -10   86.50   14.80
  -2 -12  10   97.80   12.00
   2  13  -9   23.70   15.20
  -2 -13   9   36.30   13.30
   2  14  -8   -6.50   15.60
  -2 -14   8    4.00   11.50
   2  15  -7   -1.60   13.10
  -2 -15   7    2.40   11.20
   2   4 -19   -4.60   16.00
  -2  -4  19   -0.10    6.60
   2   5 -18   -4.80    8.10
  -2  -5  18   -7.00   11.50
   2   6 -17   62.80    9.10
  -2  -6  17   60.40   11.90
   2   7 -16    0.50    8.10
  -2  -7  16    2.50    7.80
   2   8 -15   72.50   14.90
  -2  -8  15   18.30   12.60
   2   9 -14   -0.70    8.60
  -2  -9  14    8.30   10.50
   2  10 -13   54.10   11.90
  -2 -10  13   33.90   12.20
   2  11 -12  136.10   17.20
  -2 -11  12   91.50   13.70
   2  12 -11   11.70   12.20
  -2 -12  11   -3.50   10.20
   2  13 -10    0.10   12.80
  -2 -13  10   -8.60   12.20
   2  14  -9    1.70   14.40
  -2 -14   9    7.10    8.70
   2  15  -8    3.10    9.10
   2   5 -19    0.50    8.30
   2   6 -18   22.10   10.00
   2   7 -17    2.10    8.00
   2   8 -16    6.80    9.70
  -2  -8  16   -0.20   13.00
   2   9 -15    5.60   13.90
  -2  -9  15   -7.40   13.30
   2  10 -14    3.30   11.60
  -2 -10  14    4.40   11.80
   2  11 -13   39.70   25.50
  -2 -11  13   -1.10   13.40
   2  12 -12    1.00   10.60
  -2 -12  12    5.10   11.10
   2  13 -11   15.60   12.00
  -2 -13  11    3.50   14.90
   2  14 -10   -0.10   10.00
  -2 -14  10   -4.30   19.10
   2   6 -19   16.80   12.30
  -2  -6  19    2.70    8.70
   2   7 -18   55.60   19.10
  -2  -7  18   57.90   15.30
   2   8 -17   10.40   11.50
  -2  -8  17    0.80   11.10
   2   9 -16   37.20   13.90
  -2  -9  16    8.00   16.70
   2  10 -15   33.40   12.80
  -2 -10  15   -1.40   10.90
   2  11 -14   21.90   11.00
  -2 -11  14   12.10   14.40
   2  12 -13   -3.80   14.10
  -2 -12  13   -1.80   10.50
   2  13 -12    7.40   23.10
  -2 -13  12   -0.70    9.10
   2  14 -11    4.10   26.10
   2  15 -10   -0.50   11.60
  -2 -15  10    9.20   18.10
  -2  -7  19   -0.80    9.00
   2   8 -18   61.60   13.50
  -2  -8  18   11.30   20.10
   2   9 -17    1.10   14.80
   2  10 -16   43.80    8.90
  -2 -10  16  114.10   16.60
   2  11 -15   51.40   12.60
  -2 -11  15   85.10   36.00
   2  12 -14  100.90   11.30
  -2 -12  14  131.60   17.60
   2  13 -13   75.30   20.00
  -2 -13  13    0.90   10.30
   2  14 -12   79.10   30.30
   2   9 -18   13.00   13.00
  -2  -9  18   10.10   21.00
   2  10 -17   25.50    9.70
  -2 -10  17   18.00   22.20
   2  11 -16    7.50   18.90
   2  12 -15   43.70   13.30
  -2 -12  15   14.80   23.20
   2  13 -14   -3.70    8.40
  -2 -13  14   -1.30   10.20
   2  14 -13    3.60    9.60
   2  13 -15   -2.00   14.50
   2  14 -14   -2.30   11.50
   3 -13  13   -0.10   10.80
  -3  13 -13    7.90   15.30
   3 -12  14    3.10    8.30
  -3  12 -14    6.60   15.70
   3 -11  15   -8.60   15.50
  -3  11 -15   40.40   11.60
   3 -10  16    3.50   10.60
  -3  10 -16    1.10   11.40
   3 -13  12    3.30   18.70
  -3  13 -12   15.80   14.50
   3 -12  13   86.70   15.60
   3 -11  14    0.20    8.30
  -3  11 -14    0.20   17.90
  -3  10 -15    1.40   11.30
   3  -9  16   -0.60   10.90
  -3   9 -16   15.40   18.80
   3  -8  17   11.40   17.90
  -3   8 -17    0.40    6.90
   3 -14  10    9.00   25.60
   3 -13  11   -5.50   14.80
  -3  13 -11   -2.40   16.20
   3 -12  12    1.70   11.90
  -3  12 -12   11.60   17.10
   3 -11  13   -0.30   13.80
  -3  11 -13    0.30    7.60
   3 -10  14   53.40    7.50
  -3  10 -14   56.60   14.40
   3  -9  15    1.50   11.10
  -3   9 -15    0.50   10.80
   3  -8  16    3.70    5.30
  -3   8 -16    3.90    7.90
   3 -14   9    8.60   29.90
  -3  14  -9   82.40   23.30
   3 -13  10    4.30   21.00
  -3  13 -10   59.50   20.10
   3 -12  11   -1.80   12.90
  -3  12 -11   10.00   14.40
   3 -11  12    6.20   13.60
  -3  11 -12    7.10   13.40
   3 -10  13   32.00   10.80
  -3  10 -13   27.60   10.00
   3  -9  14   23.70    8.50
  -3   9 -14   19.60   13.00
   3  -8  15   13.60   23.70
  -3   8 -15    9.20   12.20
  -3   7 -16   68.90   16.80
   3 -14   8  114.30   18.20
  -3  14  -8  146.20   20.20
   3 -13   9   32.80   16.30
  -3  13  -9    6.00   19.60
   3 -12  10    4.00   12.10
  -3  12 -10    7.80   12.70
   3 -11  11   23.10   12.50
  -3  11 -11   13.20   12.10
   3 -10  12    5.00   14.20
   3  -9  13   51.70    9.50
  -3   9 -13   40.10    9.80
   3  -8  14    7.10   12.30
   3  -7  15   22.80   11.20
  -3   7 -15   14.30    8.60
   3 -14   7   10.20   11.10
  -3  14  -7   -5.50   16.30
   3 -13   8   88.20   14.40
  -3  13  -8   87.70   14.30
   3 -12   9   80.60   14.30
  -3  12  -9   68.40   13.20
   3 -11  10   -1.40   13.70
  -3  11 -10   35.00   14.80
   3 -10  11   78.40    9.00
  -3  10 -11   77.00   10.30
   3  -9  12    4.60    9.30
   3  -8  13   42.70    9.40
  -3   8 -13   51.00   12.90
   3  -7  14   -0.80    7.40
  -3   7 -14   -2.70    6.20
   3  -6  15    0.00    9.40
  -3   6 -15   12.40   10.30
   3 -14   6   34.30   15.70
  -3  14  -6   29.40   18.10
   3 -13   7   74.10   14.10
  -3  13  -7   91.90   13.90
   3 -12   8   48.60   16.40
  -3  12  -8   28.90   14.30
   3 -11   9    4.20   12.20
  -3  11  -9   -1.40   11.70
   3 -10  10   13.40   11.40
  -3  10 -10   19.00   13.90
   3  -9  11   25.00   13.30
  -3   9 -11   24.20    9.10
   3  -8  12   10.40    7.90
  -3   8 -12    8.00    8.30
   3  -7  13   -2.50    6.80
  -3   7 -13   -3.80   10.70
   3  -6  14   45.20    7.80
  -3   6 -14   45.30    7.00
   3 -14   5    5.50   17.70
  -3  14  -5    3.90   14.70
   3 -13   6    9.30   10.00
  -3  13  -6   13.40   12.10
   3 -12   7   58.00   11.80
  -3  12  -7   77.20   13.10
   3 -11   8    0.50   10.60
  -3  11  -8   -8.80   10.80
   3 -10   9   -4.90   10.40
  -3  10  -9   -1.20   10.70
   3  -9  10    4.30    8.00
  -3   9 -10   -1.30    9.70
   3  -8  11    6.60    7.70
  -3   8 -11   -2.40    8.80
   3  -7  12   11.20    5.70
  -3   7 -12   21.30    5.70
   3  -6  13    8.30    5.50
  -3   6 -13   15.20    8.90
   3  -5  14   28.80    5.00
  -3   5 -14   38.50    5.30
   3 -14   4   29.30    9.00
  -3  14  -4   30.70   13.20
   3 -13   5   99.10   24.20
  -3  13  -5   60.60   15.40
   3 -12   6    8.30   13.90
  -3  12  -6   -0.50   14.50
   3 -11   7   15.50   11.40
  -3  11  -7   26.20   14.60
   3 -10   8    2.50    9.60
  -3  10  -8    9.50   10.50
   3  -9   9   -1.50    6.40
  -3   9  -9   -1.10    7.20
   3  -8  10   10.00   13.90
  -3   8 -10   11.40    9.00
   3  -7  11    2.20    5.70
  -3   7 -11    0.90    5.50
   3  -6  12   57.10   10.00
  -3   6 -12   54.60    9.30
   3  -5  13    2.90    5.90
  -3   5 -13    4.80    4.90
   3 -14   3   11.70   28.30
   3 -13   4    0.00   10.40
  -3  13  -4   -2.10   12.10
   3 -12   5   55.50   11.20
  -3  12  -5   67.10   11.70
   3 -11   6  123.30   11.80
  -3  11  -6  139.50   12.80
   3 -10   7   41.70    9.90
  -3  10  -7   38.10   10.40
   3  -9   8   12.90    6.90
  -3   9  -8   15.90    7.40
   3  -8   9   34.50    7.20
  -3   8  -9   31.20    8.70
   3  -7  10   11.00   10.10
  -3   7 -10   13.10   10.70
   3  -6  11   21.30    4.60
  -3   6 -11   23.30    4.50
   3  -5  12  414.50   14.70
   3  -4  13   81.10    6.40
  -3   4 -13   89.00    5.70
   3 -13   3   -6.30   13.20
  -3  13  -3   -7.40   13.30
   3 -12   4   14.60   11.30
  -3  12  -4    3.00   11.10
   3 -11   5  257.90   12.90
  -3  11  -5  233.30   12.20
   3 -10   6    5.70   12.00
  -3  10  -6    6.30    9.10
   3  -9   7   -2.90    6.10
  -3   9  -7   -5.20    7.50
   3  -8   8    8.00    5.70
  -3   8  -8    4.60    5.60
   3  -7   9  151.70   14.70
  -3   7  -9  158.20   16.10
   3  -6  10   40.20    5.70
  -3   6 -10   41.00    5.00
   3  -5  11    1.60    4.60
  -3   5 -11    3.40    4.20
   3  -4  12    1.80    4.20
   3 -13   2  116.40   13.10
  -3  13  -2   97.50   12.70
   3 -12   3   83.90   12.70
  -3  12  -3   94.20   19.50
   3 -11   4    6.40    8.10
  -3  11  -4    9.00    8.30
   3 -10   5   -1.70    7.80
  -3  10  -5   -6.10    7.80
   3  -9   6   30.10    6.80
  -3   9  -6   29.30    6.90
   3  -8   7   20.70    5.80
  -3   8  -7   15.90    6.70
   3  -7   8   56.80    6.00
  -3   7  -8   83.10    6.90
   3  -6   9   50.40    5.60
  -3   6  -9   61.10    6.30
   3  -5  10   41.40    7.90
  -3   5 -10   42.30    8.80
   3  -4  11  142.20    6.60
  -3   4 -11  123.80   10.00
   3  -3  12    8.90    2.80
  -3   3 -12   10.40    2.80
   3 -13   1    6.50   26.90
  -3  13  -1   -8.70   22.80
   3 -12   2   13.40    9.60
  -3  12  -2    6.80    9.30
   3 -11   3   80.20   12.40
  -3  11  -3   80.00   18.50
   3 -10   4   21.90    7.40
  -3  10  -4   23.30    8.00
   3  -9   5   33.60    6.90
  -3   9  -5   35.10    7.20
   3  -8   6    4.20    4.90
  -3   8  -6   -3.00    5.80
   3  -7   7  139.60    8.30
  -3   7  -7  149.40    8.10
   3  -6   8   23.50    6.00
   3  -5   9   26.40    6.70
  -3   5  -9   29.40    4.90
   3  -4  10   31.80    6.60
  -3   4 -10   34.50    4.00
   3  -3  11  182.50    9.40
  -3   3 -11  197.20    9.90
   3 -13   0   83.10   13.30
  -3  13   0   92.50   15.10
   3 -12   1   17.50   17.20
  -3  12  -1   -1.90   11.00
   3 -11   2    7.40    8.70
  -3  11  -2    6.50    9.90
   3 -10   3   98.50   10.10
  -3  10  -3   81.50   10.20
   3  -9   4    0.70    6.10
  -3   9  -4    5.90    6.10
   3  -8   5    4.30    5.00
  -3   8  -5    6.80    6.30
   3  -7   6   32.80    5.10
  -3   7  -6   27.10    5.30
   3  -6   7   20.10    4.30
  -3   6  -7   16.50    4.20
   3  -5   8  192.20    9.30
  -3   5  -8  184.60    8.90
   3  -4   9   65.20    5.00
  -3   4  -9   57.60    4.50
   3  -3  10   41.80    5.40
  -3   3 -10   33.20    5.00
   3   6  19    5.30   11.60
  -3  -6 -19   39.90    8.00
   3 -13  -1    2.00   10.50
  -3  13   1    1.90   12.80
   3 -12   0  105.90   11.40
  -3  12   0   92.30   10.70
   3 -11   1   -8.80   12.70
  -3  11  -1   -0.50    9.30
   3 -10   2   57.60    8.10
  -3  10  -2   50.60    8.00
   3  -9   3    8.10    6.80
  -3   9  -3    2.60    6.20
   3  -8   4   -4.70    5.00
  -3   8  -4    1.00    5.30
   3  -7   5   34.10    5.30
  -3   7  -5   40.80    5.80
   3  -6   6   40.30    7.40
  -3   6  -6   36.30    5.80
   3  -5   7    7.90    3.30
  -3   5  -7    4.30    3.40
   3  -4   8    0.70    3.80
  -3   4  -8    4.30    3.90
   3  -3   9   12.20    2.80
  -3   3  -9    9.10    3.10
   3  -2  10   68.60    3.30
  -3   2 -10   65.70    5.20
   3   5  17   22.20    5.60
  -3  -5 -17   10.70    9.40
   3   6  18    4.60   13.20
  -3  -6 -18   -1.50    9.20
   3   7  19   14.90   15.40
   3 -13  -2    4.50   10.80
  -3  13   2   16.30   12.60
   3 -12  -1  180.00   13.30
  -3  12   1  186.90   14.20
   3 -11   0   12.00    7.90
  -3  11   0    8.40    7.90
   3 -10   1  124.80   11.00
  -3  10  -1  118.60   12.10
   3  -9   2   -0.60    5.70
  -3   9  -2    3.80    5.90
   3  -8   3   39.50    6.00
  -3   8  -3   45.50    6.30
   3  -7   4    6.50    4.60
  -3   7  -4    7.60    4.60
   3  -6   5  226.20    9.90
  -3   6  -5  235.30   12.20
   3  -5   6   55.10    5.20
  -3   5  -6   50.80    6.60
   3  -4   7  120.00    5.70
  -3   4  -7  112.50    5.80
   3  -3   8   27.00    3.10
  -3   3  -8   28.80    3.00
   3  -2   9    1.20    2.50
  -3   2  -9    3.80    1.90
   3   4  15    3.60    4.00
  -3  -4 -15   -3.30    5.40
   3   5  16   -3.40    5.80
  -3  -5 -16   -3.00    5.00
   3   6  17   54.80    7.70
  -3  -6 -17   59.20   10.30
   3   7  18   13.50   12.50
  -3  -7 -18   30.30   16.50
  -3  -8 -19   -7.70   19.30
   3 -13  -3   13.10   15.20
  -3  13   3   20.10   18.20
   3 -12  -2   71.90   10.00
  -3  12   2   87.70   10.60
   3 -11  -1    0.60    7.60
  -3  11   1   10.80    8.40
   3 -10   0   50.00    8.00
  -3  10   0   53.00    8.20
   3  -9   1  249.50   13.40
  -3   9  -1  270.70   19.80
   3  -8   2    4.20    5.40
  -3   8  -2    0.10    5.80
   3  -7   3   84.40    6.70
  -3   7  -3   86.80    7.70
   3  -6   4   15.30    5.20
  -3   6  -4   23.10    4.70
   3  -5   5   19.60    3.70
  -3   5  -5   13.90    3.80
   3  -4   6  315.10   11.50
  -3   4  -6  315.50   13.00
   3  -3   7   29.20    3.00
  -3   3  -7   26.80    2.90
   3  -2   8    1.90    2.20
  -3   2  -8    1.80    2.00
  -3   1  -9  164.10    7.50
   3   3  13  202.90    7.70
  -3  -3 -13  205.80   11.30
   3   4  14    9.50    5.80
  -3  -4 -14    4.90    3.00
   3   5  15   67.50   11.70
  -3  -5 -15   55.10   10.80
   3   6  16   18.30   13.10
  -3  -6 -16    4.10   15.10
   3   7  17   33.10   10.30
  -3  -7 -17   34.50   10.70
   3   8  18   53.80   16.10
  -3  -8 -18   42.50   14.20
   3   9  19   -0.30   14.30
  -3  -9 -19   -1.10   17.30
   3 -13  -4   -0.50    7.80
  -3  13   4   -0.10   24.20
   3 -12  -3   75.40   18.90
  -3  12   3   76.90   22.10
   3 -11  -2   36.10   10.60
  -3  11   2   41.00   11.70
   3 -10  -1   16.90    7.20
  -3  10   1   16.80    7.10
   3  -9   0    3.30    5.60
  -3   9   0   -3.30    6.00
   3  -8   1    6.50    5.90
  -3   8  -1    4.10    6.40
   3  -7   2  307.70   13.10
  -3   7  -2  318.10   15.00
   3  -6   3    8.10    9.00
  -3   6  -3   22.60    9.40
   3  -5   4  111.20    6.80
  -3   5  -4   97.40    6.80
   3  -4   5   28.50    3.70
  -3   4  -5   26.00    3.50
   3  -3   6    0.50    2.30
  -3   3  -6    0.20    2.30
  -3   2  -7   33.30    3.30
   3  -1   8  171.50    8.50
  -3   1  -8  169.00    6.70
   3   3  12  123.20    8.50
  -3  -3 -12  116.90    8.70
  -3  -4 -13  133.50    6.50
   3   5  14    9.50    7.50
  -3  -5 -14    9.30    4.40
   3   6  15   10.20    7.80
  -3  -6 -15    9.70    8.20
   3   7  16   14.30   11.40
  -3  -7 -16    1.10    9.70
   3   8  17    4.50   13.30
  -3  -8 -17    8.30   12.80
   3   9  18   57.40   14.30
  -3  -9 -18   67.50   13.60
   3 -13  -5   -6.70    8.20
  -3  13   5    2.60    9.80
   3 -12  -4    5.20   10.20
  -3  12   4    5.60    9.40
   3 -10  -2  143.10   13.20
  -3  10   2  133.70   12.60
   3  -9  -1   11.90    7.20
  -3   9   1   13.40    7.50
   3  -8   0  299.90   13.90
  -3   8   0  307.80   14.40
   3  -7   1   17.60    6.60
  -3   7  -1   13.30    5.90
   3  -6   2   20.30    4.50
  -3   6  -2   16.60    4.40
   3  -5   3  120.90    6.70
  -3   5  -3  119.80    6.90
   3  -4   4    2.40    2.90
  -3   4  -4    3.10    2.90
   3  -3   5    4.70    3.20
  -3   3  -5    8.10    3.00
   3  -2   6    9.10    1.80
  -3   2  -6   10.60    2.10
   3  -1   7  109.60    4.40
  -3   1  -7  109.40    4.70
   3   0   8    2.50    1.10
  -3   0  -8    2.20    1.90
   3   2  10   21.10    2.50
   3   3  11 1510.90   39.20
  -3  -3 -11 1602.20   55.80
   3   4  12  143.40    9.60
  -3  -4 -12  153.00    6.90
   3   5  13    9.30    3.70
  -3  -5 -13    9.50    3.90
   3   6  14   19.60    5.50
  -3  -6 -14   22.40    5.30
   3   7  15   39.60   14.10
  -3  -7 -15   50.20    9.30
   3   8  16  106.40   23.20
  -3  -8 -16   68.00   12.60
   3   9  17   16.70   15.80
  -3  -9 -17   48.40   14.20
   3  10  18    5.10   13.80
  -3 -10 -18    0.70   19.40
   3 -12  -5   -3.80    9.70
  -3  12   5    5.20    9.90
   3 -11  -4    1.80   10.00
  -3  11   4    9.70   10.00
   3 -10  -3   -3.20    7.80
  -3  10   3    4.40    7.80
   3  -9  -2    9.00    7.50
  -3   9   2    1.30    7.10
   3  -8  -1    3.30    5.40
  -3   8   1   -0.10    5.50
   3  -7   0   33.90    5.20
  -3   7   0   29.40    5.40
   3  -6   1  245.70   12.40
  -3   6  -1  254.50   11.80
   3  -5   2    2.00    3.70
  -3   5  -2    3.30    3.30
   3  -4   3  377.00   12.90
  -3   4  -3  335.40   10.60
  -3   3  -4  241.40    9.50
   3  -2   5    5.10    2.30
  -3   2  -5    5.00    2.40
   3  -1   6    8.60    1.80
  -3   1  -6   12.50    2.00
   3   0   7  460.00   18.30
  -3   0  -7  462.60   13.10
   3   1   8  185.80    8.20
   3   2   9   -0.50    1.50
   3   3  10  847.30   30.30
  -3  -3 -10  863.10   31.60
   3   4  11   -0.60    3.70
  -3  -4 -11    0.30    3.30
   3   5  12  243.40   10.00
  -3  -5 -12  247.20   10.30
   3   6  13   35.30    6.40
  -3  -6 -13   23.30    6.70
   3   7  14   73.80    8.20
  -3  -7 -14   64.00    8.10
   3   8  15   -2.30   12.30
  -3  -8 -15    7.60    8.40
   3   9  16   80.70   14.60
  -3  -9 -16   79.90   12.00
   3  10  17   22.20   11.40
  -3 -10 -17  131.70   14.00
   3  11  18    2.80   25.50
  -3 -11 -18    7.50   15.10
   3 -12  -6  133.50   12.60
  -3  12   6  110.20   15.80
   3 -11  -5  207.40   13.70
  -3  11   5  204.80   13.20
   3 -10  -4   52.30   10.00
  -3  10   4   52.90   10.20
   3  -9  -3    5.30    6.50
  -3   9   3   19.00    7.40
   3  -8  -2    2.80    5.40
  -3   8   2   -1.90    8.50
   3  -7  -1  138.00    9.30
  -3   7   1  162.00   10.40
   3  -6   0    2.40    4.30
  -3   6   0   -8.50    5.90
   3  -5   1   17.80    4.50
  -3   5  -1   17.60    5.40
   3  -4   2  668.40   20.20
  -3   4  -2  703.60   20.40
   3  -3   3  116.40    5.40
  -3   3  -3  126.10    6.90
   3  -2   4  327.10   11.70
  -3   2  -4  360.90   12.40
  -3   1  -5    6.90    1.70
   3   0   6 1292.70   32.50
  -3   0  -6 1146.70   31.80
   3   1   7   55.10    2.50
  -3  -1  -7   57.10    4.00
   3   2   8  238.10    9.80
  -3  -2  -8  252.80    8.20
   3   3   9   68.70    4.20
  -3  -3  -9   71.80    5.70
   3   4  10   54.90    6.20
  -3  -4 -10   46.40    3.50
   3   5  11   47.50    5.10
  -3  -5 -11   48.90    4.70
   3   6  12   13.90    4.70
  -3  -6 -12   12.90    4.40
   3   7  13   14.90   10.00
  -3  -7 -13   13.00    7.50
   3   8  14   -1.60    6.90
  -3  -8 -14    5.60    8.30
   3   9  15   24.80   19.00
  -3  -9 -15   29.70   14.30
   3  10  16   -4.80   13.40
  -3 -10 -16   -6.00   14.80
   3  11  17   -1.10   12.10
  -3 -11 -17   -7.40   13.50
   3 -12  -7   12.20   13.20
  -3  12   7   -3.40   10.60
   3 -11  -6   25.90   10.90
  -3  11   6   23.70   10.90
   3 -10  -5    7.40    8.70
  -3  10   5   -1.60    8.30
   3  -9  -4   19.80    8.00
  -3   9   4   11.40    8.20
   3  -8  -3    3.90    5.40
  -3   8   3    1.40    5.30
   3  -7  -2   28.00    6.60
  -3   7   2   26.80    5.90
   3  -6  -1  148.40    8.60
  -3   6   1  158.70    8.70
   3  -5   0   41.30    4.60
  -3   5   0   43.70    4.70
   3  -4   1   13.20    3.90
  -3   4  -1    3.90    4.20
   3  -3   2  111.10    6.70
  -3   3  -2  107.40    6.10
   3  -2   3  145.80    5.50
  -3   2  -3  140.10    5.80
   3  -1   4   25.80    2.60
  -3   1  -4   23.70    2.40
   3   0   5  125.40    4.40
  -3   0  -5  129.20    5.10
   3   1   6  111.00    4.70
  -3  -1  -6  108.30    4.90
   3   2   7  197.20    6.20
   3   3   8  159.90    8.70
  -3  -3  -8  155.40    6.00
   3   4   9   73.80    4.80
  -3  -4  -9   79.70    5.60
   3   5  10  115.20    6.30
  -3  -5 -10  121.20    6.40
   3   6  11   43.00    6.50
  -3  -6 -11   46.40    5.90
   3   7  12   27.00    5.40
  -3  -7 -12   26.80    5.10
   3   8  13   71.00    8.70
  -3  -8 -13   74.50    8.60
   3   9  14   -2.30    9.10
  -3  -9 -14    3.00    7.40
   3  10  15   -8.40   12.90
  -3 -10 -15    6.80   12.90
   3  11  16    3.20    9.80
  -3 -11 -16    6.70   15.00
   3  12  17  -11.20   20.10
  -3 -12 -17    0.80    8.90
   3 -12  -8   72.50   15.00
  -3  12   8   51.40   11.60
   3 -11  -7   84.10   11.20
  -3  11   7   93.20   11.50
   3 -10  -6   42.30   10.50
  -3  10   6   30.20   10.80
   3  -9  -5    0.30    7.30
  -3   9   5    3.30    7.00
   3  -8  -4   28.20    7.40
  -3   8   4   18.00    7.30
   3  -7  -3   59.40    7.10
  -3   7   3   42.60    6.70
  -3   6   2  107.60   12.40
   3  -5  -1   57.30    6.00
  -3   5   1   58.40    6.20
   3  -4   0   22.70    3.90
  -3   4   0   22.60    4.30
   3  -3   1    9.10    2.90
  -3   3  -1    7.60    2.70
   3  -2   2  306.70   10.40
  -3   2  -2  329.00   10.20
   3  -1   3  144.50    5.60
  -3   1  -3  178.40    6.80
   3   0   4  109.80    4.30
  -3   0  -4  103.20    4.40
   3   1   5  471.10   13.70
  -3  -1  -5  485.10   14.90
   3   2   6 1307.50   32.40
  -3  -2  -6 1263.60   31.50
   3   3   7   10.90    2.20
  -3  -3  -7   10.30    2.50
   3   4   8  341.30   10.70
  -3  -4  -8  357.60   13.30
   3   5   9   65.50    5.10
  -3  -5  -9   71.20    5.20
   3   6  10   29.00    5.70
  -3  -6 -10   18.10    4.40
   3   7  11   12.50    5.60
  -3  -7 -11   10.80    5.30
   3   8  12   -4.70    7.30
  -3  -8 -12    4.10    6.40
   3   9  13   27.30    8.70
  -3  -9 -13   38.80    8.90
   3  10  14    4.40    9.60
  -3 -10 -14    8.70   10.40
   3  11  15   14.80   16.20
  -3 -11 -15    7.70   15.70
   3  12  16    5.80   14.30
  -3 -12 -16    3.90   11.00
  -3 -13 -17    5.00   11.30
   3 -12  -9    5.50   14.00
  -3  12   9    6.50   11.60
   3 -11  -8   25.50   16.60
  -3  11   8   18.50   10.00
   3 -10  -7   30.80    9.90
  -3  10   7   20.30    9.70
   3  -9  -6    8.10    8.70
  -3   9   6   -4.20    8.10
   3  -8  -5  105.70   10.00
  -3   8   5  113.50   10.10
   3  -7  -4    3.70    5.20
  -3   7   4    0.30    5.10
   3  -6  -3   25.30    5.20
  -3   6   3   19.10    4.80
   3  -5  -2   85.50   10.00
   3  -4  -1    3.70    4.70
  -3   4   1    2.70    7.20
   3  -3   0 1636.10   65.70
  -3   3   0 1620.40   41.90
   3  -2   1 4388.00  145.20
  -3   2  -1 4459.70  109.50
   3  -1   2    7.90    2.00
  -3   1  -2    9.30    2.20
   3   0   3  393.60   12.20
  -3   0  -3  394.30   12.10
   3   1   4    8.20    2.30
  -3  -1  -4   13.00    2.50
   3   2   5   54.90    3.00
  -3  -2  -5   55.60    3.10
   3   3   6  547.60   20.50
  -3  -3  -6  537.90   16.40
   3   4   7   66.20    6.70
  -3  -4  -7   63.80    4.80
   3   5   8  470.50   14.80
  -3  -5  -8  454.40   13.90
   3   6   9  215.70    9.70
  -3  -6  -9  223.80    9.60
  -3  -7 -10   11.70    6.10
   3   8  11  401.80   17.40
  -3  -8 -11  358.80   14.80
   3   9  12   36.90    8.20
  -3  -9 -12   33.60    7.90
   3  10  13    7.10    8.80
  -3 -10 -13    3.10    8.50
   3  11  14  -11.30   14.20
  -3 -11 -14   10.00   12.80
   3  12  15    2.00   11.10
  -3 -12 -15   58.10   12.20
   3  13  16   -5.80   27.70
  -3 -13 -16   -1.10   11.70
   3 -11  -9    1.10   13.20
  -3  11   9   12.70    9.40
   3 -10  -8    1.20    9.50
  -3  10   8   -3.30    9.70
   3  -9  -7   83.10    9.50
  -3   9   7   82.60    8.40
   3  -8  -6   29.00    7.30
  -3   8   6   30.10    7.80
   3  -7  -5   39.20    7.00
  -3   7   5   43.80    6.90
   3  -6  -4   -1.00    6.20
  -3   6   4   -0.20    6.60
   3  -5  -3  115.30    6.40
  -3   5   3   89.40   10.20
  -3   4   2  532.50   17.90
   3  -3  -1  406.40   14.00
  -3   3   1  406.90   13.00
   3  -2   0  227.00    9.10
  -3   2   0  223.50    8.20
   3  -1   1  430.00   13.00
  -3   1  -1  474.60   15.50
   3   0   2  832.10   22.80
  -3   0  -2  870.60   23.40
   3   1   3   89.30    4.10
  -3  -1  -3   99.70    6.90
   3   2   4  561.40   15.90
  -3  -2  -4  523.10   14.40
   3   3   5   45.30    3.00
  -3  -3  -5   52.10    3.30
   3   4   6  128.20    5.70
  -3  -4  -6  126.40    7.10
   3   5   7   27.10    5.30
  -3  -5  -7   23.20    3.70
   3   6   8   44.00    5.10
  -3  -6  -8   51.60    4.80
   3   7   9  269.20   14.60
  -3  -7  -9  265.60   11.30
   3   8  10  117.30    8.30
  -3  -8 -10  109.20    7.60
   3   9  11  338.30   14.10
  -3  -9 -11  323.60   14.20
   3  10  12   -0.10    8.30
  -3 -10 -12    0.60    9.40
   3  11  13   12.40    9.70
  -3 -11 -13    4.90    9.90
   3  12  14   44.50   11.60
  -3 -12 -14   17.50   13.50
   3  13  15    2.40    9.10
  -3 -13 -15    2.00    8.60
   3 -11 -10   -0.80   12.70
  -3  11  10   -2.30   18.70
   3 -10  -9    3.10   13.90
  -3  10   9    0.00   11.10
   3  -9  -8    7.20    7.90
  -3   9   8   19.80    7.80
   3  -8  -7  221.10   13.80
  -3   8   7  238.70   14.90
   3  -7  -6  130.00   10.10
  -3   7   6  133.80    9.40
   3  -6  -5   80.10    7.40
  -3   6   5   69.40    7.20
   3  -5  -4  217.50    9.80
  -3   5   4  227.10    9.90
   3  -4  -3   98.50    6.30
  -3   4   3   80.30    5.80
   3  -3  -2   22.50    8.60
  -3   3   2  852.20   37.60
   3  -2  -1 1171.00   32.40
   3  -1   0  106.70    5.20
  -3   1   0   96.90    4.70
   3   0   1  297.10   10.10
  -3   0  -1  296.70    9.80
   3   1   2  210.20   11.60
  -3  -1  -2  194.80    7.70
   3   2   3 7911.50  178.80
  -3  -2  -3 7703.70  180.40
   3   3   4  825.40   21.90
  -3  -3  -4  809.90   21.80
   3   4   5   84.20    5.30
  -3  -4  -5  101.50    8.00
   3   5   6   16.60    3.10
  -3  -5  -6   16.90    3.20
   3   6   7   -1.20    3.90
  -3  -6  -7    0.20    3.80
  -3  -7  -8   91.50    7.20
  -3  -8  -9   65.90    6.50
   3   9  10    6.50    6.50
  -3  -9 -10   -3.30    6.70
   3  10  11   42.70    9.00
  -3 -10 -11   33.30    9.20
  -3 -11 -12   55.10   11.50
   3  12  13   48.50   11.70
  -3 -12 -13   41.50   12.30
   3  13  14   73.20   10.20
  -3 -13 -14   25.50   15.90
   3 -11 -11    4.20   13.70
   3 -10 -10   13.10   12.00
  -3  10  10   13.90    9.70
   3  -9  -9   31.20   10.30
  -3   9   9   30.50   10.20
   3  -8  -8    8.60    8.90
  -3   8   8   12.60    9.10
   3  -7  -7   10.70    5.90
  -3   7   7   12.60    6.10
   3  -6  -6   21.30    6.20
  -3   6   6   18.10    6.20
   3  -5  -5  507.60   18.40
  -3   5   5  461.60   17.30
   3  -4  -4  673.80   30.30
  -3   4   4  686.30   21.60
   3  -3  -3    1.20    4.20
  -3   3   3    0.40    3.70
   3  -2  -2  261.20    9.50
  -3   2   2  264.90    8.70
   3   0   0    4.80    2.50
  -3   0   0    1.30    2.30
   3   1   1   91.60    4.40
  -3  -1  -1   77.80    4.30
   3   2   2   19.50    2.50
  -3  -2  -2   17.30    3.10
   3   3   3  119.90    4.50
  -3  -3  -3  123.70    5.50
   3   4   4  111.20    5.20
  -3  -4  -4  121.80    6.30
   3   5   5   70.20    8.40
  -3  -5  -5   67.60    5.20
   3   6   6    9.70    5.30
  -3  -6  -6    9.90    3.50
   3   7   7   46.70    5.40
  -3  -7  -7   45.00    7.80
   3   8   8  241.40   19.80
  -3  -8  -8  249.10   10.90
   3   9   9    6.90    8.00
  -3  -9  -9   -1.60    5.40
   3  10  10   69.80    8.30
  -3 -10 -10   67.10    8.40
   3  11  11   42.40   11.70
  -3 -11 -11   43.00   12.40
   3  12  12   39.60   12.20
  -3 -12 -12   50.20   12.80
   3  13  13   33.30   14.40
  -3 -13 -13   59.90   16.20
   3  14  14    4.00    7.80
  -3 -14 -14    8.40   11.80
   3 -11 -12    3.80   16.40
  -3  11  12   -1.40   16.40
   3 -10 -11    8.90   11.80
  -3  10  11    1.20   10.70
   3  -9 -10    4.80    9.20
  -3   9  10    6.10    9.10
   3  -8  -9   -6.60    7.10
  -3   8   9   -3.90    7.30
   3  -7  -8   -5.90    6.60
  -3   7   8   -1.10    8.60
   3  -6  -7   30.40    8.20
  -3   6   7   28.30    8.10
   3  -5  -6   22.70    7.40
  -3   5   6   23.20    6.70
   3  -4  -5 1104.90   31.10
  -3   4   5 1173.60   33.90
   3  -3  -4  843.50   25.30
  -3   3   4  867.50   25.50
   3  -2  -3  247.60   14.50
  -3   2   3  251.50    9.90
   3  -1  -2    3.10    3.70
  -3   1   2    2.10    2.50
   3   1   0  279.40    9.30
  -3  -1   0  288.80   11.40
   3   2   1  395.80   11.70
  -3  -2  -1  388.90   11.90
   3   3   2  351.70   11.20
  -3  -3  -2  361.30   11.60
   3   4   3  411.90   16.80
  -3  -4  -3  436.10   13.90
   3   5   4   49.50    4.20
  -3  -5  -4   48.20    4.00
   3   6   5   18.60    4.10
  -3  -6  -5   25.70    4.40
   3   7   6   56.30    5.30
  -3  -7  -6   54.40    5.40
   3   8   7    4.70    5.30
  -3  -8  -7    3.70    5.40
   3   9   8  201.00   10.80
  -3  -9  -8  192.70   10.60
   3  10   9   11.30    6.70
  -3 -10  -9    5.70    6.40
   3  11  10   -6.40   10.50
  -3 -11 -10   -3.40   10.60
   3  12  11    5.20    9.40
  -3 -12 -11   10.10   10.30
   3  13  12    4.60   26.50
  -3 -13 -12   21.80   15.40
   3  14  13    6.30    7.50
  -3 -14 -13   -1.20    9.90
   3 -10 -12   81.20   12.60
  -3  10  12   56.10   14.50
   3  -9 -11    1.80    9.80
  -3   9  11    5.00    8.10
   3  -8 -10   22.90    9.80
  -3   8  10   23.00   10.40
  -3   7   9    1.10    7.70
   3  -6  -8   42.20    6.60
  -3   6   8   42.10    6.70
   3  -5  -7   24.60    7.20
  -3   5   7   30.90    6.30
   3  -4  -6  255.20    9.70
  -3   4   6  248.10   10.30
   3  -3  -5    7.50    7.70
  -3   3   5    6.60    7.50
   3  -2  -4    5.60    3.00
  -3   2   4    3.30    3.10
   3  -1  -3  282.50   10.20
  -3   1   3  289.00   10.70
   3   0  -2    6.20    3.00
  -3   0   2    0.50    2.60
   3   1  -1   -0.40    2.20
   3   2   0  283.00    9.20
  -3  -2   0  294.00    9.90
   3   3   1  174.50    7.30
  -3  -3  -1  180.90    7.70
   3   4   2   18.40    3.70
  -3  -4  -2   15.30    3.80
   3   5   3   32.70    3.80
  -3  -5  -3   31.40    3.90
   3   6   4   33.70    4.60
  -3  -6  -4   31.60    4.50
   3   7   5    4.50    5.30
  -3  -7  -5   16.30    4.00
   3   8   6    1.20    5.90
  -3  -8  -6    7.70    5.40
   3   9   7   63.20   10.00
  -3  -9  -7   43.40    6.30
   3  10   8   70.90    8.20
  -3 -10  -8   63.80    7.90
   3  11   9   40.40   10.80
  -3 -11  -9   46.00   10.80
   3  12  10   17.40   13.00
  -3 -12 -10   16.70    9.60
   3  13  11   -2.00   14.40
  -3 -13 -11   10.60   15.30
   3  14  12   60.60   14.00
  -3 -14 -12   46.40   21.80
   3 -10 -13   31.30   16.70
  -3  10  13    0.80   17.60
   3  -9 -12   -0.80   14.40
  -3   9  12    6.90   12.90
   3  -8 -11   20.10   11.80
  -3   8  11   13.90   10.10
   3  -7 -10  123.80   10.50
  -3   7  10  133.20   11.30
   3  -6  -9    6.20    5.90
  -3   6   9    4.50    6.00
   3  -5  -8   13.00    5.60
  -3   5   8   17.90    5.60
   3  -4  -7  758.90   41.20
  -3   4   7  784.80   24.00
   3  -3  -6  976.60   37.80
  -3   3   6 1028.40   29.10
   3  -2  -5  318.90   16.10
  -3   2   5  290.60   11.30
   3  -1  -4   47.00    6.70
  -3   1   4   48.80    4.20
   3   0  -3   50.60    5.00
  -3   0   3   55.30    3.90
   3   1  -2   17.10    2.70
  -3  -1   2   19.70    3.70
  -3  -2   1   67.50    4.40
   3   3   0    2.30    2.60
  -3  -3   0   -1.50    4.50
   3   4   1   60.90    4.40
  -3  -4  -1   61.60    6.90
   3   5   2  167.80    9.00
  -3  -5  -2  170.70    7.90
   3   6   3   77.70    5.20
  -3  -6  -3   84.20    5.50
   3   7   4  120.80    6.70
  -3  -7  -4  118.30    6.80
   3   8   5   12.80    4.80
  -3  -8  -5   10.90    4.60
   3   9   6   99.70    7.90
  -3  -9  -6   86.90    9.00
   3  10   7  109.00   12.40
  -3 -10  -7   99.20    9.10
   3  11   8   59.00    9.40
  -3 -11  -8   61.60    9.60
   3  12   9   48.20   13.00
  -3 -12  -9   64.40   11.00
   3  13  10   19.20   11.50
  -3 -13 -10   31.20   12.50
   3  14  11   -4.80   11.50
  -3 -14 -11    4.10   16.50
   3 -10 -14    4.30   14.50
  -3  10  14    5.00   10.60
   3  -9 -13    7.10   13.70
  -3   9  13   -0.50   12.00
   3  -8 -12   50.50   12.30
  -3   8  12   19.60   10.50
   3  -7 -11   -4.40    7.90
  -3   7  11   -1.60    7.90
   3  -6 -10   73.20    8.20
  -3   6  10   80.30    7.70
   3  -5  -9   37.40    6.30
  -3   5   9   31.20    8.60
   3  -4  -8    7.60    5.40
  -3   4   8   11.10    5.40
   3  -3  -7  881.20   26.00
  -3   3   7  902.80   27.90
   3  -2  -6   88.60    5.90
  -3   2   6   91.30    6.00
   3  -1  -5   11.40    4.50
  -3   1   5   13.70    3.50
   3   0  -4  227.40    8.70
  -3   0   4  216.20    7.90
   3   1  -3  102.60    5.10
  -3  -1   3  107.80    5.10
   3   2  -2  234.90    8.90
  -3  -2   2  214.40    8.40
   3   3  -1  386.00   12.70
  -3  -3   1  403.10   18.50
   3   4   0  540.90   17.80
   3   5   1  229.00   10.00
  -3  -5  -1  231.70    9.60
   3   6   2   99.90    5.80
  -3  -6  -2   90.50    5.50
   3   7   3  121.60    7.50
  -3  -7  -3  128.80    7.60
   3   8   4  157.90    8.20
  -3  -8  -4  166.60    8.40
   3   9   5   50.20    6.30
  -3  -9  -5   52.10    6.00
   3  10   6   43.60    8.00
  -3 -10  -6   57.50    7.80
   3  11   7    7.90    8.50
  -3 -11  -7    4.00    7.70
   3  12   8   50.20   18.00
  -3 -12  -8   37.40   11.70
   3  13   9    3.90    9.70
  -3 -13  -9    4.90   10.30
   3  14  10    5.80   14.20
  -3 -14 -10    2.30   16.40
  -3  10  15   -2.80   11.80
   3  -9 -14   -0.80   20.00
  -3   9  14   93.40   26.00
   3  -8 -13    2.30   10.80
  -3   8  13    4.50    8.70
   3  -7 -12   45.10   10.30
  -3   7  12   24.70    9.10
   3  -6 -11   16.90    8.00
  -3   6  11   12.00    7.70
   3  -5 -10   17.70    6.70
  -3   5  10   33.40    9.60
   3  -4  -9    9.50    5.50
  -3   4   9    6.50    5.60
   3  -3  -8  138.50    7.80
  -3   3   8  135.70    7.90
   3  -2  -7   68.80    5.90
  -3   2   7   64.70    5.50
   3  -1  -6  279.40   10.60
  -3   1   6  268.10    9.70
   3   0  -5   25.40    6.10
  -3   0   5   13.90    6.00
   3   1  -4  222.20    7.70
  -3  -1   4  206.10    8.20
   3   2  -3    4.40    2.50
  -3  -2   3    7.20    3.00
   3   3  -2  533.20   16.60
  -3  -3   2  544.40   23.50
   3   4  -1  278.30   10.30
  -3  -4   1  264.50   10.40
  -3  -5   0  575.70   31.80
   3   6   1   -0.90    3.80
  -3  -6  -1    3.50    4.10
   3   7   2  162.00    8.60
  -3  -7  -2  167.80    9.00
   3   8   3   43.40    5.40
  -3  -8  -3   48.00    5.60
   3   9   4   24.00    6.30
  -3  -9  -4   33.50    6.70
   3  10   5   93.60    8.10
  -3 -10  -5   77.90    8.70
   3  11   6  231.20   16.90
  -3 -11  -6  224.50   13.60
   3  12   7  159.00   15.40
  -3 -12  -7  166.30   15.20
   3  13   8    2.20    8.80
  -3 -13  -8   -2.00    9.80
   3  14   9   37.80   16.30
  -3 -14  -9   52.10   14.50
   3  15  10   -0.70   19.50
  -3 -15 -10   -2.30   13.90
   3  -9 -15   10.60   10.00
  -3   9  15   10.50   10.50
   3  -8 -14   11.00   12.10
  -3   8  14    8.40   13.40
   3  -7 -13    1.90   11.10
  -3   7  13   -3.90   11.80
   3  -6 -12    2.10    9.00
  -3   6  12    1.50    7.40
   3  -5 -11  180.40   10.40
  -3   5  11  167.80    9.60
   3  -4 -10    7.40    5.00
  -3   4  10    7.20    5.40
   3  -3  -9  197.30    9.60
  -3   3   9  201.80   13.20
   3  -2  -8  741.90   23.20
  -3   2   8  749.90   21.90
   3  -1  -7  347.70   12.30
  -3   1   7  344.80   11.40
   3   0  -6    7.00    2.90
  -3   0   6    5.50    3.20
   3   1  -5  259.60   16.40
  -3  -1   5  239.90    8.90
   3   2  -4   74.30    4.60
  -3  -2   4   67.70    6.90
   3   3  -3  391.10   12.80
  -3  -3   3  367.80   13.10
   3   4  -2  562.50   17.50
  -3  -4   2  561.40   18.90
   3   5  -1   44.50    4.00
  -3  -5   1   36.10    4.30
   3   7   1   70.10    6.50
  -3  -7  -1   80.30    6.00
   3   8   2   22.50    4.90
  -3  -8  -2   26.40    5.60
   3   9   3  602.90   21.20
  -3  -9  -3  644.00   23.10
   3  10   4   88.10    8.50
  -3 -10  -4   98.80    8.60
   3  11   5   16.00    6.60
  -3 -11  -5   10.20    6.70
   3  12   6    2.40    7.90
  -3 -12  -6   -3.00    7.50
   3  13   7  124.00   12.60
  -3 -13  -7  112.70   12.40
   3  14   8    6.30   12.80
  -3 -14  -8    3.80   11.20
   3  15   9   -3.90   18.60
  -3 -15  -9    6.80   11.70
  -3   9  16    3.90   12.00
   3  -8 -15   -4.90   12.00
  -3   8  15   25.70   22.50
   3  -7 -14   12.70   13.30
  -3   7  14   -1.60   10.00
   3  -6 -13   -7.10   17.00
  -3   6  13    6.10    9.80
   3  -5 -12   -0.30   14.30
  -3   5  12    2.00    7.80
   3  -4 -11    8.50    6.80
  -3   4  11    1.00    6.50
   3  -3 -10    7.50    4.90
  -3   3  10    4.00    4.70
   3  -2  -9   82.60    6.90
  -3   2   9   89.10    7.40
   3  -1  -8    5.10    4.50
  -3   1   8    1.10    5.10
   3   0  -7  219.90    9.70
  -3   0   7  203.20   12.50
   3   1  -6  168.90    8.30
  -3  -1   6  171.00    7.80
   3   2  -5   14.60    3.10
  -3  -2   5   14.80    6.30
   3   3  -4  253.70   10.00
  -3  -3   4  255.50    9.30
   3   4  -3   17.60    4.10
  -3  -4   3   18.10    4.40
   3   5  -2  215.10    8.90
  -3  -5   2  216.00    8.60
   3   6  -1  178.50    8.40
  -3  -6   1  172.70    8.20
   3   7   0   -0.70    5.40
   3   8   1  536.40   21.70
  -3  -8  -1  551.00   20.80
   3   9   2   26.10    5.30
  -3  -9  -2   31.40    5.70
   3  10   3  416.50   23.50
  -3 -10  -3  467.00   17.40
   3  11   4    2.40    7.00
  -3 -11  -4    3.20    7.20
   3  12   5  267.40   13.30
  -3 -12  -5  287.60   15.50
   3  13   6   66.80    9.90
  -3 -13  -6   40.90    9.40
   3  14   7    5.00   12.50
  -3 -14  -7   -1.70   12.00
   3  15   8   56.40   23.20
  -3 -15  -8   51.70   13.60
   3  -9 -17   -2.60   13.20
  -3   9  17    6.40   11.90
   3  -8 -16    5.60   11.20
  -3   8  16   -4.80    8.10
   3  -7 -15    9.00   13.60
  -3   7  15    2.80   10.60
   3  -6 -14   20.70   11.10
  -3   6  14   13.80    9.50
   3  -5 -13   53.50    9.90
  -3   5  13   65.90    9.10
   3  -4 -12  122.70    9.30
  -3   4  12  109.50    8.70
   3  -3 -11    8.10    7.50
  -3   3  11    8.40    7.10
   3  -2 -10    9.30    4.70
  -3   2  10    7.60    4.50
   3  -1  -9    2.20    5.50
  -3   1   9    2.80    4.30
   3   0  -8   62.50    8.60
  -3   0   8   57.70    6.10
   3   1  -7   24.40    3.40
  -3  -1   7   16.10    4.00
   3   2  -6  143.70    6.80
  -3  -2   6  149.00    8.20
   3   3  -5  145.20    6.70
  -3  -3   5  141.80    6.50
   3   4  -4   -0.70    2.80
  -3  -4   4   -1.30    3.10
   3   5  -3    5.50    3.10
  -3  -5   3    1.30    3.50
   3   6  -2  122.30    6.70
  -3  -6   2  120.70    6.30
   3   7  -1   15.70    4.10
  -3  -7   1   19.90    4.40
  -3  -8   0   96.10    7.70
   3   9   1   68.30    7.20
   3  10   2   51.50    6.80
  -3 -10  -2   45.40    7.30
   3  11   3   22.20    8.10
  -3 -11  -3   18.20    7.90
   3  12   4   41.50    9.10
  -3 -12  -4   42.70    9.20
   3  13   5   83.30   15.60
  -3 -13  -5   81.60   10.40
   3  14   6   20.70   14.60
  -3 -14  -6   35.90   16.10
   3  15   7    3.00    6.20
  -3 -15  -7   -0.60    6.60
   3  -8 -17    4.70    8.10
  -3   8  17   -0.30    8.50
   3  -7 -16   15.10   10.00
  -3   7  16    6.50    8.90
   3  -6 -15   -5.10   14.50
  -3   6  15    0.50   11.30
   3  -5 -14   16.00   12.50
  -3   5  14   27.20   10.10
   3  -4 -13   82.70    9.80
  -3   4  13   77.40    9.70
   3  -3 -12   21.30    6.90
  -3   3  12   25.10    6.50
   3  -2 -11   -2.40    6.40
  -3   2  11   -2.80    7.00
   3  -1 -10   -1.30    4.70
  -3   1  10   11.30    6.20
   3   0  -9  147.50    7.20
  -3   0   9  151.70    7.70
   3   1  -8    6.90    3.00
  -3  -1   8    6.00    3.70
   3   2  -7    3.50    3.10
  -3  -2   7    1.00    3.30
   3   3  -6    2.30    3.00
  -3  -3   6    5.20    3.80
   3   4  -5   10.60    3.10
  -3  -4   5    7.90    3.30
   3   5  -4  296.40   10.70
  -3  -5   4  319.40   12.60
   3   6  -3   24.50    4.70
  -3  -6   3   28.20    5.00
   3   7  -2  328.90   12.60
  -3  -7   2  324.70   13.70
   3   8  -1  189.10    9.80
  -3  -8   1  167.10   11.40
   3   9   0   18.90    5.30
  -3  -9   0   21.40    5.20
   3  10   1  209.10   10.30
  -3 -10  -1  218.50   11.80
   3  11   2  211.90   12.30
  -3 -11  -2  192.70   11.90
   3  12   3  118.60   10.70
  -3 -12  -3  104.70   10.90
   3  13   4   25.20   12.40
  -3 -13  -4   18.00   12.20
   3  14   5   12.90   15.90
  -3 -14  -5   23.20   12.40
   3  15   6   13.70   12.50
  -3 -15  -6   35.80   10.60
   3  -8 -18    5.70   12.40
  -3   8  18    6.10   21.90
   3  -7 -17   -0.60   14.30
  -3   7  17    4.70   10.20
   3  -6 -16   59.80   13.90
  -3   6  16   50.10   11.70
   3  -5 -15    8.20    9.50
  -3   5  15    6.30    8.80
   3  -4 -14    5.40    7.70
  -3   4  14    6.50    8.10
   3  -3 -13    1.60    7.20
  -3   3  13    0.70    6.40
   3  -2 -12   35.60    6.70
  -3   2  12   41.80    7.00
   3  -1 -11   45.90    7.70
  -3   1  11   55.80    6.70
   3   0 -10   -1.90    3.60
  -3   0  10   -0.80    4.00
   3   1  -9   86.00    8.90
  -3  -1   9   73.40    5.80
   3   2  -8    1.90    3.20
  -3  -2   8    0.80    3.90
   3   3  -7  941.60   27.60
  -3  -3   7  961.10   25.40
   3   4  -6   16.00    3.40
  -3  -4   6   24.80    4.00
   3   5  -5   23.30    4.30
  -3  -5   5   18.70    4.70
   3   6  -4  267.50    9.90
  -3  -6   4  270.20    9.60
   3   7  -3    7.30    3.80
  -3  -7   3    6.80    4.20
   3   8  -2   17.50    4.60
  -3  -8   2   22.10    4.80
   3   9  -1   58.20    6.40
  -3  -9   1   67.80    6.20
   3  10   0  110.10    8.40
  -3 -10   0  104.40    8.50
  -3 -11  -1   34.30   11.00
   3  12   2   23.10    8.90
  -3 -12  -2   22.70    8.90
   3  13   3   39.10    9.60
  -3 -13  -3   43.20    9.60
   3  14   4   68.30   13.60
  -3 -14  -4   90.80   14.50
   3  15   5    4.40   11.20
  -3 -15  -5    0.60   12.20
   3  -7 -18    5.80   11.30
   3  -6 -17  -11.70   11.70
  -3   6  17   -0.60   10.90
   3  -5 -16   66.40   11.70
  -3   5  16   50.70    9.60
   3  -4 -15   17.50    9.70
  -3   4  15   15.40    9.00
   3  -3 -14    9.20   11.00
  -3   3  14   16.10    9.20
   3  -2 -13   60.70    8.00
  -3   2  13   70.00    7.40
   3  -1 -12  110.00    7.30
  -3   1  12  120.10    7.90
   3   0 -11  112.80    6.80
  -3   0  11  114.90    6.70
   3   1 -10   33.60    4.40
  -3  -1  10   37.00    4.70
   3   2  -9   -1.30    3.20
  -3  -2   9    0.80    3.50
   3   3  -8  578.50   18.70
  -3  -3   8  588.90   22.70
   3   4  -7  289.50   11.60
  -3  -4   7  307.30   12.00
   3   5  -6    9.90    4.20
  -3  -5   6    6.50    3.70
   3   6  -5    1.20    4.20
  -3  -6   5    3.10    4.40
   3   7  -4    7.10    4.40
  -3  -7   4    2.10    4.70
   3   8  -3   17.70    4.70
  -3  -8   3   15.00    4.60
   3   9  -2   -0.30    5.40
  -3  -9   2    1.60    5.80
   3  10  -1  150.40   10.70
  -3 -10   1  134.80   10.30
   3  11   0  208.60   12.20
  -3 -11   0  179.60   12.30
  -3 -12  -1   41.90   14.30
   3  13   2  113.70   12.30
  -3 -13  -2  115.60   11.70
   3  14   3   39.60   12.00
  -3 -14  -3   43.90   11.90
   3  15   4   61.20   13.50
  -3 -15  -4   55.40   15.20
   3  -6 -18    2.00   23.50
  -3   6  18   -1.30   18.80
   3  -5 -17   35.40   14.00
  -3   5  17   25.50   13.70
   3  -4 -16    0.80   21.80
  -3   4  16    8.00   13.60
   3  -3 -15   11.40   11.90
  -3   3  15    8.30    9.80
   3  -2 -14   27.00    8.30
  -3   2  14   24.60    7.60
   3  -1 -13    4.40    5.40
  -3   1  13    1.10    5.70
   3   0 -12    0.90    5.20
  -3   0  12    6.40    4.90
   3   1 -11   71.10    5.70
  -3  -1  11   78.20    6.90
   3   2 -10   24.30    4.20
  -3  -2  10   15.90    5.60
   3   3  -9  470.00   15.40
  -3  -3   9  510.20   16.80
   3   4  -8  103.80    6.20
  -3  -4   8  105.20    6.30
   3   5  -7  119.10    6.80
  -3  -5   7  116.40    6.30
   3   6  -6    5.80    5.40
  -3  -6   6    2.40    7.70
   3   7  -5   35.70    5.00
  -3  -7   5   37.30    5.40
   3   8  -4  111.20    7.70
  -3  -8   4  112.70    8.80
   3   9  -3   72.00    7.90
  -3  -9   3   77.40    7.90
   3  10  -2   54.70    6.90
  -3 -10   2   40.20    6.60
   3  11  -1  171.80   10.20
  -3 -11   1  172.00   11.80
   3  12   0   36.10    9.10
  -3 -12   0   37.90   11.40
   3  13   1   20.70   11.10
  -3 -13  -1   14.70   10.00
   3  14   2   16.90   15.90
  -3 -14  -2  -15.00   15.30
   3  15   3   68.30   15.90
  -3 -15  -3   56.70   17.30
   3  -6 -19  103.20   23.10
  -3   6  19    3.40   24.60
   3  -5 -18  -21.10   22.00
  -3   5  18   26.90   18.20
   3  -4 -17    9.00   14.90
  -3   4  17   15.00   15.20
   3  -3 -16   17.80    9.40
  -3   3  16   22.60    9.70
   3  -2 -15  110.30   10.60
  -3   2  15  147.40   17.80
   3  -1 -14   70.30    7.40
  -3   1  14   78.50    7.90
   3   0 -13    8.70    6.20
  -3   0  13   10.60    6.50
   3   1 -12  156.90   13.90
  -3  -1  12  166.80   14.10
   3   2 -11   10.80    4.40
  -3  -2  11    4.70    5.10
   3   3 -10   33.40    5.20
  -3  -3  10   20.00    6.30
   3   4  -9  420.90   15.10
  -3  -4   9  440.70   14.70
   3   5  -8  287.60   10.50
  -3  -5   8  284.40   10.90
   3   6  -7   19.00    4.70
  -3  -6   7   24.00    6.40
   3   7  -6   41.20    5.10
  -3  -7   6   43.80    5.60
   3   8  -5    3.90    4.20
  -3  -8   5    4.10    4.90
   3   9  -4  135.80    8.60
  -3  -9   4  139.40    9.00
   3  10  -3    9.00    5.90
  -3 -10   3    9.70    6.00
   3  11  -2  271.40   13.30
  -3 -11   2  296.00   15.10
   3  12  -1   41.30    8.30
  -3 -12   1   43.00    8.70
   3  13   0   22.60    9.00
  -3 -13   0   15.00    8.50
   3  14   1   23.30   11.60
  -3 -14  -1   56.20   12.30
   3  15   2   -4.20   14.60
  -3 -15  -2    5.10   15.00
  -3   5  19    8.50   30.80
  -3   4  18    4.60   12.00
   3  -3 -17   53.00   18.70
  -3   3  17   39.10   12.50
   3  -2 -16    4.80    9.60
  -3   2  16   14.00   13.10
   3  -1 -15    2.90    6.60
  -3   1  15   -3.60    7.10
   3   0 -14   -3.10    7.10
  -3   0  14    3.40    8.50
   3   1 -13   54.40    7.80
  -3  -1  13   57.40    8.60
   3   2 -12    4.80    6.00
   3   3 -11   24.00    5.00
  -3  -3  11   30.00    7.00
   3   4 -10  248.30   11.20
  -3  -4  10  269.30   14.70
   3   5  -9    7.50    4.50
  -3  -5   9   15.80    7.10
   3   6  -8  110.10    7.30
  -3  -6   8  123.60   11.00
   3   7  -7  245.80   10.30
  -3  -7   7  244.20   12.60
   3   8  -6   31.90    5.10
  -3  -8   6   31.10    5.80
   3   9  -5   29.50    5.90
  -3  -9   5   21.60    5.70
   3  10  -4    7.40    6.30
  -3 -10   4    1.60    6.00
   3  11  -3    3.80   14.10
  -3 -11   3   -0.30    7.80
   3  12  -2   51.90    9.30
  -3 -12   2   48.00    9.00
   3  13  -1   53.70   19.10
  -3 -13   1   92.00   13.00
   3  14   0  114.70   13.90
  -3 -14   0  139.30   13.60
   3  15   1  289.30   14.50
  -3 -15  -1  267.50   15.20
   3  -4 -19   13.20   16.20
  -3   4  19    1.40    9.40
   3  -3 -18    1.50   11.50
  -3   3  18   -0.20   11.60
   3  -2 -17   78.00   24.30
  -3   2  17   58.00   21.20
   3  -1 -16    4.20   10.10
  -3   1  16    1.50    9.00
   3   0 -15    9.90    8.20
  -3   0  15   20.10    7.00
   3   1 -14   -3.30    7.60
  -3  -1  14  -21.60   13.90
   3   2 -13    3.10    5.70
  -3  -2  13    2.60    6.40
   3   3 -12   36.30    5.70
  -3  -3  12   36.10    5.60
   3   4 -11   46.00    4.80
  -3  -4  11   38.90    5.80
   3   5 -10    7.70    4.70
  -3  -5  10   16.70    5.60
   3   6  -9  102.80    7.50
  -3  -6   9  112.20    8.10
   3   7  -8    5.90    5.10
  -3  -7   8    4.80    5.70
   3   8  -7    6.50    4.90
  -3  -8   7   -0.40    5.10
   3   9  -6   21.40    5.60
  -3  -9   6   14.80    5.60
   3  10  -5    6.00    8.90
  -3 -10   5    2.30    8.50
   3  11  -4   13.50    9.00
  -3 -11   4   18.00    8.40
   3  12  -3    0.20    9.30
  -3 -12   3    0.40    9.20
   3  13  -2    3.70    9.00
  -3 -13   2    3.50    9.20
   3  14  -1    9.50   12.50
  -3 -14   1   17.10   11.70
   3  15   0   -6.40   15.00
  -3 -15   0    1.70   16.30
   3  -3 -19    9.00   18.40
  -3   3  19    8.20   19.80
   3  -2 -18   35.40   16.90
  -3   2  18   79.80   13.00
   3  -1 -17   98.50   14.30
  -3   1  17   85.20   11.80
   3   0 -16   23.00    8.00
  -3   0  16   18.80   10.20
   3   1 -15   63.40    8.00
  -3  -1  15   61.10    9.50
   3   2 -14  114.40   11.40
  -3  -2  14  142.30   11.60
   3   3 -13   52.40    9.50
  -3  -3  13   59.60    8.70
   3   4 -12    0.90    5.00
  -3  -4  12    3.40    9.50
   3   5 -11  130.00    8.30
  -3  -5  11  116.60    8.30
   3   6 -10   62.40    6.10
  -3  -6  10   47.80    5.90
   3   7  -9   48.00    6.50
  -3  -7   9   41.30    6.40
   3   8  -8    2.50    4.60
  -3  -8   8    2.20    5.40
   3   9  -7   -4.10    5.30
  -3  -9   7   -2.10    5.90
   3  10  -6   11.90   11.30
  -3 -10   6    0.60    9.20
   3  11  -5    5.10    7.30
  -3 -11   5    0.90    7.40
   3  12  -4   43.80   10.00
  -3 -12   4   42.40    9.20
   3  13  -3  186.50   14.10
  -3 -13   3  193.90   13.00
   3  14  -2    9.20   10.90
  -3 -14   2    3.00   10.70
   3  15  -1   -1.70   14.90
  -3 -15   1   -7.00   14.20
   3  -2 -19    4.80    6.10
  -3   2  19    5.40   10.30
   3  -1 -18  214.00   15.30
  -3   1  18  188.70   12.80
   3   0 -17   -2.10   10.40
  -3   0  17    2.10    6.30
   3   1 -16    1.50   14.00
  -3  -1  16    6.50   12.50
   3   2 -15   73.00   13.10
  -3  -2  15   63.10   18.30
   3   3 -14    1.30    5.80
  -3  -3  14   18.30   13.60
   3   4 -13   -3.40    4.60
  -3  -4  13  -10.20   10.80
   3   5 -12   53.90    6.00
  -3  -5  12   53.00    7.20
   3   6 -11   35.60    8.50
  -3  -6  11   36.70    8.10
   3   7 -10    7.10    6.40
  -3  -7  10    4.10    6.50
   3   8  -9   -0.50    4.60
  -3  -8   9   -1.60    6.60
   3   9  -8    5.90    5.90
  -3  -9   8    3.80    6.50
  -3 -10   7   60.60   11.10
   3  11  -6    2.20    7.80
  -3 -11   6    5.10    8.40
   3  12  -5   44.20    9.70
  -3 -12   5   26.60   11.50
   3  13  -4    5.80    9.60
  -3 -13   4   -0.90    9.60
   3  14  -3   -2.60   11.80
  -3 -14   3   -0.90   10.50
   3  15  -2   -3.00   15.80
  -3 -15   2    6.90   15.30
   3  -1 -19   18.40   14.60
  -3   1  19   16.10   12.90
   3   0 -18   79.80   12.50
  -3   0  18   90.00   26.80
   3   1 -17   -2.10    7.10
   3   2 -16    1.00    7.50
  -3  -2  16   -4.50   11.50
   3   3 -15    6.60    7.10
  -3  -3  15   13.30   10.40
   3   4 -14   25.10    8.80
  -3  -4  14   36.50    8.20
   3   5 -13   -6.60    7.40
  -3  -5  13    0.20    7.00
   3   6 -12    2.20    6.90
  -3  -6  12   -1.00    6.00
   3   7 -11   50.70    7.90
  -3  -7  11   31.20   12.10
   3   8 -10   18.30   12.40
  -3  -8  10   16.50   14.20
   3   9  -9  105.70    9.00
  -3  -9   9  104.10    9.30
   3  10  -8   26.10   15.90
  -3 -10   8   23.60   11.30
   3  11  -7   -3.70    7.80
  -3 -11   7    1.10    8.60
   3  12  -6   19.70    8.90
  -3 -12   6   28.20   10.30
   3  13  -5   12.10   12.10
  -3 -13   5    1.00   13.60
   3  14  -4  152.50   18.40
  -3 -14   4  125.10   14.30
   3  15  -3    0.80   12.30
  -3 -15   3   24.10   12.80
   3  -1 -20   63.50   16.20
  -3   1  20  112.90   29.00
   3   0 -19    0.10   10.60
  -3   0  19   17.10   15.80
   3   1 -18    1.70    5.40
  -3  -1  18   15.60   22.60
   3   2 -17    1.90    9.50
  -3  -2  17  -17.60   15.50
   3   3 -16   96.50    9.30
  -3  -3  16   86.20   11.00
   3   4 -15   70.70    7.00
  -3  -4  15   81.70   12.90
   3   5 -14   68.70    8.40
  -3  -5  14   53.40   10.60
   3   6 -13   73.90   10.90
  -3  -6  13   89.70   10.80
   3   7 -12   29.40    6.80
  -3  -7  12   22.60    6.60
   3   8 -11   -5.10    7.30
  -3  -8  11   -2.80    7.60
   3   9 -10   97.20    9.50
  -3  -9  10   99.60   10.60
   3  10  -9  135.80   12.80
  -3 -10   9  118.80   12.80
   3  11  -8    0.50    8.80
  -3 -11   8    6.70    9.20
   3  12  -7   -7.10   10.30
  -3 -12   7   -4.00    9.90
   3  13  -6   -0.60   11.00
  -3 -13   6   12.60   12.40
   3  14  -5   22.70   11.80
  -3 -14   5   32.30   12.10
   3  15  -4   56.90   15.00
  -3 -15   4   46.80   15.20
   3   1 -19   26.60   17.80
   3   2 -18   30.10   17.50
  -3  -2  18   33.40    9.70
   3   3 -17   93.80   17.10
  -3  -3  17   76.40   13.60
   3   4 -16   -5.70   10.10
  -3  -4  16   12.40   18.90
   3   5 -15   97.30   14.90
  -3  -5  15  107.30   13.20
   3   6 -14    8.70    5.70
  -3  -6  14    1.90   12.00
   3   7 -13   50.00    8.70
  -3  -7  13   57.60   11.00
   3   8 -12  101.40    8.80
  -3  -8  12  110.40   10.80
   3   9 -11   28.00   15.30
  -3  -9  11   22.00    9.20
   3  10 -10   23.00   11.50
  -3 -10  10   32.00   16.80
   3  11  -9   36.90    9.00
  -3 -11   9   43.00   10.00
   3  12  -8   22.90   11.60
  -3 -12   8   21.00   12.50
   3  13  -7  -16.70   14.70
  -3 -13   7   -2.90   15.60
   3  14  -6   54.60   12.30
  -3 -14   6   44.10   12.80
   3  15  -5    4.40   12.40
  -3 -15   5    3.70   11.90
   3   2 -19    3.50   16.70
  -3  -2  19   16.50   25.80
   3   3 -18    9.80   15.70
   3   4 -17   29.00   14.70
  -3  -4  17   31.80   19.60
  -3  -5  16   44.40   14.20
   3   6 -15    4.90    8.80
  -3  -6  15   -0.80   15.30
   3   7 -14    2.80    7.50
  -3  -7  14    6.10    8.50
   3   8 -13   18.70   14.90
  -3  -8  13   13.40    8.50
   3   9 -12   70.30   10.60
  -3  -9  12   55.40   12.20
   3  10 -11   52.40   10.00
  -3 -10  11   57.10   10.00
   3  11 -10   29.70    9.20
  -3 -11  10   29.50   10.10
   3  12  -9  249.90   22.60
  -3 -12   9  265.50   18.00
   3  13  -8   75.50   22.90
  -3 -13   8   85.50   17.00
   3  14  -7   93.70   14.00
  -3 -14   7   86.80   16.00
   3  15  -6   18.70   11.20
  -3 -15   6   14.40    9.80
   3   2 -20   -7.70   13.70
  -3  -2  20   12.30   26.80
   3   3 -19   -1.60   12.00
  -3  -3  19   -8.10   11.10
  -3  -4  18   15.90   13.20
   3   5 -17   47.10   14.40
  -3  -5  17   48.10   16.20
   3   6 -16    8.40    8.80
  -3  -6  16   -1.60   13.50
   3   7 -15   13.60   10.80
  -3  -7  15    4.20   13.00
   3   8 -14    7.70    8.40
  -3  -8  14    3.50   10.50
   3   9 -13   12.10   11.40
  -3  -9  13  -11.00   10.50
   3  10 -12   10.10   10.50
  -3 -10  12   -3.10    9.50
   3  11 -11    2.20   12.30
  -3 -11  11    1.10   11.30
   3  12 -10   17.10   15.10
  -3 -12  10    3.80   15.40
   3  13  -9   23.30   13.20
  -3 -13   9    6.90   14.40
   3  14  -8   -0.20   12.20
  -3 -14   8    8.30   11.60
   3  15  -7   25.50   13.60
  -3 -15   7    1.70   12.20
   3   4 -19   -1.80   18.10
   3   5 -18   29.20    9.70
  -3  -5  18    0.50   12.10
   3   6 -17    9.20   13.00
  -3  -6  17    4.80   12.20
   3   7 -16   23.60    9.60
  -3  -7  16   18.80   15.20
   3   8 -15   21.70   10.50
  -3  -8  15   34.60   24.50
   3   9 -14    9.30   12.40
  -3  -9  14    4.40   14.20
   3  10 -13    6.50   12.90
  -3 -10  13   14.40   17.90
   3  11 -12   17.50   13.80
  -3 -11  12   25.10   20.10
   3  12 -11   32.10   13.90
  -3 -12  11   16.90   14.10
   3  13 -10   14.30   10.30
  -3 -13  10    6.30   11.40
   3  14  -9   40.60   13.70
  -3 -14   9   10.70   11.50
   3  15  -8   -2.10   19.10
  -3 -15   8   -1.50    7.80
  -3  -5  19    3.50   14.40
   3   6 -18   -5.60    9.40
  -3  -6  18   -5.80   13.10
   3   7 -17   -2.80   10.60
  -3  -7  17   -7.30   24.40
   3   8 -16   24.70   18.90
  -3  -8  16   19.30   16.80
   3   9 -15    8.50   11.30
  -3  -9  15   17.80   16.60
   3  10 -14   15.60   10.90
  -3 -10  14   24.10   18.00
   3  11 -13   20.80   13.70
  -3 -11  13   42.20   17.80
   3  12 -12   39.90   16.20
  -3 -12  12   38.90   13.50
   3  13 -11    2.30   11.70
  -3 -13  11   -6.00   13.10
   3  14 -10    1.10   14.40
  -3 -14  10   -0.50    9.10
   3  15  -9    5.80    8.40
  -3  -6  19   -1.30   13.20
   3   7 -18    4.30   14.30
  -3  -7  18   22.00   17.20
   3   8 -17    0.90   10.50
  -3  -8  17   29.10   14.70
   3   9 -16    3.90   13.70
  -3  -9  16   -4.40   10.50
   3  10 -15   57.50   16.10
  -3 -10  15    4.80   22.60
   3  11 -14    4.30   11.40
  -3 -11  14  -17.10   31.30
   3  12 -13    6.00   12.00
  -3 -12  13    2.20   16.50
   3  13 -12   29.30   23.50
  -3 -13  12   72.40   19.50
   3  14 -11    0.20   12.80
  -3 -14  11   -5.80   11.60
   3  15 -10    3.80    7.50
   3   8 -18   -2.50   14.70
  -3  -8  18    8.90   15.20
   3   9 -17   99.70   15.70
   3  10 -16    5.40   17.20
  -3 -10  16    4.70    9.30
   3  11 -15    7.80   12.00
  -3 -11  15   10.20   34.00
   3  12 -14  114.10    9.20
  -3 -12  14  116.00   16.00
   3  13 -13  103.50   17.30
  -3 -13  13   52.30   17.00
   3  14 -12    6.20   16.10
  -3 -14  12   -3.30    9.50
   3  10 -17  108.50   22.50
  -3 -10  17  116.60   25.70
   3  11 -16   92.80   13.10
  -3 -11  16   93.40   17.40
   3  12 -15    0.30   14.90
  -3 -12  15  -30.70   41.80
   3  13 -14   10.10   12.70
  -3 -13  14    0.20   22.60
   3  14 -13    8.20   13.00
  -3 -14  13   -6.60   11.20
   3  13 -15   -4.30   16.80
  -4  13 -12   77.00   14.20
  -4  12 -13   67.40   12.40
   4 -11  14    0.90   10.50
  -4  11 -14   -1.00    6.30
   4 -10  15   28.20    8.90
  -4  10 -15    1.70   22.90
   4  -9  16    0.40    8.70
   4 -13  11   13.60    8.90
  -4  13 -11    5.70   18.00
   4 -12  12    4.70    8.10
  -4  12 -12    1.40    8.20
   4 -11  13    8.50   11.90
  -4  11 -13    5.50   14.20
   4 -10  14   47.30    9.60
  -4  10 -14    7.90   12.70
   4  -9  15   12.70    8.50
  -4   9 -15    4.30   11.00
   4  -8  16   28.20   10.50
  -4   8 -16   14.60   15.40
   4 -13  10   15.70   17.60
  -4  13 -10   -8.10   22.40
  -4  12 -11   39.80   21.00
   4 -11  12    7.50   13.20
  -4  11 -12   -3.00   22.90
   4 -10  13   -0.20   10.20
  -4  10 -13   -2.70   22.20
  -4   9 -14  -13.50   16.10
   4  -8  15    2.70   10.20
  -4   8 -15   -3.30   10.60
   4  -7  16    1.40    7.40
  -4   7 -16    4.70    9.10
   4 -13   9   48.10   16.60
  -4  13  -9   -0.20   13.80
   4 -12  10    9.70   19.60
  -4  12 -10    0.40   15.60
   4 -11  11    3.50   12.50
  -4  11 -11   -7.70   14.70
   4 -10  12   70.10    8.30
  -4  10 -12   97.00   11.30
   4  -9  13    0.90    9.80
  -4   9 -13    2.90   11.40
   4  -8  14   12.90   12.00
  -4   8 -14   26.40   17.20
   4  -7  15  171.70   11.30
  -4   7 -15  177.00   11.40
  -4   6 -16   73.00    5.90
   4 -13   8   -1.00    9.90
  -4  13  -8   -9.40   16.40
   4 -12   9   -4.60   17.80
  -4  12  -9    6.50   13.00
   4 -11  10   62.30    9.70
  -4  11 -10   14.30   14.00
   4 -10  11  -11.40   15.70
   4  -9  12    3.20    9.10
  -4   9 -12   -1.50    6.90
   4  -8  13    0.20   10.20
  -4   8 -13    4.20    8.30
   4  -7  14    5.50    9.80
  -4   7 -14   -0.40   12.50
   4  -6  15   24.00   10.30
  -4   6 -15   21.00    8.20
   4 -13   7   13.60   10.70
  -4  13  -7    8.40   15.00
   4 -12   8    3.90    9.10
  -4  12  -8   -0.80   12.90
   4 -11   9   -5.30    8.60
  -4  11  -9   11.50   11.90
   4 -10  10   -9.20    9.00
  -4  10 -10   -3.10   12.40
   4  -9  11    2.60   18.70
  -4   9 -11   12.90   12.80
   4  -8  12   -0.80   14.40
  -4   8 -12   -2.30   14.30
   4  -7  13    2.00    7.60
  -4   7 -13    2.10    7.90
   4  -6  14   36.80   10.90
  -4   6 -14   53.00    8.60
   4  -5  15    2.50    5.30
  -4   5 -15    5.80    4.20
   4 -13   6    1.30    9.90
  -4  13  -6    4.30   11.70
   4 -12   7   66.70   13.40
  -4  12  -7   71.50   13.50
   4 -11   8    1.00   10.90
  -4  11  -8   10.00   13.60
   4 -10   9   -3.90   11.00
  -4  10  -9    3.40   10.70
   4  -9  10   -7.80    9.20
  -4   9 -10    0.90   11.20
   4  -8  11   44.50    6.90
  -4   8 -11   44.90    9.10
   4  -7  12   -9.10    7.30
  -4   7 -12   -1.80    7.50
   4  -6  13   13.20    9.60
  -4   6 -13   -8.10    9.60
   4  -5  14    1.80    6.70
  -4   5 -14    3.70    6.50
   4 -13   5    0.00   21.30
  -4  13  -5   37.00   14.60
   4 -12   6    8.10   12.60
  -4  12  -6   14.20   13.00
   4 -11   7    4.10   11.00
  -4  11  -7    2.10   12.40
   4 -10   8    1.10    9.60
  -4  10  -8   13.00    9.20
   4  -9   9   13.70    7.70
  -4   9  -9    6.10    9.40
   4  -8  10    5.00    9.10
  -4   8 -10   11.90    7.70
   4  -7  11   35.70    8.50
  -4   7 -11   37.00    7.30
   4  -6  12   -0.50    5.80
  -4   6 -12   -2.40    4.70
   4  -5  13   33.50    6.10
  -4   5 -13   43.10    8.40
   4  -4  14   13.80    3.70
  -4   4 -14    7.50    3.30
   4 -13   4    1.80   11.20
  -4  13  -4   -4.10   13.70
   4 -12   5    3.80   26.80
  -4  12  -5  -13.50   14.80
   4 -11   6    0.80   13.00
  -4  11  -6   14.90   11.80
   4 -10   7   28.30   10.10
  -4  10  -7   16.70    8.50
   4  -9   8   24.20    9.10
  -4   9  -8   41.80    9.70
   4  -8   9   16.00    7.90
  -4   8  -9    9.60    7.00
   4  -7  10   11.70    6.00
  -4   7 -10    8.40    8.20
   4  -6  11   37.90    6.10
  -4   6 -11   36.60    6.40
   4  -5  12   11.20    5.40
  -4   5 -12    3.40    5.70
   4  -4  13  424.20   18.20
  -4   4 -13  398.50   12.10
   4 -13   3   87.50   23.40
  -4  13  -3   48.40   16.40
   4 -12   4  -14.40   12.70
  -4  12  -4   10.90   11.30
   4 -11   5   38.90   20.00
  -4  11  -5   29.70   10.70
   4 -10   6    7.50    7.80
  -4  10  -6    2.70    8.30
   4  -9   7   -5.30    7.80
  -4   9  -7   -0.90    6.80
   4  -8   8   -1.90    8.00
  -4   8  -8    2.60    7.30
   4  -7   9    4.50    7.70
  -4   7  -9    7.30    7.70
   4  -6  10   10.10    5.90
  -4   6 -10   17.00    6.30
   4  -5  11  173.80   11.90
  -4   5 -11  191.20   14.40
   4  -4  12   48.70    5.60
  -4   4 -12   43.90    6.40
  -4   3 -13   55.00    4.40
   4 -13   2   25.40   14.10
  -4  13  -2   20.20   14.10
   4 -12   3   -6.50   12.40
  -4  12  -3    1.70   12.50
   4 -11   4   45.30    9.40
  -4  11  -4   39.80    9.80
   4 -10   5   18.90    9.60
  -4  10  -5   29.40    9.60
   4  -9   6  164.80   10.10
  -4   9  -6  164.90   10.60
   4  -8   7   -2.90    6.90
  -4   8  -7    7.40    9.70
   4  -7   8   19.60    5.80
  -4   7  -8   26.40    6.10
   4  -6   9   12.10    5.70
  -4   6  -9   21.20    6.90
   4  -5  10  199.10   14.30
  -4   5 -10  179.10    8.70
   4  -4  11   -1.50    4.20
  -4   4 -11    1.90    5.30
   4  -3  12   90.70    5.40
  -4   3 -12   91.00    6.30
   4 -13   1    2.90   12.00
  -4  13  -1    1.70   15.00
   4 -12   2    4.00    9.90
  -4  12  -2    5.20   10.90
   4 -11   3   10.90   11.60
  -4  11  -3   13.50   13.10
   4 -10   4  102.40    9.40
  -4  10  -4  101.40   10.20
   4  -9   5    2.40    7.80
  -4   9  -5    7.70    8.30
   4  -8   6   17.60    6.90
  -4   8  -6   25.50    6.70
   4  -7   7    0.40    5.00
  -4   7  -7   -0.90    4.90
   4  -6   8  168.90   11.90
  -4   6  -8  189.20   10.10
   4  -5   9    8.70    4.90
  -4   5  -9    6.30    5.50
   4  -4  10  146.60   10.40
  -4   4 -10  152.90   12.70
   4  -3  11   43.40    4.40
  -4   3 -11   50.10    4.90
   4 -13   0   73.50   17.60
  -4  13   0   60.60   17.90
   4 -12   1   57.20   10.60
  -4  12  -1   50.60   11.30
   4 -11   2  165.20   14.80
  -4  11  -2  165.50   13.70
   4 -10   3  256.40   15.20
  -4  10  -3  254.30   19.10
   4  -9   4  155.30    9.90
  -4   9  -4  164.40   11.00
   4  -8   5   26.60    6.20
  -4   8  -5   25.50    7.00
   4  -7   6   -1.50    6.00
  -4   7  -6   -2.10    6.20
   4  -6   7  180.00   16.40
  -4   6  -7  199.60   10.80
   4  -5   8  301.20   17.90
  -4   5  -8  333.30   15.70
   4  -4   9   40.30    5.80
  -4   4  -9   37.20    4.60
   4  -3  10   73.50    9.30
  -4   3 -10   58.60    6.50
  -4   2 -11    5.60    3.70
   4 -12   0  150.50   13.70
  -4  12   0  136.10   18.40
   4 -11   1   -2.80   10.50
  -4  11  -1    2.30   10.90
   4 -10   2   26.80    8.60
  -4  10  -2   33.90   10.30
   4  -9   3   36.40    8.20
  -4   9  -3   38.10    7.90
   4  -8   4   16.10    8.50
  -4   8  -4   12.10    6.80
   4  -7   5   15.90    6.50
  -4   7  -5    3.80    6.30
   4  -6   6    7.30    4.90
  -4   6  -6   10.50    5.30
   4  -5   7    6.20    3.70
  -4   5  -7    3.00    3.80
   4  -4   8  214.60    8.20
  -4   4  -8  209.00    8.60
   4  -3   9   90.90    6.00
  -4   3  -9   87.60    9.70
   4  -2  10   82.80    6.80
  -4   2 -10   70.30    4.60
   4  -1  11    6.40    1.50
   4   6  18   17.40   10.20
   4   7  19    0.00    6.30
  -4  -7 -19    6.50    7.60
   4 -12  -1   11.50   10.30
  -4  12   1   24.70   12.70
   4 -11   0  192.20   12.80
  -4  11   0  176.30   12.60
   4 -10   1  226.70   13.50
  -4  10  -1  245.80   19.30
   4  -9   2   74.00   17.00
  -4   9  -2   62.10   11.00
   4  -8   3   12.50    7.20
  -4   8  -3   19.70    7.30
   4  -7   4   11.20    6.00
  -4   7  -4   16.80    6.60
   4  -6   5   22.20    5.40
  -4   6  -5   25.10    5.40
   4  -5   6   72.80    6.00
  -4   5  -6   84.70    6.60
   4  -4   7   29.00    7.30
  -4   4  -7   33.20    5.30
   4  -3   8   22.50    4.30
  -4   3  -8   29.70    4.00
   4  -2   9    4.60    3.20
  -4   2  -9    5.10    3.20
  -4   1 -10    2.10    2.20
   4   4  15    3.10    3.00
   4   5  16   30.40    4.60
  -4  -5 -16   27.40    4.70
   4   6  17    7.30    6.60
  -4  -6 -17    4.30    7.10
   4   7  18   -9.30   16.00
  -4  -7 -18   -2.70    8.90
   4 -12  -2   59.20   11.30
  -4  12   2   58.10   11.60
   4 -11  -1  209.30   12.80
  -4  11   1  199.90   13.40
   4 -10   0  104.40   10.10
  -4  10   0  111.60   10.70
   4  -9   1   86.60    8.90
  -4   9  -1   91.70    9.60
   4  -8   2   95.30   11.00
  -4   8  -2   90.60    8.90
   4  -7   3   18.20    6.50
  -4   7  -3   14.20    6.00
   4  -6   4   -3.60    6.60
  -4   6  -4   -4.20    4.90
   4  -5   5  278.80   11.20
  -4   5  -5  300.60   12.00
   4  -4   6   20.10    3.90
  -4   4  -6   19.00    3.90
   4  -3   7    1.20    5.10
  -4   3  -7    2.70    5.40
  -4   2  -8   13.70    3.40
   4  -1   9    0.90    2.20
  -4   1  -9    1.90    2.40
   4   0  10   14.60    1.80
  -4   0 -10   16.30    2.60
  -4  -3 -13   10.00    2.90
   4   4  14  109.80    8.60
  -4  -4 -14   97.30    7.20
   4   5  15   62.80    6.10
  -4  -5 -15   55.40   10.60
   4   6  16    1.80   12.20
  -4  -6 -16    8.70    7.50
   4   7  17   -1.80   12.60
  -4  -7 -17   -0.80    7.90
   4   8  18    8.80   11.30
  -4  -8 -18   -0.40    6.60
   4   9  19    5.70   21.90
  -4  -9 -19    3.10    7.10
   4 -12  -3   17.90   10.60
  -4  12   3    7.20   10.60
   4 -11  -2   13.60    8.40
  -4  11   2   38.20   14.00
   4 -10  -1   49.60    9.00
  -4  10   1   61.10    9.30
   4  -9   0   77.60    9.10
  -4   9   0   78.20    9.20
   4  -8   1   73.40    8.40
  -4   8  -1   63.80    7.60
   4  -7   2   80.70    6.90
  -4   7  -2   79.50    7.60
   4  -6   3    8.20    4.50
  -4   6  -3    4.60    4.60
   4  -5   4    1.30    4.10
  -4   5  -4    0.30    4.00
   4  -4   5  147.20    7.30
  -4   4  -5  150.90    7.90
   4  -3   6   39.10    3.90
  -4   3  -6   44.50    4.30
   4  -2   7   12.30    4.30
  -4   2  -7    2.40    3.40
   4  -1   8    0.40    3.60
  -4   1  -8    1.80    2.40
   4   0   9   41.00    2.60
  -4   0  -9   43.40    4.30
   4   1  10  724.00   28.00
  -4  -1 -10  721.90   20.20
  -4  -2 -11  507.50   19.30
   4   3  12  228.20   10.00
   4   4  13   66.50    5.20
  -4  -4 -13   59.00    7.70
   4   5  14   57.90    7.90
  -4  -5 -14   60.60    5.70
   4   6  15    5.40    6.90
  -4  -6 -15    5.70    5.00
   4   7  16   -1.80   10.80
  -4  -7 -16    7.00    9.70
   4   8  17   -1.60   11.40
  -4  -8 -17   -4.60   10.10
   4   9  18    4.30    7.10
  -4  -9 -18    8.00    9.40
   4 -12  -4  -12.80   15.70
  -4  12   4    3.10   15.00
   4 -11  -3  358.50   16.80
  -4  11   3  343.30   19.10
   4 -10  -2  141.30   13.80
  -4  10   2  139.30   14.40
   4  -9  -1   -8.40    8.90
  -4   9   1    5.50    8.10
   4  -8   0    1.80    7.50
  -4   8   0    5.10    6.90
   4  -7   1   34.50    6.90
  -4   7  -1   32.10    5.70
   4  -6   2   21.90    5.70
  -4   6  -2   15.40    6.80
   4  -5   3  205.50    9.60
  -4   5  -3  199.10    9.70
   4  -4   4   -0.10    3.40
  -4   4  -4    1.00    3.50
   4  -3   5  763.70   21.70
  -4   3  -5  776.60   24.40
   4  -2   6  188.90    6.60
  -4   2  -6  206.10    8.00
   4  -1   7   27.30    3.90
  -4   1  -7   27.50    2.90
   4   0   8   14.40    1.90
  -4   0  -8   10.60    2.10
   4   1   9  297.40    9.00
  -4  -1  -9  300.80   14.00
   4   2  10  171.70    7.70
  -4  -2 -10  149.20    8.80
   4   3  11   31.10    4.10
  -4  -3 -11   36.10    4.40
   4   4  12   20.80    4.20
  -4  -4 -12   18.80    6.40
   4   5  13   11.50    5.00
  -4  -5 -13   17.00    5.00
   4   6  14   35.40    6.90
  -4  -6 -14   41.50    7.10
   4   7  15   43.10    7.80
  -4  -7 -15   63.40    7.80
   4   8  16   -1.30   12.40
  -4  -8 -16   25.40   10.30
   4   9  17   54.00    9.40
  -4  -9 -17   31.80   13.20
   4  10  18    2.00   11.40
  -4 -10 -18   -0.10    7.00
   4 -12  -5    3.70   14.40
  -4  12   5   13.30   12.80
   4 -11  -4   10.90   13.00
  -4  11   4    2.90   20.00
   4 -10  -3   59.20   15.90
  -4  10   3   40.50   13.40
   4  -9  -2    4.30    7.30
  -4   9   2    9.80    7.60
   4  -8  -1    5.60    7.00
  -4   8   1    1.30    7.20
   4  -7   0    4.80    6.10
  -4   7   0   12.20    6.40
   4  -6   1   38.20    5.60
  -4   6  -1   39.60    6.20
   4  -5   2   35.70    5.50
  -4   5  -2   28.30    5.30
   4  -4   3  240.50   10.10
  -4   4  -3  232.20    9.60
   4  -3   4  403.60   13.80
  -4   3  -4  353.90   13.50
   4  -2   5  113.50    6.40
  -4   2  -5  111.70    5.90
   4  -1   6   32.20    3.90
  -4   1  -6   34.60    3.10
   4   0   7   -1.50    3.90
  -4   0  -7    2.50    2.60
   4   1   8   24.20    2.00
  -4  -1  -8   24.10    2.60
   4   2   9  157.60    7.80
  -4  -2  -9  171.30    6.90
   4   3  10  324.20   10.80
  -4  -3 -10  302.40   10.10
   4   4  11   11.60    5.40
  -4  -4 -11   12.40    3.90
   4   5  12  169.90   11.20
  -4  -5 -12  167.40    9.20
   4   6  13    1.40    4.60
  -4  -6 -13   -1.90    3.80
   4   7  14   10.10    5.40
  -4  -7 -14    9.20    5.40
   4   8  15   33.10   10.90
  -4  -8 -15   29.50   10.80
   4   9  16  107.30   11.90
  -4  -9 -16   90.30   11.10
   4  10  17  -12.30   13.50
  -4 -10 -17   -2.60   16.20
   4  11  18    4.70   12.80
  -4 -11 -18   10.50   18.60
   4 -11  -5   53.50   11.60
  -4  11   5   62.00   11.30
   4 -10  -4   70.50   10.60
  -4  10   4   77.00   12.20
   4  -8  -2    1.30    6.00
  -4   8   2    4.20    6.60
   4  -7  -1    6.70    7.40
  -4   7   1   11.70    6.30
   4  -6   0   28.20    5.60
  -4   6   0   24.70    7.50
   4  -5   1   39.80    6.00
  -4   5  -1   37.40    8.00
   4  -4   2  114.50    7.60
  -4   4  -2  122.10   10.00
   4  -3   3  233.00    9.20
  -4   3  -3  229.60    9.10
   4  -2   4  286.00   10.60
  -4   2  -4  284.00    9.60
   4  -1   5  379.40   13.00
  -4   1  -5  395.60   14.00
   4   0   6   56.30    3.20
  -4   0  -6   52.00    3.40
   4   1   7  118.80    5.10
  -4  -1  -7  125.80    7.40
   4   2   8    1.00    2.30
  -4  -2  -8    1.00    3.60
   4   3   9   74.60    3.80
  -4  -3  -9   65.40    3.90
   4   4  10  457.30   20.40
  -4  -4 -10  408.40   13.30
   4   5  11   17.10    4.30
  -4  -5 -11   14.70    3.80
   4   6  12    6.60    7.90
  -4  -6 -12    7.30    4.80
   4   7  13    2.50    6.10
  -4  -7 -13    6.00    5.20
   4   8  14    2.10    8.40
  -4  -8 -14    7.40    7.30
   4   9  15   19.30   17.50
  -4  -9 -15   -1.50   11.60
   4  10  16   -2.20   13.70
  -4 -10 -16    7.60   14.00
   4  11  17   -5.90   14.60
  -4 -11 -17    3.40    9.90
   4 -11  -6    6.60   10.60
  -4  11   6    5.90    9.60
   4 -10  -5  116.90   11.60
  -4  10   5   98.10   11.70
   4  -9  -4    8.20    8.60
  -4   9   4    8.80    8.90
   4  -8  -3   11.40   10.10
  -4   8   3   13.80    6.90
   4  -7  -2   28.10    7.20
  -4   7   2   26.10    6.10
   4  -6  -1    9.10    4.90
  -4   6   1    9.00    5.20
   4  -5   0    1.30    5.30
  -4   5   0    2.70    5.20
   4  -4   1  108.70    7.10
  -4   4  -1  113.80    6.80
   4  -3   2    6.50    3.40
  -4   3  -2    6.40    3.30
   4  -2   3   66.10    6.80
  -4   2  -3   82.80    5.70
   4  -1   4   13.00    2.80
  -4   1  -4   12.10    2.80
   4   0   5  125.40    5.10
  -4   0  -5  119.90    5.90
   4   1   6    0.00    2.60
  -4  -1  -6    8.70    3.80
   4   2   7    0.30    1.70
  -4  -2  -7   -0.20    2.20
   4   3   8  118.00    4.80
  -4  -3  -8  109.80    5.70
   4   4   9  379.10   13.00
  -4  -4  -9  378.00   12.10
   4   5  10  260.70   11.80
  -4  -5 -10  265.20   11.50
   4   6  11  197.70   11.30
  -4  -6 -11  209.30    9.80
   4   7  12    3.80    5.10
  -4  -7 -12    6.20    5.10
   4   8  13    1.80    6.70
  -4  -8 -13    7.10    6.10
   4   9  14    7.30   12.10
  -4  -9 -14    4.50   10.00
   4  10  15    3.50   13.10
  -4 -10 -15   20.50   12.40
   4  11  16   18.50   12.30
  -4 -11 -16   11.30   16.10
   4  12  17    3.50   15.20
   4 -11  -7   37.10   12.00
  -4  11   7   17.40   11.90
   4 -10  -6   -3.20    9.30
  -4  10   6    7.00    9.20
   4  -9  -5  153.90   10.70
  -4   9   5  150.80   11.10
   4  -8  -4    1.30    8.20
  -4   8   4    2.00    8.10
   4  -7  -3    1.30    8.00
  -4   7   3   20.00    6.70
   4  -6  -2    8.30    4.90
  -4   6   2    7.20    4.90
   4  -5  -1   60.90    6.10
  -4   5   1   65.40    5.90
   4  -4   0   17.00    4.80
  -4   4   0   10.20    4.60
   4  -3   1  277.90   10.60
  -4   3  -1  273.20   14.40
   4  -2   2   48.00    4.00
  -4   2  -2   46.30    4.20
   4  -1   3  109.80    5.40
  -4   1  -3  100.70    5.40
   4   0   4 1243.10   30.90
  -4   0  -4 1299.90   35.10
   4   1   5 1271.80   44.30
  -4  -1  -5 1200.10   30.40
   4   2   6   10.30    2.50
  -4  -2  -6    7.10    2.30
   4   3   7  277.00    8.90
  -4  -3  -7  284.00   15.60
   4   4   8  252.20    9.10
  -4  -4  -8  261.20    9.60
   4   5   9  177.20    7.90
  -4  -5  -9  187.30    9.80
  -4  -6 -10  419.90   15.80
   4   7  11   -1.60    5.00
  -4  -7 -11    1.90    5.10
   4   8  12    9.70    6.60
  -4  -8 -12    6.00    5.50
   4   9  13   35.20   11.40
  -4  -9 -13   34.50    7.90
   4  10  14   82.50   11.10
  -4 -10 -14   89.30   12.20
   4  11  15    9.00   12.90
  -4 -11 -15   36.00   19.10
   4  12  16    0.30    7.50
  -4 -12 -16    4.80   10.90
   4  13  17    0.00   18.20
  -4  11   8    7.60   25.60
   4 -10  -7   94.50   11.00
  -4  10   7  105.30   11.30
   4  -9  -6   15.20    9.50
  -4   9   6   14.30    9.20
   4  -8  -5   35.60    8.80
  -4   8   5   18.40    8.90
   4  -7  -4    0.10    5.50
  -4   7   4   -6.90    5.40
   4  -6  -3    3.00    6.00
  -4   6   3    8.90    5.90
   4  -5  -2   84.70   12.80
  -4   5   2   94.30    8.00
   4  -4  -1    8.50    4.30
  -4   4   1    8.80    4.40
   4  -3   0  184.80    7.70
  -4   3   0  197.10    9.00
   4  -2   1  116.60    6.10
  -4   2  -1  119.40    6.10
   4  -1   2  406.00   13.90
  -4   1  -2  395.30   13.00
   4   0   3   78.70    4.40
  -4   0  -3   67.60    4.10
   4   1   4  662.10   18.20
  -4  -1  -4  658.20   19.90
   4   2   5  671.70   18.90
  -4  -2  -5  696.10   20.30
   4   3   6 1045.60   26.80
  -4  -3  -6 1078.30   28.80
   4   4   7  385.80   12.20
  -4  -4  -7  421.80   14.60
   4   5   8  195.20    8.00
  -4  -5  -8  214.30    9.60
   4   6   9  305.10   11.70
  -4  -6  -9  304.80   11.60
   4   7  10  101.80    8.10
  -4  -7 -10   91.80    8.60
   4   8  11   16.60    8.10
  -4  -8 -11    9.90    6.20
   4   9  12  107.40   15.30
  -4  -9 -12   73.10   10.30
   4  10  13   82.10   13.40
  -4 -10 -13   70.80   13.00
   4  11  14   54.30   13.80
  -4 -11 -14   61.90   16.00
   4  12  15    6.70   11.20
  -4 -12 -15   31.30   14.10
   4  13  16   89.10   30.50
  -4 -13 -16   -3.60   12.00
   4 -11  -9    0.70   14.80
  -4  11   9    4.20    8.60
   4 -10  -8   44.50   13.20
  -4  10   8   32.30   12.10
   4  -9  -7    9.60    8.80
  -4   9   7   14.60    8.50
   4  -8  -6   19.20    8.80
  -4   8   6   20.30    9.30
   4  -7  -5   44.60   10.20
  -4   7   5   45.90   10.60
   4  -6  -4   12.80    6.20
  -4   6   4   13.50    6.30
   4  -5  -3  138.10    8.00
  -4   5   3  150.30    8.10
   4  -3  -1  214.60   12.70
  -4   3   1  237.50    9.50
   4  -2   0   60.80    4.70
  -4   2   0   63.30    4.60
   4  -1   1   -0.50    2.80
  -4   1  -1    5.10    2.90
   4   0   2    8.70    3.50
  -4   0  -2    5.90    4.00
   4   1   3  512.90   19.30
  -4  -1  -3  485.90   15.00
   4   2   4  114.40    5.00
  -4  -2  -4  122.40    5.20
   4   3   5 3352.30   79.90
  -4  -3  -5 3415.80   80.40
   4   4   6   23.00    4.10
  -4  -4  -6   29.90    4.20
   4   5   7   -0.70    6.00
  -4  -5  -7   -0.90    4.10
   4   6   8   19.40    4.60
  -4  -6  -8   17.90    4.40
   4   7   9    2.40    5.00
  -4  -7  -9    1.70    4.40
   4   8  10  358.30   13.10
  -4  -8 -10  332.40   13.80
   4   9  11   44.70   11.60
  -4  -9 -11   34.00    6.60
   4  10  12    9.60    8.00
  -4 -10 -12    7.90    7.70
   4  11  13   -8.50   10.50
  -4 -11 -13    2.20   11.00
   4  12  14  122.90   16.10
  -4 -12 -14  205.10   19.20
   4  13  15   -1.20    8.30
  -4 -13 -15   -1.00   11.80
   4 -10  -9   16.40   11.30
  -4  10   9   17.70   10.60
   4  -9  -8   91.20   14.90
  -4   9   8   72.80   15.00
   4  -8  -7    2.50   14.60
  -4   8   7    4.30    9.20
   4  -7  -6   65.60    8.40
  -4   7   6   47.80    7.60
   4  -6  -5   35.20    7.70
  -4   6   5   36.60    7.40
   4  -5  -4   52.40    6.50
  -4   5   4   47.00    6.80
   4  -4  -3    1.80    4.40
  -4   4   3   -2.40    4.00
   4  -2  -1   28.60    4.70
  -4   2   1   32.30    4.60
   4  -1   0    9.20    3.00
  -4   1   0   11.70    3.40
   4   0   1   19.30    3.00
  -4   0  -1   18.10    2.90
   4   1   2   17.60    3.30
  -4  -1  -2   18.00    3.30
   4   2   3  226.40    8.00
  -4  -2  -3  235.90    8.70
   4   3   4   69.30    4.80
  -4  -3  -4   74.50    5.20
   4   4   5   94.70    4.90
  -4  -4  -5   94.90    7.10
   4   5   6    3.10    3.10
  -4  -5  -6    3.30    3.20
   4   6   7   44.30    8.60
  -4  -6  -7   42.20    5.00
   4   7   8   10.30    6.00
  -4  -7  -8    9.60    5.20
   4   8   9   80.20    7.30
  -4  -8  -9   73.50    7.50
   4   9  10  108.10    8.50
  -4  -9 -10  121.10    9.40
   4  10  11   26.70    7.90
  -4 -10 -11   25.20    7.90
   4  11  12   23.10   14.30
  -4 -11 -12    6.80    9.90
   4  12  13    2.20   12.90
  -4 -12 -13    0.50   12.60
   4  13  14   -2.20   14.30
  -4 -13 -14    3.20   13.40
   4  14  15   -7.20   20.90
   4 -10 -10    7.30   12.70
  -4  10  10   -1.10   11.20
   4  -9  -9    6.50   10.80
  -4   9   9    7.60    9.40
   4  -8  -8   42.50   13.00
  -4   8   8   30.20    8.90
   4  -7  -7    7.70    6.60
  -4   7   7    7.20    7.10
   4  -6  -6    9.30    6.60
  -4   6   6   15.10    6.90
   4  -5  -5   41.00    6.00
  -4   5   5   34.00    5.80
   4  -4  -4  228.00   14.10
  -4   4   4  207.30    9.50
   4  -3  -3  167.10    9.40
  -4   3   3  184.60    9.60
   4  -2  -2    1.10    3.40
  -4   2   2   11.70    3.60
   4  -1  -1   44.00    4.00
  -4   1   1   47.00    4.30
   4   0   0  624.70   17.70
  -4   0   0  601.70   18.00
   4   1   1  452.20   13.40
  -4  -1  -1  466.60   15.10
   4   2   2 1070.10   26.80
  -4  -2  -2 1136.40   32.10
   4   3   3 3136.50   80.70
  -4  -3  -3 3121.00   80.80
   4   4   4  497.10   14.80
  -4  -4  -4  498.00   15.60
   4   5   5   81.90    5.30
  -4  -5  -5   66.60    5.30
   4   6   6   -1.60    3.30
  -4  -6  -6    3.20    3.70
   4   7   7  370.30   14.20
  -4  -7  -7  364.60   14.10
   4   8   8   22.90   10.70
  -4  -8  -8   32.10    7.20
   4   9   9    2.70    6.00
  -4  -9  -9   -1.50    5.80
   4  10  10    7.30    7.40
  -4 -10 -10    8.90    7.00
   4  11  11   12.90   10.10
  -4 -11 -11   19.40   10.00
   4  12  12   28.70   10.80
  -4 -12 -12   36.00   11.10
   4  13  13    5.30   15.80
  -4 -13 -13   14.60   14.10
   4  14  14   -0.70    9.40
  -4 -14 -14   -3.80   11.50
   4 -10 -11   -0.70   12.20
  -4  10  11   11.70   14.00
   4  -9 -10   56.20   12.80
  -4   9  10   51.00   10.50
   4  -8  -9   66.80   14.40
  -4   8   9   97.20   13.20
   4  -7  -8    7.50   10.60
  -4   7   8   12.30    8.20
   4  -6  -7   48.90   13.30
  -4   6   7   55.60    9.10
   4  -5  -6   23.60    7.60
  -4   5   6   26.90    5.30
   4  -4  -5   84.80    6.40
  -4   4   5   87.50    6.40
   4  -3  -4    5.70    4.70
  -4   3   4    4.20    4.70
   4  -2  -3  105.70    6.00
  -4   2   3   96.90    6.60
   4  -1  -2    1.30    3.20
  -4   1   2   -1.20    3.20
   4   0  -1   77.50    5.50
   4   1   0  361.20   11.20
  -4  -1   0  371.20   11.70
   4   2   1  328.50   11.30
  -4  -2  -1  335.10   11.70
   4   3   2   85.90    5.40
  -4  -3  -2   87.20    6.70
   4   4   3  572.40   17.70
  -4  -4  -3  569.80   18.00
   4   5   4  139.00    6.80
  -4  -5  -4  133.60    6.30
   4   6   5  139.00    7.20
  -4  -6  -5  151.30    7.30
   4   7   6   59.60    8.30
  -4  -7  -6   55.50    6.10
   4   8   7   32.60   11.10
  -4  -8  -7   34.70    7.00
   4   9   8   97.20   10.60
  -4  -9  -8   90.60    8.80
   4  10   9    3.10    9.50
  -4 -10  -9   11.70    7.70
   4  11  10    3.50    9.20
  -4 -11 -10    9.40    9.00
   4  12  11  113.80   12.80
  -4 -12 -11  123.00   12.10
   4  13  12   45.90   15.60
  -4 -13 -12   69.50   13.30
   4  14  13    1.00    7.90
  -4 -14 -13    9.70    7.90
   4 -10 -12   -4.90   10.90
  -4  10  12    1.40    6.20
   4  -9 -11    0.80   17.50
  -4   9  11   -6.00   24.30
   4  -8 -10   10.90    9.90
  -4   8  10   10.10    8.40
   4  -7  -9   28.20   10.00
  -4   7   9   19.00    9.10
   4  -6  -8   25.30    6.60
  -4   6   8   21.50    7.00
   4  -5  -7   23.40    5.90
  -4   5   7   24.30    6.20
   4  -4  -6   48.60    6.20
  -4   4   6   56.00    6.00
   4  -3  -5    1.80    4.40
  -4   3   5    0.30    4.60
   4  -2  -4  177.40    8.00
  -4   2   4  177.10    8.30
   4  -1  -3   14.70    4.30
  -4   1   3    8.10    3.60
   4   0  -2   53.30    4.00
  -4   0   2   55.90    6.40
   4   2   0   13.50    3.00
  -4  -2   0   14.40    3.20
   4   3   1  142.60    6.40
  -4  -3  -1  160.40    7.20
   4   4   2 1010.50   26.40
  -4  -4  -2 1019.20   27.60
   4   5   3  242.70    9.30
  -4  -5  -3  251.30    9.40
   4   6   4   86.20    9.00
  -4  -6  -4   84.30    6.80
   4   7   5   90.10    6.10
  -4  -7  -5   89.10    8.80
   4   8   6    1.60    4.40
  -4  -8  -6   -4.00    4.50
   4   9   7  112.50    8.70
  -4  -9  -7  111.40    9.00
   4  10   8   11.80   10.40
  -4 -10  -8    5.90    7.40
   4  11   9   21.10   15.30
  -4 -11  -9   24.90    9.10
   4  12  10   28.20   10.30
  -4 -12 -10   21.70   10.40
   4  13  11  133.00   12.30
  -4 -13 -11  141.60   12.10
   4  14  12   -2.40   12.40
  -4 -14 -12   -2.90   16.20
   4  -9 -12    8.10   17.90
  -4   9  12  -10.60   14.90
   4  -8 -11   26.00   10.40
  -4   8  11   12.50    9.00
   4  -7 -10   -4.90    8.40
  -4   7  10   -0.30    7.60
   4  -6  -9    1.90    7.10
  -4   6   9   -1.00    6.50
   4  -5  -8    5.30    5.40
  -4   5   8    9.50    5.70
   4  -4  -7  144.30    9.40
  -4   4   7  134.70    9.10
   4  -3  -6  982.60   28.50
  -4   3   6  972.80   25.90
   4  -2  -5  146.00   12.00
  -4   2   5  154.10    7.90
   4  -1  -4   12.40    5.20
  -4   1   4   10.00    4.30
   4   0  -3   22.50    5.20
  -4   0   3   24.50    4.70
   4   1  -2    4.10    3.60
  -4  -1   2    2.50    3.70
   4   3   0  506.00   15.90
  -4  -3   0  504.80   15.50
   4   4   1  195.60    7.50
  -4  -4  -1  187.90    7.60
   4   5   2  894.90   26.50
  -4  -5  -2  941.70   27.80
   4   6   3  162.50    8.00
  -4  -6  -3  178.40    8.60
   4   7   4   85.60    8.90
  -4  -7  -4   84.00    6.80
   4   8   5   81.50    6.80
  -4  -8  -5   80.10    6.80
   4   9   6   11.10    7.50
  -4  -9  -6    8.70    6.30
   4  10   7    5.10    6.30
  -4 -10  -7    2.80    6.20
   4  11   8   67.00    9.50
  -4 -11  -8   68.80    9.30
   4  12   9   48.30    9.90
  -4 -12  -9   42.40    9.70
   4  13  10   33.70   12.10
  -4 -13 -10   14.90   10.80
   4  14  11   -0.40   13.40
  -4 -14 -11    2.70   13.80
   4  -9 -13  189.00   20.10
  -4   9  13  198.50   17.00
   4  -8 -12   20.00   14.90
  -4   8  12   21.40   21.10
   4  -7 -11   31.90   11.00
  -4   7  11   38.40   10.60
   4  -6 -10   25.90    8.60
  -4   6  10   17.70    8.90
   4  -5  -9  101.70    9.10
  -4   5   9  114.80    9.70
   4  -4  -8   71.40    7.60
  -4   4   8   83.30    8.40
   4  -3  -7   81.90    6.70
  -4   3   7   69.10    6.30
   4  -2  -6   63.00    6.20
  -4   2   6   53.30    6.20
   4  -1  -5   58.50    5.70
  -4   1   5   60.70    5.70
   4   0  -4   82.90    5.90
  -4   0   4   88.60    7.70
   4   1  -3    1.90    4.30
  -4  -1   3   -1.70    3.40
   4   2  -2  348.70   12.40
  -4  -2   2  308.50   12.40
   4   4   0   27.10    4.30
  -4  -4   0   31.10    4.30
   4   5   1   51.50    4.40
  -4  -5  -1   50.70    4.90
   4   6   2    7.90    4.30
  -4  -6  -2    4.90    4.20
   4   7   3  363.90   12.90
  -4  -7  -3  378.10   14.00
   4   8   4  127.10   12.10
  -4  -8  -4  130.10   12.10
   4   9   5  139.70    9.50
  -4  -9  -5  144.30    9.70
   4  10   6   10.80    6.20
  -4 -10  -6    9.30    6.30
   4  11   7   58.60   12.60
  -4 -11  -7   59.90    7.90
   4  12   8   21.40   10.30
  -4 -12  -8   12.10    9.90
   4  13   9    9.40   10.60
  -4 -13  -9    6.70   10.90
   4  14  10    1.50   16.90
  -4 -14 -10   12.40   15.20
   4  15  11    1.30    8.80
   4  -9 -14   -8.60   14.60
  -4   9  14    1.60   17.00
   4  -8 -13    8.20   13.50
  -4   8  13   -3.30   12.70
  -4   7  12    1.70   12.10
   4  -6 -11   46.90   16.20
  -4   6  11   45.00   10.40
   4  -5 -10   43.10    8.80
  -4   5  10   49.80    8.60
   4  -4  -9    5.60    5.60
  -4   4   9    0.40    5.60
   4  -3  -8  392.60   16.20
  -4   3   8  368.80   15.90
   4  -2  -7   12.70    4.90
  -4   2   7   20.30    5.30
   4  -1  -6  389.30   14.50
  -4   1   6  387.30   13.50
   4   0  -5   -1.40    3.20
  -4   0   5   -3.20    3.50
   4   1  -4    4.50    3.30
  -4  -1   4    6.40    3.40
   4   2  -3    0.20    3.10
  -4  -2   3    4.60    3.10
   4   3  -2   92.70    5.40
  -4  -3   2   95.60    5.00
  -4  -4   1  187.00    8.20
   4   5   0  539.30   16.90
   4   6   1    1.20    3.60
  -4  -6  -1   -2.20    3.70
   4   7   2   39.60    4.90
  -4  -7  -2   42.70    5.10
   4   8   3  436.10   17.10
  -4  -8  -3  471.30   17.20
   4   9   4    9.50    5.00
  -4  -9  -4   15.50    5.40
   4  10   5   95.70    8.10
  -4 -10  -5   92.20    8.50
   4  11   6  102.30    9.40
  -4 -11  -6  108.90    9.50
   4  12   7   16.80   12.50
  -4 -12  -7    5.10    7.80
   4  13   8   92.10   12.00
  -4 -13  -8   86.00   11.60
   4  14   9   -1.30   11.10
  -4 -14  -9   -2.30   11.50
   4  15  10   -0.70   17.00
  -4 -15 -10   -3.50   25.10
   4  -8 -14   30.00   18.30
  -4   8  14   19.20   18.10
   4  -7 -13   -3.30   11.30
  -4   7  13    3.10    9.10
   4  -6 -12   20.60    9.00
  -4   6  12   14.10    8.80
   4  -5 -11   90.20    9.50
  -4   5  11  105.00    9.70
   4  -4 -10   31.60    7.80
  -4   4  10   24.40    6.30
   4  -3  -9    5.60    5.30
  -4   3   9    7.90    5.20
   4  -2  -8    7.40    6.30
  -4   2   8    6.10    5.30
   4  -1  -7  519.10   18.30
  -4   1   7  505.70   17.10
   4   0  -6  254.00   10.60
  -4   0   6  244.80   17.40
   4   1  -5    1.80    3.20
  -4  -1   5    2.80    3.60
   4   2  -4  103.50    5.60
  -4  -2   4  103.50    6.50
   4   3  -3   -2.00    3.50
  -4  -3   3    1.70    3.80
   4   4  -2   77.30    5.40
  -4  -4   2   72.30    5.40
   4   5  -1  528.00   18.30
  -4  -5   1  520.50   16.80
   4   6   0  163.40    8.30
   4   7   1   74.90    5.90
  -4  -7  -1   74.90    5.90
   4   8   2   58.30    8.50
  -4  -8  -2   65.00    6.20
   4   9   3   62.80    6.50
  -4  -9  -3   56.60    6.60
   4  10   4   -2.70    6.40
  -4 -10  -4    3.80    6.80
   4  11   5    8.40    7.30
  -4 -11  -5   12.40    6.90
   4  12   6    3.00    7.90
  -4 -12  -6    0.10    7.80
   4  13   7   35.90   11.00
  -4 -13  -7   47.80   11.00
   4  14   8    2.30   11.00
  -4 -14  -8   -0.10   12.20
   4  15   9    0.50    8.30
  -4 -15  -9   18.40   22.60
   4  -8 -15    3.00   20.40
  -4   8  15    5.50   10.00
   4  -7 -14   22.30   12.20
  -4   7  14   40.20   12.60
   4  -6 -13   48.40   11.90
  -4   6  13   58.40   11.60
   4  -5 -12   46.00   10.30
  -4   5  12   57.40   10.60
   4  -4 -11    6.80    9.30
  -4   4  11   17.60    9.20
   4  -3 -10   46.10    6.70
  -4   3  10   49.00    6.80
   4  -2  -9   37.50    5.60
  -4   2   9   34.60    5.90
   4  -1  -8  106.80   10.30
  -4   1   8  104.10    7.00
   4   0  -7    3.10    3.70
  -4   0   7    1.10    4.00
   4   1  -6   84.40    6.50
  -4  -1   6   91.60    6.60
   4   2  -5   11.10    3.50
  -4  -2   5   20.70    5.20
   4   3  -4   26.70    4.60
  -4  -3   4   20.90    4.60
   4   4  -3  137.40    6.90
  -4  -4   3  134.80    6.70
   4   5  -2   -0.70    3.70
  -4  -5   2    4.40    5.40
   4   6  -1  196.40    9.50
  -4  -6   1  195.20    9.50
  -4  -7   0   53.10   10.20
   4   8   1   56.10    6.00
  -4  -8  -1   61.10    6.00
   4   9   2  732.30   23.30
  -4  -9  -2  708.20   21.90
   4  10   3   12.20    6.50
  -4 -10  -3    4.10    6.80
   4  11   4   64.90   10.20
  -4 -11  -4   54.40   10.40
   4  12   5   19.60    7.90
  -4 -12  -5   12.70    7.90
   4  13   6   -1.40    8.70
  -4 -13  -6    0.60    9.20
   4  14   7   -6.10   12.10
  -4 -14  -7    6.90   13.60
   4  15   8   -0.60   11.40
  -4 -15  -8   -2.10    8.00
  -4   8  16    0.30   10.60
   4  -7 -15    4.50   11.20
  -4   7  15   14.00    9.80
   4  -6 -14    6.30    9.90
  -4   6  14    3.40    9.70
   4  -5 -13   -5.10    8.40
  -4   5  13   -3.20    8.80
   4  -4 -12    3.50    9.30
  -4   4  12    9.70    7.50
   4  -3 -11   35.30    6.90
  -4   3  11   25.70    6.60
  -4   2  10   28.10    6.70
   4  -1  -9    0.40    4.80
  -4   1   9   -0.50    6.60
   4   0  -8   13.40    5.80
  -4   0   8    7.80    5.20
   4   1  -7    2.60    3.70
  -4  -1   7    0.50    4.00
   4   2  -6   13.00    7.20
  -4  -2   6   11.00    5.40
   4   3  -5   -0.10    4.30
  -4  -3   5   -2.20    5.00
   4   4  -4  374.00   12.90
  -4  -4   4  360.30   13.30
   4   5  -3   89.60    6.00
  -4  -5   3   94.60    7.10
   4   6  -2  234.30   10.30
  -4  -6   2  240.40   10.30
   4   7  -1    3.90    4.20
  -4  -7   1    1.80    4.30
   4   8   0  120.10   13.30
   4   9   1    1.80    4.90
  -4  -9  -1    5.60    5.50
   4  10   2    1.10    5.50
  -4 -10  -2    1.10    6.00
   4  11   3   38.80    7.40
  -4 -11  -3   35.10    7.40
   4  12   4   36.20   10.70
  -4 -12  -4   25.20   10.80
   4  13   5   43.60    9.50
  -4 -13  -5   31.50    9.60
   4  14   6   15.80   11.70
  -4 -14  -6   15.00   11.00
   4  15   7    7.80   13.40
  -4 -15  -7    8.70   25.50
   4  -6 -15    7.40   13.70
  -4   6  15   -3.70    8.10
   4  -5 -14    5.70   10.90
  -4   5  14    3.00   10.30
   4  -4 -13  233.70   13.30
  -4   4  13  231.50   13.20
   4  -3 -12   13.20   14.10
  -4   3  12   27.40    8.50
   4  -2 -11    2.10    6.40
  -4   2  11   -0.30    6.00
   4  -1 -10   13.90    5.90
  -4   1  10    6.90    5.10
   4   0  -9  260.70   10.60
  -4   0   9  303.50   12.60
   4   1  -8  126.50   11.00
  -4  -1   8  134.90    8.40
   4   2  -7   38.40    4.70
  -4  -2   7   39.60    7.80
   4   3  -6   20.50    5.20
  -4  -3   6   20.80    4.70
   4   4  -5  526.60   17.10
  -4  -4   5  549.20   15.90
   4   5  -4  146.60    8.50
  -4  -5   4  137.50    7.80
   4   6  -3  254.10   11.30
  -4  -6   3  229.60   14.40
   4   7  -2   66.20    6.00
  -4  -7   2   75.30    6.80
   4   8  -1   73.60    6.30
  -4  -8   1   66.60    6.40
   4   9   0   -4.30    5.00
  -4  -9   0    3.60    5.50
   4  10   1   14.80    5.80
  -4 -10  -1   19.60    6.10
   4  11   2    5.30    6.00
  -4 -11  -2   -2.30    7.00
   4  12   3   44.00    8.20
  -4 -12  -3   48.40    8.40
   4  13   4    6.80   16.20
  -4 -13  -4    2.70   10.50
   4  14   5   -3.60   12.20
  -4 -14  -5    3.00   12.20
   4  15   6    9.00   13.80
  -4 -15  -6   15.90   13.40
   4  -7 -17    6.20   12.60
   4  -6 -16   13.60   12.20
  -4   6  16    1.00    8.00
   4  -5 -15    0.70   10.30
  -4   5  15    8.10    9.20
   4  -4 -14   24.30    9.80
  -4   4  14   22.20    9.40
   4  -3 -13    5.70    9.60
  -4   3  13    2.20    9.90
   4  -2 -12   34.30   14.20
  -4   2  12   21.30   14.30
   4  -1 -11    3.10    6.00
  -4   1  11    5.30    6.10
   4   0 -10   -2.80    4.50
  -4   0  10    0.30    4.70
   4   1  -9  160.60    9.10
  -4  -1   9  170.30   10.10
   4   2  -8  141.70    7.10
  -4  -2   8  134.50    7.60
   4   3  -7   12.10    4.10
  -4  -3   7   15.10    4.80
   4   4  -6  181.00    8.80
  -4  -4   6  164.60    7.70
   4   5  -5   -0.70    4.80
  -4  -5   5    6.90    8.10
   4   6  -4   16.10    5.60
  -4  -6   4   16.90    6.70
   4   7  -3   50.40    5.20
  -4  -7   3   62.70    6.10
   4   8  -2    4.80    5.10
  -4  -8   2    0.00    4.80
   4   9  -1    1.60    5.80
  -4  -9   1    0.70    6.20
   4  10   0    6.60    5.80
  -4 -10   0   11.10    5.80
   4  11   1    2.30    6.90
  -4 -11  -1   -3.80    7.80
   4  12   2   -5.40    8.10
  -4 -12  -2    8.20    8.30
   4  13   3    9.60    8.60
  -4 -13  -3   18.10    9.50
   4  14   4   14.80   10.90
  -4 -14  -4    5.20   11.20
   4  15   5   35.00   12.60
  -4 -15  -5   26.00   14.90
   4  -6 -17   71.80   14.60
  -4   6  17    4.30   17.50
   4  -5 -16    8.80   12.80
  -4   5  16   -0.50    8.30
   4  -4 -15    5.20   11.60
  -4   4  15    7.70    8.90
   4  -3 -14   -6.40   12.20
  -4   3  14   -3.90   17.70
   4  -2 -13  119.80    9.20
  -4   2  13  112.60    9.40
   4  -1 -12    8.90   11.40
  -4   1  12    8.70   12.90
   4   0 -11   67.50    6.40
  -4   0  11   76.00    7.00
   4   1 -10    5.40    6.40
  -4  -1  10   12.00    7.00
   4   2  -9   68.90    6.60
  -4  -2   9   78.10    6.30
   4   3  -8  680.20   23.00
  -4  -3   8  675.10   19.10
   4   4  -7    0.50    3.90
  -4  -4   7   -3.10    4.20
   4   5  -6  319.40   13.10
  -4  -5   6  298.50   12.20
   4   6  -5   17.40    5.10
  -4  -6   5   11.00    5.40
   4   7  -4  113.50    7.40
  -4  -7   4  113.20    7.30
   4   8  -3   17.70    4.60
  -4  -8   3   19.50    5.20
   4   9  -2   24.10    8.10
  -4  -9   2    6.50    6.40
   4  10  -1   55.70    7.50
  -4 -10   1   48.10    7.40
   4  11   0  138.50    9.50
  -4 -11   0  132.10   11.20
   4  12   1   77.70   12.30
  -4 -12  -1   95.70   10.70
   4  13   2    6.50    8.30
  -4 -13  -2    6.00    9.30
   4  14   3  113.20   12.30
  -4 -14  -3  119.80   12.60
   4  15   4   41.60   12.10
  -4 -15  -4   50.40   15.30
   4  -6 -18   -4.30   11.30
  -4   6  18   -2.10   13.20
   4  -5 -17    8.60   16.90
  -4   5  17   16.90    8.90
   4  -4 -16   -6.90   14.20
  -4   4  16   -1.70   12.20
   4  -3 -15    5.20   13.80
  -4   3  15   10.70   13.00
   4  -2 -14  214.70   11.90
  -4   2  14  227.70   12.00
   4  -1 -13    0.10    7.20
  -4   1  13   -3.00    7.90
   4   0 -12    7.30    8.10
  -4   0  12   -6.70    8.30
   4   1 -11   13.00    5.90
  -4  -1  11   15.30    6.40
   4   2 -10  149.30    7.90
  -4  -2  10  146.50    7.90
   4   3  -9   19.70    5.80
  -4  -3   9   11.90    6.40
   4   4  -8  180.30    8.30
  -4  -4   8  182.30    8.10
   4   5  -7  298.40   13.00
  -4  -5   7  323.10   17.40
   4   6  -6  184.70    9.60
  -4  -6   6  164.40    9.20
   4   7  -5  495.90   16.70
  -4  -7   5  502.30   22.90
   4   8  -4    9.60    5.20
  -4  -8   4   15.60    5.20
   4   9  -3   40.40    6.00
  -4  -9   3   34.20    6.10
   4  10  -2   -1.40    6.50
  -4 -10   2   -0.30    6.90
   4  11  -1   -0.30    7.30
  -4 -11   1    4.30    6.70
   4  12   0    8.90    8.20
  -4 -12   0   10.20   10.20
   4  14   2   76.50   11.30
  -4 -14  -2   95.80   12.70
   4  15   3   72.90   13.80
  -4 -15  -3   77.60   14.70
   4  -5 -18   -0.80    8.30
  -4   5  18   -1.00   24.10
   4  -4 -17    6.40    9.00
  -4   4  17    2.00   11.90
   4  -3 -16    1.60   12.90
  -4   3  16   -8.70   11.60
   4  -2 -15   39.40    9.60
  -4   2  15   35.70   10.10
   4  -1 -14   -2.40    7.90
  -4   1  14    4.30    9.90
   4   0 -13   40.70   13.20
  -4   0  13   49.50   10.10
   4   1 -12    9.10    7.60
  -4  -1  12    8.90    6.60
   4   2 -11    5.20    4.90
  -4  -2  11    5.50    5.00
   4   3 -10    8.50    5.10
  -4  -3  10    4.70    7.40
   4   4  -9   -1.70    4.20
  -4  -4   9    4.80    5.20
   4   5  -8    0.10    4.80
  -4  -5   8    0.70    7.50
   4   6  -7   12.50    5.10
  -4  -6   7    8.70    6.10
   4   7  -6  140.90    8.50
  -4  -7   6  135.20    8.60
   4   8  -5   10.10    5.20
  -4  -8   5    9.40    6.70
   4   9  -4  106.70    8.30
  -4  -9   4  112.40    8.30
   4  10  -3    5.40    6.10
  -4 -10   3    4.00    6.10
   4  11  -2   38.40    8.80
  -4 -11   2   30.50    8.40
   4  12  -1  195.90   12.20
  -4 -12   1  209.20   13.40
   4  13   0    4.30    8.70
  -4 -13   0    7.10    8.90
   4  14   1  -13.60   19.90
  -4 -14  -1   -9.30   26.30
   4  15   2  198.20   16.80
  -4 -15  -2  182.50   17.00
   4  -3 -17   -2.80   19.70
  -4   3  17    5.50   11.70
   4  -2 -16   -2.50   20.60
  -4   2  16   -7.50   17.40
   4  -1 -15    5.20    8.80
  -4   1  15    6.50    9.40
  -4   0  14   85.40   10.40
   4   1 -13   67.70   13.80
  -4  -1  13   68.50    8.80
   4   2 -12   -2.90    6.20
  -4  -2  12   -1.60    6.90
   4   3 -11    1.70    6.00
  -4  -3  11    7.60   10.40
   4   4 -10   75.40    6.70
  -4  -4  10   80.10    6.90
   4   5  -9  824.30   25.60
  -4  -5   9  852.90   23.10
   4   6  -8    0.90    5.10
  -4  -6   8    8.70    8.20
   4   7  -7    4.60    5.60
  -4  -7   7    9.60    5.90
   4   8  -6    2.40    6.80
  -4  -8   6   -7.50    9.90
   4   9  -5  109.80    9.70
  -4  -9   5   96.70   14.00
   4  10  -4    2.10    6.80
  -4 -10   4   -0.10    7.10
   4  11  -3   45.50    7.80
  -4 -11   3   51.30    8.30
   4  12  -2   83.80    9.20
  -4 -12   2   76.90   10.00
   4  13  -1  -10.30   17.40
  -4 -13   1   12.40   12.80
   4  14   0  225.10   14.00
  -4 -14   0  260.90   15.20
   4  15   1   -5.10   14.60
  -4 -15  -1    2.50   14.90
   4  16   2    2.30   21.40
  -4 -16  -2   -1.20   26.90
   4  -3 -18   -5.50   13.10
  -4   3  18    4.80    9.20
   4  -2 -17   32.60   29.60
  -4   2  17    6.90   26.20
   4  -1 -16   29.40   10.60
  -4   1  16   35.30    9.90
   4   0 -15   62.80   10.90
  -4   0  15   44.40   12.90
   4   1 -14   -6.40   11.40
  -4  -1  14    5.80    9.80
   4   2 -13    9.90    6.00
  -4  -2  13   16.70    6.80
   4   3 -12    1.70    5.20
  -4  -3  12    1.50    5.50
   4   4 -11   22.10    5.10
  -4  -4  11   22.20    6.80
   4   5 -10   59.80    6.10
  -4  -5  10   47.70    7.30
   4   6  -9    6.10    5.20
  -4  -6   9   13.30    6.00
   4   7  -8    1.70    5.60
  -4  -7   8   -4.50    6.60
   4   8  -7    1.30    7.00
  -4  -8   7   -0.40   10.20
   4   9  -6   -2.50    7.70
  -4  -9   6   -8.00    8.40
   4  10  -5    2.30   10.00
  -4 -10   5    5.00    7.30
   4  11  -4   15.80    8.70
  -4 -11   4   22.40    9.30
   4  12  -3    3.40    9.10
  -4 -12   3    4.20    8.60
   4  13  -2   49.80    9.90
  -4 -13   2   66.20   10.90
   4  14  -1  139.30   14.30
  -4 -14   1  136.70   15.60
   4  15   0  153.00   15.00
  -4 -15   0  135.60   14.70
   4  16   1    2.40   33.40
  -4 -16  -1   23.80   35.10
   4  -3 -19   86.90   19.30
  -4   3  19   -2.30   16.10
   4  -2 -18    5.10   18.10
  -4   2  18  -15.60   26.30
   4  -1 -17    9.70   10.90
  -4   1  17   -3.10   14.40
   4   0 -16   12.60   11.30
  -4   0  16    1.60   14.60
   4   1 -15   37.60   10.40
  -4  -1  15   38.10   12.70
   4   2 -14   -0.70   10.10
  -4  -2  14   -3.80    9.30
   4   3 -13   25.30    6.60
  -4  -3  13   22.70    7.00
   4   4 -12   28.90    8.00
  -4  -4  12   36.70   12.20
   4   5 -11  153.50    9.90
  -4  -5  11  179.50    9.80
   4   6 -10  254.00   12.30
  -4  -6  10  257.40   16.10
   4   7  -9    6.60    6.00
  -4  -7   9    3.20    7.20
   4   8  -8   30.80    8.10
   4   9  -7   95.50   10.20
  -4  -9   7  112.90   10.50
   4  10  -6    1.50    6.30
  -4 -10   6    2.20    6.60
   4  11  -5    7.70   10.00
  -4 -11   5   15.70   10.00
   4  12  -4    6.40   10.20
  -4 -12   4   -3.20   10.20
   4  13  -3   13.00   10.10
  -4 -13   3   13.10   11.80
   4  14  -2    7.60   13.30
  -4 -14   2   15.30   12.60
   4  15  -1   41.00   15.70
  -4 -15   1   42.90   12.40
   4  16   0    2.10   23.20
  -4 -16   0   15.80   23.00
  -4   2  19    3.50   10.20
   4  -1 -18   37.50   21.10
  -4   1  18   45.00   17.50
   4   0 -17    1.50   18.20
  -4   0  17   32.70   16.50
   4   1 -16   -4.60   11.90
  -4  -1  16   -6.20   22.30
   4   2 -15  210.60   13.20
  -4  -2  15  211.60   13.60
   4   3 -14  101.60    9.50
  -4  -3  14  112.40   11.00
   4   4 -13  170.10    8.80
  -4  -4  13  190.30   12.00
   4   5 -12   -0.10    7.10
  -4  -5  12   -2.20    7.20
   4   6 -11   16.50    5.50
  -4  -6  11   14.00    6.30
   4   7 -10   86.60    7.40
  -4  -7  10   83.20   11.80
   4   8  -9   54.70    7.60
  -4  -8   9   52.00   11.50
   4   9  -8   16.10    8.60
  -4  -9   8    4.60    9.30
   4  10  -7   32.00    8.50
  -4 -10   7   26.70    7.80
   4  11  -6   14.20    8.40
  -4 -11   6    1.20    8.40
   4  12  -5   28.20   14.10
  -4 -12   5   37.30   11.60
   4  13  -4   -2.70    9.60
  -4 -13   4    0.60   10.40
   4  14  -3  303.80   17.80
  -4 -14   3  300.80   18.20
   4  15  -2  123.50   15.40
  -4 -15   2  130.30   13.90
  -4 -16   1  104.60   23.50
   4  -1 -19   33.50   16.60
  -4   1  19   42.10   25.10
   4   0 -18   -0.20   11.70
  -4   0  18   -0.20   20.60
   4   1 -17    2.60    8.40
  -4  -1  17    2.40   11.20
   4   2 -16    2.80    9.20
  -4  -2  16    6.40   10.40
   4   3 -15   23.20    8.20
  -4  -3  15   33.30   13.90
   4   4 -14   56.30    8.10
  -4  -4  14   59.60    9.30
   4   5 -13   23.40    8.80
  -4  -5  13   27.00   12.10
   4   6 -12    9.70    8.40
  -4  -6  12   12.60    9.90
   4   7 -11   46.50    7.80
  -4  -7  11   48.10   10.20
   4   8 -10    2.60    6.10
  -4  -8  10   -8.30    6.70
   4   9  -9   -4.20    9.40
  -4  -9   9  -12.00   13.50
   4  10  -8  185.10   12.30
  -4 -10   8  176.50   17.80
   4  11  -7    0.10    8.30
  -4 -11   7    4.00    8.80
   4  12  -6   10.60    9.70
  -4 -12   6   15.60   10.30
   4  13  -5    0.10   10.30
  -4 -13   5   13.50   10.90
   4  14  -4   -3.40   10.70
  -4 -14   4   -0.40   10.90
   4  15  -3    1.80   17.20
  -4 -15   3   -2.20   12.70
   4   0 -19    6.20   15.90
  -4   0  19   26.40   14.80
   4   1 -18   -3.50    9.30
  -4  -1  18   -2.90   10.30
   4   2 -17   -4.60    8.60
  -4  -2  17   12.50   11.20
   4   3 -16    8.90    8.60
  -4  -3  16    9.20   12.10
   4   4 -15   18.10   11.30
  -4  -4  15   31.10   14.40
   4   5 -14   51.80    7.30
  -4  -5  14   51.10   11.30
   4   6 -13   -0.10    6.10
  -4  -6  13   -0.40    7.80
   4   7 -12   64.70    8.90
  -4  -7  12   51.80   11.20
   4   8 -11    3.00    7.70
  -4  -8  11    2.50    8.40
   4   9 -10   91.60   10.20
  -4  -9  10   84.20   12.80
   4  10  -9    1.90   16.10
  -4 -10   9   -0.50   17.20
   4  11  -8   65.10    9.80
  -4 -11   8   56.40   10.30
   4  12  -7    1.40   11.60
  -4 -12   7    5.60    9.90
   4  13  -6   71.30   15.80
  -4 -13   6   93.70   15.20
   4  14  -5  582.10   20.90
  -4 -14   5  531.60   20.90
   4  15  -4   51.30   13.20
  -4 -15   4   61.80   13.00
   4   1 -19   54.20   13.50
  -4  -1  19   -0.90   10.90
   4   2 -18    5.10    5.80
  -4  -2  18   21.30   11.60
   4   3 -17    0.70    8.70
  -4  -3  17   12.80   14.70
   4   4 -16  251.30   14.40
  -4  -4  16  239.30   19.90
   4   5 -15   12.10    8.80
  -4  -5  15   18.90   11.90
   4   6 -14   -1.70    6.70
  -4  -6  14    6.40    9.00
   4   7 -13    8.90    7.80
  -4  -7  13    6.50    9.00
   4   8 -12   68.00   10.20
  -4  -8  12   44.10   15.30
   4   9 -11   28.90    8.70
  -4  -9  11   21.10    8.60
   4  10 -10   16.30   11.40
  -4 -10  10   -1.60    9.60
   4  11  -9    8.50    9.40
  -4 -11   9   -2.60    9.70
   4  12  -8    3.30   20.30
  -4 -12   8    7.20   14.40
   4  13  -7   29.50   13.30
  -4 -13   7   26.60   11.90
   4  14  -6   56.70   14.70
  -4 -14   6   65.80   15.60
   4  15  -5   45.30   13.40
  -4 -15   5   41.30   12.40
   4   2 -19   -3.30   12.20
  -4  -2  19   -2.20   12.60
   4   3 -18   16.00   20.50
  -4  -3  18  -26.60   23.30
   4   4 -17   24.30   19.70
  -4  -4  17   15.00   26.50
   4   5 -16   -6.20    9.20
  -4  -5  16    3.30   12.50
   4   6 -15   20.10    8.80
  -4  -6  15   17.00   14.60
   4   7 -14    6.30   12.20
  -4  -7  14   -4.90   17.60
   4   8 -13    3.00    9.90
  -4  -8  13    3.00   10.30
   4   9 -12   -8.30   10.20
  -4  -9  12   -7.10   10.10
   4  10 -11    1.50    8.10
  -4 -10  11    8.40    9.30
   4  11 -10   30.40    9.90
  -4 -11  10   11.70    9.30
   4  12  -9   13.40   14.30
  -4 -12   9   14.20   14.40
   4  13  -8   42.70   12.40
  -4 -13   8   36.60   12.40
   4  14  -7   72.70   12.80
  -4 -14   7   74.90   13.60
   4  15  -6  -11.30   15.60
  -4 -15   6  -18.60   15.70
   4   3 -19    1.40   22.50
   4   4 -18    9.40    9.00
  -4  -4  18   11.10   12.80
   4   5 -17   20.70   12.60
  -4  -5  17   27.60   27.20
   4   6 -16    8.60    9.30
  -4  -6  16   -0.90   10.70
   4   7 -15    5.20   10.40
  -4  -7  15   -4.80   10.00
   4   8 -14   -3.50    9.80
  -4  -8  14    8.00   11.60
   4   9 -13    9.40    9.50
  -4  -9  13    8.80   12.30
   4  10 -12   -3.90    9.40
  -4 -10  12    2.10    9.60
   4  11 -11   11.30   13.10
  -4 -11  11   -0.50   10.80
   4  12 -10  178.00   18.80
  -4 -12  10   97.30   21.60
   4  13  -9   85.80   13.30
  -4 -13   9   93.80   13.50
   4  14  -8   24.60   13.40
  -4 -14   8   17.80   14.00
   4  15  -7    9.00   13.50
  -4 -15   7    7.70   10.80
   4   4 -19    7.10   24.10
   4   5 -18    2.40    6.80
  -4  -5  18   20.80   10.70
   4   6 -17  100.50   16.30
  -4  -6  17  109.30   20.60
   4   7 -16    5.30    8.70
  -4  -7  16   -3.20   14.30
   4   8 -15    2.10   10.70
  -4  -8  15   -5.50   10.00
   4   9 -14    9.90   21.80
  -4  -9  14   29.90   27.80
   4  10 -13    9.20   10.40
  -4 -10  13   -0.90    6.90
   4  11 -12    6.70   10.20
  -4 -11  12   12.00   13.80
   4  12 -11   20.10   17.60
  -4 -12  11   35.50   14.70
   4  13 -10   51.60   14.10
  -4 -13  10   40.40   14.60
   4  14  -9    3.50   13.70
  -4 -14   9   12.80   13.40
   4  15  -8    5.70    9.40
  -4 -15   8    3.50    8.90
   4   5 -19    1.90   16.30
   4   6 -18    7.30   13.70
  -4  -6  18   -2.50   11.10
   4   7 -17    8.00   10.50
  -4  -7  17    0.50    8.40
   4   8 -16   -3.60    9.40
  -4  -8  16   13.10   16.30
   4   9 -15   57.50   12.80
  -4  -9  15   50.80   11.50
   4  10 -14   -9.40   13.20
  -4 -10  14    3.90   16.00
   4  11 -13   17.50   12.00
  -4 -11  13    5.70   20.10
   4  12 -12    5.10   12.00
  -4 -12  12    4.70   17.10
   4  13 -11    7.70   15.90
  -4 -13  11    7.40   15.20
   4  14 -10   -0.50   10.90
  -4 -14  10   -0.30    8.00
   4  15  -9    1.10   11.70
   4   6 -19   -0.50    8.60
   4   7 -18   15.10   18.20
  -4  -7  18    2.30   16.50
   4   8 -17   76.60   28.10
  -4  -8  17   -0.10   22.00
   4   9 -16   47.50   17.90
  -4  -9  16   11.20   16.00
   4  10 -15   51.50   12.00
  -4 -10  15   17.50   14.10
   4  11 -14    0.80   14.10
  -4 -11  14   19.00   32.20
   4  12 -13   -4.90   17.10
  -4 -12  13   -2.40   29.00
   4  13 -12   11.70   12.90
  -4 -13  12   -7.60   15.70
   4  14 -11   11.20   16.70
  -4 -14  11   -0.30   10.60
   4   8 -18   16.60    7.50
  -4  -8  18    3.60   12.10
   4   9 -17   -3.10   18.40
  -4  -9  17    1.30   14.60
   4  10 -16   49.70   12.80
  -4 -10  16   28.70   14.80
   4  11 -15   10.00   13.40
  -4 -11  15   -2.40    9.50
   4  12 -14    8.00   12.60
  -4 -12  14    9.20   11.80
   4  13 -13    1.60   10.80
  -4 -13  13    0.40   16.70
   4  14 -12   28.90   14.20
  -4 -14  12    0.30   14.00
   4  10 -17   43.90   16.30
   4  11 -16   -0.30   15.10
   4  12 -15   87.20   15.00
  -4 -12  15   63.60   14.90
   4  13 -14    4.80    9.90
  -4 -13  14  -16.40   35.90
   4  14 -13    1.70    8.10
  -4 -14  13   14.00   11.10
   4  13 -15   -7.50   12.50
   5 -11  13    2.90   14.70
  -5  11 -13   11.80   20.90
   5 -10  14   76.70   17.70
   5  -9  15    3.60   11.70
  -5   9 -15   47.80   12.40
   5 -12  11   17.80   26.10
  -5  12 -11   37.50   17.70
   5 -11  12    6.60   13.40
  -5  11 -12   -3.90   11.30
   5 -10  13   12.70   13.70
  -5  10 -13   -0.50   10.70
   5  -9  14   -5.40    8.00
  -5   9 -14   -4.20    8.70
   5  -8  15   35.10    9.70
  -5   8 -15    3.20    9.80
   5  -7  16    7.70   17.10
  -5   7 -16    9.80   13.50
   5 -12  10   -3.00   16.10
  -5  12 -10    7.60   19.40
  -5  11 -11  108.90   20.90
   5 -10  12    7.00    9.40
  -5  10 -12    9.80   11.50
   5  -9  13    0.80    8.90
  -5   9 -13   -0.50    9.10
   5  -8  14    7.20   12.00
  -5   8 -14    0.60   21.00
   5  -7  15    2.10   10.00
  -5   7 -15    4.70   10.70
   5  -6  16    5.80    7.40
  -5   6 -16    4.60    8.20
   5 -12   9   10.60   23.50
  -5  12  -9   -3.70   18.50
   5 -11  10   21.60   21.30
  -5  11 -10    7.90   18.00
   5 -10  11   -0.70   11.30
  -5  10 -11    4.50   16.70
   5  -9  12   25.00   12.50
  -5   9 -12   -2.40   18.70
   5  -8  13    8.80   17.80
  -5   8 -13    4.30   15.90
   5  -7  14    7.30   16.20
  -5   7 -14   23.50   16.50
   5  -6  15   66.40   10.40
  -5   6 -15  114.50   12.50
   5 -12   8   -1.10   10.90
  -5  12  -8  -10.20   14.90
   5 -11   9  170.70   17.70
  -5  11  -9  144.60   14.60
   5 -10  10   64.90   19.20
  -5  10 -10   66.00   14.50
   5  -9  11   26.30    8.20
  -5   9 -11   21.50   10.30
   5  -8  12   11.00   12.70
  -5   8 -12    1.40    8.40
   5  -7  13    8.70   10.70
  -5   7 -13   10.80   10.70
   5  -6  14    2.10    9.30
  -5   6 -14   -1.00   11.30
   5  -5  15   43.30    9.30
  -5   5 -15   28.70    8.30
  -5  12  -7  106.00   11.60
   5 -11   8    1.70    5.30
  -5  11  -8   55.00   13.00
   5 -10   9   12.00   15.70
  -5  10  -9   21.00   13.00
   5  -9  10   24.80   10.90
  -5   9 -10   66.80   11.90
   5  -8  11    2.30   11.10
  -5   8 -11    6.80    7.40
   5  -7  12   -2.10   10.60
  -5   7 -12   -6.80    8.80
   5  -6  13  152.80   11.00
  -5   6 -13  114.40   11.60
   5  -5  14   -6.90    8.60
  -5   5 -14    5.00    6.30
   5 -12   6    0.60   15.20
  -5  12  -6  -11.10   28.30
   5 -11   7    3.10    5.90
  -5  11  -7   -6.20   13.30
   5 -10   8   -2.40   12.00
  -5  10  -8    3.10   11.30
   5  -9   9   18.60    9.30
  -5   9  -9   21.90   10.90
   5  -8  10    1.80   11.20
  -5   8 -10    3.90    9.00
   5  -7  11   32.80    8.80
  -5   7 -11   31.40    9.70
   5  -6  12   45.10   12.10
  -5   6 -12   41.80   12.60
   5  -5  13   42.10   11.60
  -5   5 -13   26.60    9.60
   5  -4  14   81.60    8.00
  -5   4 -14   78.90    6.00
   5 -12   5    1.50   10.30
  -5  12  -5   -0.60   14.40
   5 -11   6    3.10    8.60
  -5  11  -6    5.90   10.70
   5 -10   7    5.70    9.90
  -5  10  -7   16.00   11.10
   5  -9   8   10.30   12.90
  -5   9  -8   10.60    9.50
   5  -8   9    8.50   15.80
  -5   8  -9    4.10   16.50
   5  -7  10    3.90    7.00
  -5   7 -10   14.90   14.50
   5  -6  11   -6.00    6.40
  -5   6 -11   -7.90    6.60
   5  -5  12  271.40   12.40
  -5   5 -12  272.00   11.80
   5  -4  13  112.00   10.90
  -5   4 -13   83.50    8.50
   5 -12   4   10.00   10.70
  -5  12  -4    7.80    9.00
   5 -11   5  -12.60   21.70
  -5  11  -5   -9.70   19.40
   5 -10   6    9.40    9.70
  -5  10  -6   13.70   13.50
   5  -9   7   13.00    8.60
  -5   9  -7   22.30   10.00
   5  -8   8   18.30    8.50
  -5   8  -8   22.50    9.00
   5  -7   9   14.50    7.40
  -5   7  -9   10.80    7.70
   5  -6  10  150.60   13.90
  -5   6 -10  121.60    9.30
   5  -5  11   22.10    7.10
  -5   4 -12  280.60   11.10
   5  -3  13  157.70    7.30
  -5   3 -13  156.50    9.00
   5 -12   3    7.00   14.90
  -5  12  -3   -7.30   12.00
   5 -11   4    3.10   11.30
  -5  11  -4   -7.40   14.10
   5 -10   5    7.40   11.50
  -5  10  -5    7.20   11.10
   5  -9   6   36.10    9.10
  -5   9  -6   37.20   10.50
   5  -8   7   -1.00   11.20
  -5   8  -7   -8.00    8.50
   5  -7   8    3.10    8.60
  -5   7  -8    2.20   11.10
   5  -6   9   24.30    9.90
  -5   6  -9   20.70    7.40
   5  -5  10   15.50    6.90
  -5   5 -10   14.00    7.20
   5  -4  11   34.70    7.00
  -5   4 -11   30.50    7.90
   5  -3  12   22.80    4.80
  -5   3 -12   18.60    5.00
   5  -2  13    3.30    3.20
   5 -12   2    0.30    9.60
  -5  12  -2   -1.30   11.00
   5 -11   3   11.90   21.20
  -5  11  -3   40.30   15.90
   5 -10   4    0.50    8.80
  -5  10  -4   -2.90    9.20
   5  -9   5    0.90    9.00
  -5   9  -5   14.80   10.10
   5  -8   6    6.70    8.70
  -5   8  -6   13.50    9.10
   5  -7   7   -4.80    6.80
  -5   7  -7   -0.90    5.70
   5  -6   8    1.90    5.40
  -5   6  -8    1.50    5.40
   5  -5   9   89.60    6.80
  -5   5  -9  101.30    7.60
   5  -4  10  115.30    7.50
  -5   4 -10  110.00    6.70
   5  -3  11    9.50    9.00
  -5   3 -11    2.80    4.60
   5  -2  12  249.00   11.50
  -5   2 -12  240.90   12.40
   5 -12   1   -1.30    8.90
  -5  12  -1   -7.70   11.20
   5 -11   2   -0.50    9.60
  -5  11  -2   -0.60   12.70
   5 -10   3   -6.10   11.30
  -5  10  -3    7.40   18.70
   5  -9   4   -0.60    8.10
  -5   9  -4   -7.00    9.60
   5  -8   5   18.00    9.20
  -5   8  -5   19.40    8.90
   5  -7   6   16.60    7.40
  -5   7  -6   17.90    7.80
   5  -6   7    7.10    5.40
  -5   6  -7    2.60    5.40
   5  -5   8   -3.10    5.20
  -5   5  -8   -0.90    5.00
   5  -4   9   31.50    6.30
  -5   4  -9   17.20    5.20
   5  -3  10    1.90    5.70
  -5   3 -10   -2.70    4.50
   5  -2  11   84.50    4.90
  -5   2 -11   78.10    9.00
   5  -1  12  167.10   10.00
   5 -12   0   -3.20   13.90
  -5  12   0    6.80   12.80
   5 -11   1    5.10    8.20
  -5  11  -1    4.60   10.50
   5 -10   2  133.30   11.30
  -5  10  -2  138.40   13.40
   5  -9   3   23.90    9.00
  -5   9  -3   18.30   10.20
   5  -8   4  199.70   17.50
  -5   8  -4  209.60   17.20
   5  -7   5    0.50    9.20
  -5   7  -5    6.80    6.60
   5  -6   6   49.20    6.40
  -5   6  -6   38.80    5.90
   5  -5   7  164.90    8.20
  -5   5  -7  160.50    8.10
  -5   4  -8  697.20   20.50
   5  -3   9   62.50    8.70
  -5   3  -9   56.60    5.70
   5  -2  10    5.90    4.00
  -5   2 -10    5.90    3.40
  -5   1 -11   18.50    3.40
   5   0  12  345.60   15.20
   5 -12  -1   -3.60   10.10
  -5  12   1   -3.60    8.10
   5 -11   0    9.10   11.00
  -5  11   0   36.10   13.10
   5 -10   1   40.80   10.50
  -5  10  -1   30.70   11.60
   5  -9   2   -6.20    9.80
  -5   9  -2    0.20    9.90
   5  -8   3   -3.70    6.60
  -5   8  -3    4.40    7.70
   5  -7   4    4.30    5.70
  -5   7  -4    5.10    5.70
   5  -6   5  397.80   19.70
  -5   6  -5  390.80   16.80
   5  -5   6   14.90    6.60
  -5   5  -6   18.40    5.80
   5  -4   7  245.10   11.20
  -5   4  -7  240.90   14.40
   5  -3   8   14.20    6.60
  -5   3  -8   11.80    4.40
   5  -2   9   33.00    5.20
  -5   2  -9   36.70    5.00
   5  -1  10    9.30    4.60
  -5   1 -10    6.20    4.50
   5   0  11  104.10    5.50
  -5   0 -11   96.70    7.40
   5   5  16  234.10    8.70
  -5  -5 -16  227.50   13.20
   5   6  17   30.00    7.00
   5   7  18   -2.90    7.70
   5   8  19    2.60    7.20
  -5  -8 -19   44.20   12.20
   5 -11  -1   55.90   10.00
  -5  11   1   57.10   11.20
   5 -10   0   28.80    9.50
  -5  10   0   31.40   10.30
   5  -9   1    8.30    6.90
  -5   9  -1    6.20    8.00
   5  -8   2   64.90    8.60
  -5   8  -2   60.60    7.60
   5  -7   3   11.30    6.10
  -5   7  -3    4.10    5.90
   5  -6   4    3.90    9.60
  -5   6  -4   -3.00    6.00
   5  -5   5  205.90   11.20
  -5   5  -5  190.10   10.50
   5  -4   6  316.40   12.30
  -5   4  -6  296.70   11.70
   5  -3   7  514.60   16.40
  -5   3  -7  530.90   16.40
   5  -2   8  118.70    7.00
  -5   2  -8  143.60    7.90
   5  -1   9    6.50    4.30
  -5   1  -9    5.70    3.80
   5   0  10  101.90    7.40
  -5   0 -10   95.60    7.70
   5   1  11   45.70    3.00
  -5  -1 -11   47.10    5.10
   5   3  13   -0.10    2.70
   5   4  14   38.20    5.70
   5   5  15   -1.20    4.40
  -5  -5 -15    0.40    4.20
   5   6  16    3.70    5.60
  -5  -6 -16   -3.70    9.70
   5   7  17   -5.60   11.80
  -5  -7 -17   -1.80    8.70
   5   8  18   16.30    8.70
  -5  -8 -18    1.70    6.10
   5   9  19   -0.90   10.90
  -5  -9 -19   -5.30   10.30
   5 -11  -2   17.80   10.60
  -5  11   2   17.90   13.10
   5 -10  -1  210.00   13.00
  -5  10   1  200.50   13.70
   5  -9   0   20.50    7.80
  -5   9   0   11.60    8.50
   5  -8   1   76.50    8.90
  -5   8  -1   77.20    8.70
   5  -7   2   11.60    6.10
  -5   7  -2   17.30    6.30
   5  -6   3    1.20    6.90
  -5   6  -3   -3.00    5.80
   5  -5   4  191.50   11.10
  -5   5  -4  197.20   10.80
   5  -4   5   19.50    7.80
  -5   4  -5   25.70    6.00
   5  -3   6   93.20    8.70
  -5   3  -6   89.30    6.00
   5  -2   7   27.90    6.60
  -5   2  -7   29.80    4.80
   5  -1   8    1.70    4.00
  -5   1  -8    3.60    3.20
   5   0   9  117.90    6.80
  -5   0  -9  126.30    5.90
   5   1  10  169.20    7.00
  -5  -1 -10  169.90    6.60
   5   2  11  181.30    7.10
  -5  -2 -11  181.40    8.60
   5   3  12   30.80    4.60
  -5  -3 -12   37.30    3.50
   5   4  13  190.80    8.00
  -5  -4 -13  193.20   12.10
   5   5  14  301.60   11.80
  -5  -5 -14  277.30   12.10
   5   6  15    8.10   10.70
  -5  -6 -15   15.10    8.30
   5   7  16    6.70   12.80
  -5  -7 -16   19.50    9.80
   5   8  17   -0.60   15.40
  -5  -8 -17    1.50    7.20
   5   9  18   -0.80   18.80
  -5  -9 -18    2.00   15.60
   5 -11  -3    1.60   10.60
  -5  11   3  -12.10   11.80
   5 -10  -2    3.10    9.00
  -5  10   2    7.60   11.20
   5  -9  -1  222.20   12.00
  -5   9   1  236.60   15.10
   5  -8   0   11.70    8.90
  -5   8   0   18.80    8.50
   5  -7   1    1.40    8.30
  -5   7  -1   -2.10    8.80
   5  -6   2   13.50    5.30
  -5   6  -2   13.50    5.40
   5  -5   3   67.20    6.60
  -5   5  -3   54.90    7.00
   5  -4   4   80.30    9.70
  -5   4  -4   69.50    7.60
   5  -3   5  282.20   10.90
  -5   3  -5  254.20   14.00
   5  -2   6   80.20    6.20
  -5   2  -6   73.20    4.90
   5  -1   7  243.60    9.10
  -5   1  -7  233.30    8.50
   5   0   8   28.80    3.80
  -5   0  -8   21.90    3.40
   5   1   9    4.50    3.10
  -5  -1  -9    1.00    4.50
   5   2  10   23.90    3.20
   5   3  11   35.80    5.40
  -5  -3 -11   40.30    4.20
   5   4  12   11.00    5.70
  -5  -4 -12    7.80    4.10
   5   5  13  131.40    8.80
  -5  -5 -13  127.90    7.40
   5   6  14   11.00    5.80
  -5  -6 -14    8.10    4.60
   5   7  15   -5.40    9.70
  -5  -7 -15   -6.30   10.70
   5   8  16   29.00   16.10
  -5  -8 -16   -0.40    9.50
   5   9  17    5.30   19.20
  -5  -9 -17   -7.20    9.50
   5  10  18    4.50   23.20
  -5 -10 -18   -2.00    9.70
   5 -11  -4   16.70   11.10
  -5  11   4   23.80   11.80
   5 -10  -3   63.50   15.20
  -5  10   3   48.60   12.30
   5  -9  -2   59.10   16.90
  -5   9   2   35.30   13.60
   5  -8  -1    9.10    7.60
  -5   8   1    7.70    8.80
   5  -7   0    0.60    8.00
  -5   7   0   -1.20    6.80
   5  -6   1    6.20    5.40
  -5   6  -1    5.90    5.20
   5  -5   2    5.60    6.90
  -5   5  -2    5.20    9.00
   5  -4   3  102.60    9.50
  -5   4  -3   99.80    7.50
   5  -3   4  132.80    7.00
  -5   3  -4  127.60    7.00
   5  -2   5  110.90    6.60
  -5   2  -5  114.00    6.60
   5  -1   6    2.20    2.90
  -5   1  -6    5.40    3.10
   5   0   7   19.30    4.00
  -5   0  -7   18.00    3.10
   5   1   8   14.30    3.90
  -5  -1  -8   16.70    3.10
   5   2   9  220.60    8.10
  -5  -2  -9  215.00    8.90
   5   3  10   70.80    5.40
   5   4  11  145.00    6.80
  -5  -4 -11  132.00    6.50
   5   5  12  276.00   12.00
  -5  -5 -12  302.80   13.00
   5   6  13   51.20    7.50
  -5  -6 -13   42.60    6.00
   5   7  14   59.40    6.80
  -5  -7 -14   38.40    7.20
   5   8  15   17.10    6.20
  -5  -8 -15   22.60    8.10
   5   9  16    1.70    9.10
  -5  -9 -16   11.00   12.70
   5  10  17   -7.30   12.10
  -5 -10 -17   -2.50   12.30
  -5 -11 -18   -5.20   15.00
   5 -11  -5   45.80   14.80
  -5  11   5   46.50   13.40
   5 -10  -4   -3.60   10.00
  -5  10   4    6.40   10.70
   5  -9  -3   50.10   10.20
  -5   9   3   60.10   10.20
   5  -8  -2    2.10    7.10
  -5   8   2   -1.40    7.10
   5  -7  -1   34.60    7.10
  -5   7   1   38.20    7.10
   5  -6   0   -4.80    6.40
  -5   6   0    7.20    7.60
   5  -5   1    0.60    4.40
  -5   5  -1    0.90    4.60
   5  -4   2    7.20    7.90
  -5   4  -2   19.20    9.10
   5  -3   3  300.50   12.00
  -5   3  -3  305.60   11.70
   5  -2   4  107.20    6.00
  -5   2  -4  100.90    6.20
   5  -1   5  239.30    9.10
  -5   1  -5  230.90    8.80
   5   0   6   33.20    4.00
  -5   0  -6   29.10    4.00
   5   1   7  104.40    5.40
  -5  -1  -7  102.70    5.30
   5   2   8   95.40    5.10
  -5  -2  -8   91.20    8.20
   5   3   9    0.60    3.40
  -5  -3  -9    7.80    3.70
   5   4  10    2.60    4.30
  -5  -4 -10    1.00    4.20
   5   5  11    1.50    3.30
  -5  -5 -11    2.50    3.60
   5   6  12   41.70    6.50
  -5  -6 -12   41.70    6.00
   5   7  13   81.60   10.30
  -5  -7 -13   89.50    8.40
   5   8  14   24.60    8.60
  -5  -8 -14   12.80    6.70
   5   9  15   -2.00    8.40
  -5  -9 -15    1.40   10.10
   5  10  16    7.20   11.30
  -5 -10 -16    0.60   13.40
   5  11  17    5.00   13.30
   5 -11  -6  105.60   13.20
  -5  11   6   86.00   13.00
   5 -10  -5   -7.60   17.70
  -5  10   5   -1.50   18.20
   5  -9  -4   -1.10   11.30
  -5   9   4    0.40    8.30
  -5   8   3    8.20   11.70
   5  -7  -2   58.60   10.90
  -5   7   2   53.90    8.60
   5  -6  -1    2.70    5.80
  -5   6   1    8.40    6.70
   5  -5   0    4.10    7.90
  -5   5   0   10.50    5.90
   5  -4   1  255.10   11.40
  -5   4  -1  273.60   11.50
   5  -3   2  149.70    7.50
  -5   3  -2  152.70    7.50
   5  -2   3  154.60    7.50
  -5   2  -3  157.30    7.80
   5  -1   4   12.40    3.90
  -5   1  -4   10.90    4.60
   5   0   5   11.20    5.20
  -5   0  -5   17.60    5.60
   5   1   6   11.20    3.10
  -5  -1  -6   14.70    3.70
   5   2   7    7.20    3.00
  -5  -2  -7   11.50    4.20
   5   3   8   45.20    3.90
  -5  -3  -8   40.70    3.50
   5   4   9    0.30    3.30
   5   5  10   23.30    5.20
  -5  -5 -10   26.00    4.90
   5   6  11   77.10    5.40
  -5  -6 -11   56.60    5.60
   5   7  12   47.40    8.20
  -5  -7 -12   43.90    6.60
  -5  -8 -13   17.70    7.40
   5   9  14    8.60    9.40
  -5  -9 -14   -1.10   10.90
   5  10  15   12.30   10.10
  -5 -10 -15    9.30   11.00
   5  11  16   -1.10    6.00
  -5 -11 -16   -5.40   18.70
   5  12  17  -15.60   15.10
   5 -10  -6   41.70   13.50
  -5  10   6   35.60   13.10
   5  -9  -5    9.40    8.90
  -5   9   5    6.90    8.10
   5  -8  -4  408.70   23.70
  -5   8   4  402.60   25.50
   5  -7  -3    0.20   11.80
   5  -6  -2   -2.60    5.30
  -5   6   2   -1.40    6.20
   5  -5  -1   19.80    6.40
  -5   5   1   22.70    7.70
   5  -4   0  273.90   17.00
  -5   4   0  269.10   11.50
   5  -3   1   50.20    5.10
  -5   3  -1   50.70    5.60
   5  -2   2   45.10    5.00
  -5   2  -2   40.80    4.90
   5  -1   3  172.10    9.10
  -5   1  -3  196.60    8.10
   5   0   4    5.60    3.10
  -5   0  -4    7.50    3.00
   5   1   5  501.80   15.50
  -5  -1  -5  520.50   28.20
   5   2   6  336.30   10.70
  -5  -2  -6  347.60   15.30
   5   3   7  140.40    6.30
  -5  -3  -7  128.10    6.40
   5   4   8 1112.80   29.00
  -5  -4  -8 1110.90   44.00
   5   5   9   37.00    4.60
  -5  -5  -9   35.80    4.70
   5   6  10  225.10    9.10
  -5  -6 -10  215.70    9.90
   5   7  11   50.90    6.60
  -5  -7 -11   54.60    6.10
   5   8  12   10.60    8.10
  -5  -8 -12    3.00    6.40
   5   9  13    3.50   11.40
  -5  -9 -13   -0.10   10.30
   5  10  14   92.90   21.60
  -5 -10 -14   62.20   14.20
   5  11  15   15.30   14.90
  -5 -11 -15    9.50   16.70
   5  12  16   -3.20   11.40
  -5 -12 -16    0.30   11.40
   5  13  17  103.90   26.00
   5 -10  -7   26.00   22.20
  -5  10   7   -1.70   15.10
   5  -9  -6   34.00   10.00
  -5   9   6   44.40   10.10
   5  -8  -5    7.60    8.10
  -5   8   5    9.10    7.90
   5  -7  -4  204.70   15.10
  -5   7   4  283.00   17.80
   5  -6  -3   16.70    6.30
  -5   6   3    6.30    5.80
   5  -5  -2    4.50    6.40
  -5   5   2    4.60    6.60
   5  -4  -1   10.70    5.50
  -5   4   1   24.60    7.10
   5  -3   0  161.60    9.10
  -5   3   0  182.60   11.80
   5  -2   1  280.30   11.10
  -5   2  -1  284.50   12.30
   5  -1   2    7.50    4.10
  -5   1  -2    4.80    3.90
   5   0   3   19.30    4.30
  -5   0  -3   19.20    5.80
   5   1   4  605.00   18.50
  -5  -1  -4  578.70   18.90
   5   2   5  311.50   10.20
  -5  -2  -5  294.00   10.50
   5   3   6   28.90    3.70
  -5  -3  -6   29.70    4.20
   5   4   7  331.60   11.20
  -5  -4  -7  391.90   17.70
   5   5   8   14.90    5.10
  -5  -5  -8   11.10    4.30
   5   6   9   34.40    8.80
  -5  -6  -9   30.50    8.30
   5   7  10   25.60    5.60
  -5  -7 -10   17.10    6.80
   5   8  11  128.40    8.20
  -5  -8 -11  112.30    8.60
   5   9  12   58.70    8.80
  -5  -9 -12   43.90    8.70
   5  10  13   24.80    9.40
  -5 -10 -13   26.80    9.40
   5  11  14   27.00   10.70
  -5 -11 -14   35.00   10.90
   5  12  15    7.80    9.50
  -5 -12 -15   10.10    9.50
   5  13  16   -3.90   28.00
  -5 -13 -16   -2.90   17.30
   5 -10  -8   29.90   11.80
  -5  10   8    7.90   15.00
   5  -9  -7   13.80   10.10
  -5   9   7   15.50    9.80
   5  -8  -6   -1.90   10.80
  -5   8   6   10.30    9.60
   5  -7  -5    9.60   10.10
  -5   7   5   16.70   15.90
   5  -6  -4    2.90    7.60
  -5   6   4    3.40    5.90
   5  -5  -3    1.90    5.10
  -5   5   3    9.90    5.30
   5  -4  -2    8.30    5.50
  -5   4   2   -1.90    7.30
   5  -3  -1   37.20    6.90
  -5   3   1   31.80    7.50
   5  -2   0    4.30    3.80
  -5   2   0    1.30    3.60
   5  -1   1  377.00   13.90
  -5   1  -1  378.30   13.30
   5   0   2  149.60    7.00
  -5   0  -2  147.40    6.70
   5   1   3  233.70    8.40
  -5  -1  -3  240.30   12.00
   5   2   4  973.80   24.90
  -5  -2  -4 1033.30   27.70
   5   3   5   16.60    3.20
  -5  -3  -5   14.80    3.30
   5   4   6   92.10    5.20
  -5  -4  -6  100.50    5.80
   5   5   7  142.90    6.90
  -5  -5  -7  146.30    7.40
   5   6   8   21.50    7.90
  -5  -6  -8   22.00    5.80
   5   7   9    0.20    4.20
  -5  -7  -9   -0.20    4.50
   5   8  10   78.10    7.60
  -5  -8 -10   69.20    7.50
   5   9  11   30.00    6.80
  -5  -9 -11   24.70    6.90
   5  10  12   32.60    8.40
  -5 -10 -12   31.70    8.60
   5  11  13  180.50   17.60
  -5 -11 -13  171.10   14.10
   5  12  14    5.80   13.10
  -5 -12 -14   11.00   13.60
   5  13  15   -0.80   13.70
  -5 -13 -15   -2.80   11.20
   5  14  16  -11.30   22.20
   5 -10  -9   -2.70   14.60
  -5  10   9    7.20    4.60
   5  -9  -8    0.80   15.90
  -5   9   8    5.60   10.60
   5  -8  -7    7.20    8.70
  -5   8   7    6.60    8.20
   5  -7  -6  226.30   12.80
  -5   7   6  221.40   13.20
   5  -6  -5   -0.90    5.80
  -5   6   5    0.60    6.40
   5  -5  -4   69.80    8.20
  -5   5   4   70.20    7.90
   5  -4  -3   70.20    6.90
  -5   4   3   68.90    6.70
   5  -3  -2  146.70   12.20
  -5   3   2  127.30    8.20
   5  -2  -1   11.20    4.10
  -5   2   1   14.20    3.90
   5  -1   0  110.80    6.40
  -5   1   0  117.40    6.90
   5   0   1    0.40    3.00
  -5   0  -1    1.40    3.20
   5   1   2   -1.70    3.00
  -5  -1  -2    1.50    3.40
   5   2   3   80.20    6.20
  -5  -2  -3   83.20    5.30
   5   3   4    2.40    3.00
  -5  -3  -4    3.80    3.00
   5   4   5    1.30    3.30
  -5  -4  -5    5.60    4.10
   5   5   6  225.00    9.50
  -5  -5  -6  215.70    9.30
   5   6   7  103.00    8.50
  -5  -6  -7   91.80    6.90
   5   7   8    7.50    5.10
  -5  -7  -8    5.50    5.20
   5   8   9  475.80   17.10
  -5  -8  -9  443.20   16.90
   5   9  10   11.70    7.10
  -5  -9 -10   17.20    7.10
   5  10  11  101.70   16.80
  -5 -10 -11   87.30   11.70
   5  11  12    7.90   18.30
  -5 -11 -12   -7.50   11.70
   5  12  13    5.60   15.40
  -5 -12 -13    8.50   16.80
   5  13  14   -2.40   19.30
  -5 -13 -14    4.80   16.90
   5  14  15    5.00   17.70
  -5 -14 -15   -4.00   13.80
   5  -9  -9   50.30   13.70
  -5   9   9   48.50   11.70
   5  -8  -8    6.20   12.10
  -5   8   8   12.80    9.00
   5  -7  -7   18.00   11.10
  -5   7   7   25.20   11.30
   5  -6  -6   63.50    9.00
  -5   6   6   72.00   11.40
   5  -5  -5   78.40    8.20
  -5   5   5   81.50    7.30
   5  -4  -4   82.30    7.80
  -5   4   4  100.20    8.80
   5  -3  -3   20.50    4.90
  -5   3   3   18.70    5.20
   5  -1  -1  216.60   12.00
  -5   1   1  212.00    9.50
   5   0   0   82.60    5.60
  -5   0   0   81.00    6.00
   5   1   1   15.70    3.60
  -5  -1  -1   18.80    4.50
   5   2   2   85.80    5.10
  -5  -2  -2   92.90    5.70
   5   3   3    2.10    3.30
  -5  -3  -3    3.80    4.40
   5   4   4    4.30    3.10
  -5  -4  -4    7.90    3.40
   5   5   5  752.00   22.20
  -5  -5  -5  741.00   34.10
   5   6   6   13.50    3.90
  -5  -6  -6    7.90    4.00
   5   7   7    6.80    4.10
  -5  -7  -7    4.80    4.90
   5   8   8    3.70    5.10
  -5  -8  -8    4.90    5.00
   5   9   9   -1.30    6.60
  -5  -9  -9    4.00    8.20
   5  10  10   61.90   10.80
  -5 -10 -10   55.40   11.10
   5  11  11   35.60   10.20
  -5 -11 -11   42.10   10.80
   5  12  12    0.60   13.10
  -5 -12 -12   -2.40   16.60
   5  13  13    5.40   12.50
  -5 -13 -13   -3.50   13.60
   5  14  14    7.70   15.10
  -5 -14 -14    1.10   17.60
   5  -9 -10   15.80   14.30
  -5   9  10   12.10   14.60
   5  -8  -9    5.00   10.60
  -5   8   9   12.10    9.50
   5  -7  -8   -9.40   12.20
  -5   7   8   -0.20    8.30
   5  -6  -7   41.10    8.40
  -5   6   7   42.20    8.40
   5  -5  -6   -3.50    6.60
  -5   5   6    0.50    6.40
   5  -4  -5   36.20    6.30
  -5   4   5   34.70    6.00
   5  -3  -4    5.80    4.50
  -5   3   4    3.70    4.50
   5  -2  -3    6.60    4.00
  -5   2   3    7.10    4.20
   5  -1  -2   16.50    4.90
   5   0  -1   63.10    5.10
  -5   0   1   61.10    5.70
   5   1   0   58.80    5.00
  -5  -1   0   63.90    4.70
   5   2   1   -3.10    2.90
  -5  -2  -1    2.60    3.30
   5   3   2  143.10    6.80
  -5  -3  -2  128.40    6.60
   5   4   3  733.80   22.40
  -5  -4  -3  755.50   31.40
   5   5   4    9.50    4.00
  -5  -5  -4   10.50    5.90
   5   6   5   85.70    5.70
  -5  -6  -5   97.50    6.20
   5   7   6   68.40    6.10
  -5  -7  -6   66.90    5.70
   5   8   7  126.70    8.00
  -5  -8  -7  119.10    7.80
   5   9   8  119.60    8.50
  -5  -9  -8  112.90    8.80
   5  10   9    2.80    9.60
  -5 -10  -9    3.20    7.60
   5  11  10    8.80    8.40
  -5 -11 -10    5.00    8.60
   5  12  11   13.40   10.80
  -5 -12 -11    8.20   10.80
   5  13  12    2.90   11.00
  -5 -13 -12   -2.40   13.80
   5  14  13    5.80   19.80
  -5 -14 -13   18.40   24.10
   5  -9 -11   37.30   12.40
  -5   9  11   57.50   15.00
   5  -8 -10   45.30   12.20
  -5   8  10   46.10   12.90
   5  -7  -9   68.40    9.60
  -5   7   9   69.90   10.60
   5  -6  -8   20.60    7.80
  -5   6   8   19.30    7.80
   5  -5  -7   -2.50    6.90
  -5   5   7   -4.10    6.70
   5  -4  -6   30.80    8.00
  -5   4   6   32.90    8.20
   5  -3  -5    2.30    4.80
  -5   3   5    1.10    5.00
   5  -2  -4  167.50    7.80
  -5   2   4  153.70    8.30
   5  -1  -3    0.70    3.60
  -5   1   3    1.70    3.90
   5   0  -2    6.10    3.50
  -5   0   2    8.50    5.40
   5   1  -1   14.40    4.30
  -5  -1   1    4.00    3.70
   5   2   0   30.50    4.50
  -5  -2   0   29.60    4.90
   5   3   1  546.80   15.90
  -5  -3  -1  529.80   18.30
   5   4   2   12.00    3.90
  -5  -4  -2    9.10    4.10
   5   5   3   49.10    4.50
  -5  -5  -3   42.60    4.90
   5   6   4   18.00    4.20
  -5  -6  -4   20.90    5.90
   5   7   5  264.90   11.70
  -5  -7  -5  251.90   10.40
   5   8   6   -6.10    6.50
  -5  -8  -6   -3.10    5.30
   5   9   7  184.60    9.60
  -5  -9  -7  163.50   11.10
   5  10   8    6.70    9.40
  -5 -10  -8    4.30   12.10
   5  11   9   20.40    8.50
  -5 -11  -9   13.60    8.20
   5  12  10   15.40    9.20
  -5 -12 -10    6.60    9.30
   5  13  11   10.30   12.60
  -5 -13 -11    2.60   14.20
   5  14  12    1.00   11.70
  -5 -14 -12   -1.00   13.60
  -5   9  12   11.50   23.60
   5  -8 -11    8.30   13.00
  -5   8  11   17.50   14.10
   5  -7 -10   11.80   10.90
  -5   7  10    2.10   11.70
   5  -6  -9    4.30   11.40
  -5   6   9   16.20   11.20
   5  -5  -8  194.00   13.80
  -5   5   8  208.00   12.60
   5  -4  -7    3.70    5.40
  -5   4   7   -2.20    5.30
   5  -3  -6    6.90   10.10
  -5   3   6   -1.90    6.00
   5  -2  -5  307.50   13.30
  -5   2   5  331.30   13.80
   5  -1  -4   28.00    5.20
  -5   1   4   24.20    5.30
   5   0  -3  219.00   12.00
  -5   0   3  221.80   12.40
   5   1  -2   19.30    5.10
  -5  -1   2   14.40    4.50
   5   2  -1   48.70    7.00
   5   3   0   34.20    4.80
  -5  -3   0   36.10    4.80
   5   4   1   53.90    4.60
  -5  -4  -1   54.90    4.70
   5   5   2  708.90   21.30
  -5  -5  -2  730.30   21.40
   5   6   3   61.40    5.30
  -5  -6  -3   60.80    5.70
   5   7   4  398.60   15.00
  -5  -7  -4  403.50   15.00
   5   8   5   74.80    6.30
  -5  -8  -5   63.90    6.30
   5   9   6   22.10    5.90
  -5  -9  -6   31.30    6.40
   5  10   7    0.70    8.70
  -5 -10  -7   -1.00    8.80
   5  11   8   88.30   10.60
  -5 -11  -8   84.10   10.20
   5  12   9    4.60    8.90
  -5 -12  -9    3.60    9.70
   5  13  10    8.20   10.80
  -5 -13 -10    6.90   12.70
   5  14  11   -3.70   12.50
  -5 -14 -11   -4.90   13.10
   5  -8 -12   27.50   12.70
  -5   8  12   12.50   11.90
   5  -7 -11   33.80   13.70
  -5   7  11   30.40   12.70
   5  -6 -10    6.60    8.20
  -5   6  10    6.40    8.20
   5  -5  -9   11.90    7.40
  -5   5   9    5.10    7.50
   5  -4  -8    9.00    7.10
  -5   4   8    1.20    5.90
   5  -3  -7  403.60   16.60
  -5   3   7  400.20   17.50
   5  -2  -6  306.50   14.70
  -5   2   6  358.80   14.80
   5  -1  -5   57.60    6.50
  -5   1   5   62.10    6.80
   5   0  -4   25.40    5.10
  -5   0   4   28.40    5.40
   5   1  -3   30.20    4.50
  -5  -1   3   22.20    4.60
   5   2  -2   32.30    6.00
  -5  -2   2   24.90    5.50
  -5  -3   1   49.30    7.30
   5   4   0  112.80    6.00
  -5  -4   0  117.70    6.80
   5   5   1  102.60    5.90
  -5  -5  -1   92.40    6.00
   5   6   2    3.80    3.90
  -5  -6  -2    3.60    4.00
   5   7   3   11.30    4.30
  -5  -7  -3   14.60    4.70
   5   8   4  846.80   25.60
  -5  -8  -4  852.90   26.30
   5   9   5    0.40    6.10
  -5  -9  -5   -3.70    6.10
   5  10   6   53.20   13.50
  -5 -10  -6   73.40    8.80
   5  11   7    4.10    9.60
  -5 -11  -7    6.50    8.00
   5  12   8    0.20   10.30
  -5 -12  -8    0.40   10.00
   5  13   9   16.80   10.80
  -5 -13  -9   12.80   11.00
   5  14  10   63.60    9.80
  -5 -14 -10   67.20   12.70
   5  15  11   -0.90   15.40
  -5 -15 -11   -1.80   17.40
   5  -8 -13   20.70   16.00
  -5   8  13   12.20   14.10
   5  -7 -12    4.10   11.90
  -5   7  12   -0.50   10.00
   5  -6 -11   17.50    9.20
  -5   6  11   24.70    9.80
   5  -5 -10   11.40    7.60
  -5   5  10   12.90    7.30
   5  -4  -9   39.20    6.80
  -5   4   9   33.00    7.10
   5  -3  -8    8.10    5.40
  -5   3   8    1.70    5.20
   5  -2  -7  365.70   13.80
  -5   2   7  382.30   13.10
   5  -1  -6   70.30    6.40
  -5   1   6   68.60    6.10
   5   0  -5   10.20    6.00
  -5   0   5    9.40    6.50
   5   1  -4   68.90    5.70
  -5  -1   4   88.40    6.30
   5   2  -3   17.10    4.70
  -5  -2   3   23.50    5.00
   5   3  -2    1.80    5.20
  -5  -3   2   -3.40    5.10
   5   5   0    5.40    3.60
  -5  -5   0    4.60    3.90
   5   6   1   59.50    5.20
  -5  -6  -1   60.80    5.40
   5   7   2 2909.50   71.40
  -5  -7  -2 2999.40   77.20
   5   8   3  307.20   12.30
  -5  -8  -3  307.20   12.20
   5   9   4    2.30    6.20
  -5  -9  -4    4.30    6.50
   5  10   5   -1.00    5.80
  -5 -10  -5   -1.30    6.00
   5  11   6   14.90    6.80
  -5 -11  -6    6.50    6.80
   5  12   7   -1.20    8.10
  -5 -12  -7   -3.60    8.20
   5  13   8   -5.20   11.10
  -5 -13  -8   -0.30   10.10
   5  14   9    9.10   12.10
  -5 -14  -9   -0.70   12.80
   5  15  10    0.70    8.00
  -5 -15 -10  -17.80   17.60
   5  -8 -14   -3.80   19.20
  -5   8  14    5.00   13.20
   5  -7 -13    8.40   17.20
  -5   7  13    3.80   11.40
   5  -6 -12    1.30   12.90
  -5   6  12   -2.10   13.80
   5  -5 -11   24.50   11.90
  -5   5  11   20.40    9.90
   5  -4 -10    6.20    7.50
  -5   4  10    6.30    9.30
   5  -3  -9   70.00    9.70
  -5   3   9   65.90    9.80
   5  -2  -8  143.40   13.00
  -5   2   8  127.20    9.70
   5  -1  -7   89.10    8.20
  -5   1   7   90.20    7.60
   5   0  -6   17.60    4.60
  -5   0   6   14.90    4.60
   5   1  -5  160.70    8.20
  -5  -1   5  176.30    8.30
   5   2  -4    4.00    5.10
  -5  -2   4    4.00    5.00
   5   3  -3   15.20    5.20
  -5  -3   3   11.00    4.70
   5   4  -2   78.70    6.50
  -5  -4   2   88.60    7.40
   5   5  -1   -4.00    4.40
   5   6   0  216.40   10.10
  -5  -6   0  225.80    9.50
   5   7   1  453.90   17.10
  -5  -7  -1  427.20   19.30
   5   8   2   -0.60    5.80
  -5  -8  -2   -0.70    5.80
   5   9   3   53.30    6.60
  -5  -9  -3   55.10    6.70
   5  10   4   12.00    5.80
  -5 -10  -4   15.40    6.60
   5  11   5    5.00    7.80
  -5 -11  -5    3.70    7.90
   5  12   6    9.80    8.10
  -5 -12  -6    6.90    8.30
   5  13   7   25.20    8.90
  -5 -13  -7   16.40    9.50
   5  14   8   23.40   13.70
  -5 -14  -8   40.60   13.70
   5  15   9    4.10   11.20
  -5 -15  -9    6.60   12.70
   5  -7 -14  128.00   30.80
   5  -6 -13   14.30   13.80
  -5   6  13    0.20   10.30
   5  -5 -12   -5.30   14.20
  -5   5  12    0.10    9.80
   5  -4 -11   69.40   10.00
  -5   4  11   65.80    9.30
   5  -3 -10    2.50    6.40
  -5   3  10    5.90    6.40
   5  -2  -9  106.10    8.90
  -5   2   9  127.00   12.80
   5  -1  -8   72.50    6.60
  -5   1   8   76.60    7.00
   5   0  -7  132.30    9.30
  -5   0   7  128.90   10.40
   5   1  -6   70.10    6.20
  -5  -1   6   77.60   11.20
   5   2  -5   84.00    6.50
  -5  -2   5   95.70    6.90
   5   3  -4   25.60    6.20
  -5  -3   4   23.40    5.20
   5   4  -3   48.80    5.80
  -5  -4   3   49.90    7.60
   5   5  -2  208.50   10.00
  -5  -5   2  188.70   12.70
  -5  -6   1  213.20   10.60
   5   7   0  829.10   26.10
   5   8   1    1.40    4.50
  -5  -8  -1    9.40    5.00
   5   9   2   14.40    5.90
  -5  -9  -2   20.50    7.00
   5  10   3   14.80   11.30
  -5 -10  -3   20.10   13.00
   5  11   4  -13.50    7.70
  -5 -11  -4    2.90    7.70
   5  12   5    6.00    7.80
  -5 -12  -5    2.10    8.10
   5  13   6   15.40    9.50
  -5 -13  -6   23.90   10.00
   5  14   7    2.90   11.30
  -5 -14  -7    2.80   12.60
   5  15   8    7.60   12.20
  -5 -15  -8   -6.70   14.40
   5  -7 -15   -8.50   14.30
   5  -6 -14   -6.00   11.10
   5  -5 -13   18.10   11.60
  -5   5  13   11.00   10.70
   5  -4 -12   28.40   12.50
  -5   4  12    8.40   11.90
   5  -3 -11   77.20    9.70
  -5   3  11   66.30    9.80
   5  -2 -10   20.20    7.40
  -5   2  10   14.50    6.60
   5  -1  -9    5.40    5.90
  -5   1   9    5.90    6.30
   5   0  -8    3.40    4.90
  -5   0   8   -1.20    5.00
   5   1  -7    1.10    4.00
  -5  -1   7    8.90    4.80
   5   2  -6   -0.30    4.10
  -5  -2   6    1.90    4.40
   5   3  -5   10.70    5.50
  -5  -3   5   -2.60    6.30
   5   4  -4   -2.50    3.80
  -5  -4   4   -1.90    4.90
   5   5  -3   51.50    5.40
  -5  -5   3   40.70    8.20
   5   6  -2  130.40    8.50
  -5  -6   2  138.50    7.90
   5   7  -1  239.50   11.80
  -5  -7   1  232.70   18.20
   5   8   0   16.60    5.40
  -5  -8   0   23.60    6.00
   5   9   1    9.50    6.30
  -5  -9  -1    9.80    6.40
   5  10   2   -1.80    5.90
  -5 -10  -2   -3.70    5.90
   5  11   3   -1.20    6.40
  -5 -11  -3   -2.60    6.40
   5  12   4    7.20    9.40
  -5 -12  -4   13.70   11.00
   5  13   5    6.40   10.90
  -5 -13  -5   -4.70   10.70
   5  14   6   25.20   10.90
  -5 -14  -6   48.80   13.80
   5  15   7    1.60   12.90
  -5 -15  -7   -1.30    7.80
   5  -6 -15    1.60    6.40
   5  -5 -14   37.10   11.70
  -5   5  14   15.10   10.10
   5  -4 -13   -6.60    9.80
  -5   4  13    3.90    8.70
   5  -3 -12  115.30   11.40
  -5   3  12  112.00    9.70
   5  -2 -11   14.00   12.60
  -5   2  11   11.60    8.10
   5  -1 -10   -3.10    7.80
  -5   1  10    3.20    6.60
   5   0  -9  134.90    9.90
  -5   0   9  139.40   10.00
   5   1  -8   12.80    9.70
  -5  -1   8    1.70   11.10
   5   2  -7   18.10    9.30
  -5  -2   7   15.20    5.80
   5   3  -6   63.50    5.80
  -5  -3   6   68.70    6.90
   5   4  -5  350.10   12.40
  -5  -4   5  364.70   14.00
   5   5  -4   12.50    4.50
  -5  -5   4   12.00    4.90
   5   6  -3  336.40   18.20
  -5  -6   3  307.70   18.70
   5   7  -2  107.10    7.20
  -5  -7   2  103.20    7.10
   5   8  -1  133.50    8.50
  -5  -8   1  134.70    8.90
  -5  -9   0   -4.80   11.40
   5  10   1   78.70    7.80
  -5 -10  -1   75.80    8.30
   5  11   2   28.10    8.40
  -5 -11  -2   29.40    8.50
   5  12   3   -5.60    7.90
  -5 -12  -3    5.30    8.90
   5  13   4   -2.40   10.40
  -5 -13  -4   -6.10   11.50
   5  14   5   44.80   12.70
  -5 -14  -5   29.10   14.20
   5  15   6   10.10   11.80
  -5 -15  -6   17.60   13.10
   5  -6 -16    8.30    9.30
  -5   6  16    1.50   13.90
   5  -5 -15    9.10   14.10
  -5   5  15   -0.70   12.40
   5  -4 -14   53.80   12.10
  -5   4  14   74.00   17.20
   5  -3 -13   85.70   13.10
  -5   3  13   89.20   13.60
   5  -2 -12   -2.00    8.00
  -5   2  12   -3.00    7.60
   5  -1 -11   66.70    7.40
  -5   1  11   79.70    8.30
   5   0 -10    3.70    5.60
  -5   0  10    1.10    5.50
   5   1  -9  151.70    8.30
  -5  -1   9  145.10    8.70
   5   2  -8  211.10    9.00
  -5  -2   8  203.60    9.70
   5   3  -7    9.90    5.00
  -5  -3   7   -0.70    4.80
   5   4  -6  393.90   15.40
  -5  -4   6  403.30   15.70
   5   5  -5   30.30    5.00
  -5  -5   5   28.70    5.50
   5   6  -4  107.70    7.60
  -5  -6   4  100.90    7.50
   5   7  -3  691.40   23.90
  -5  -7   3  716.80   24.20
   5   8  -2   84.70    7.10
  -5  -8   2   93.10   10.10
   5   9  -1   94.60    8.20
  -5  -9   1   88.00   11.80
   5  10   0   66.70   12.00
   5  11   1   13.10    7.10
  -5 -11  -1    8.70    6.90
   5  12   2   70.60   10.30
  -5 -12  -2   53.70   11.50
   5  13   3   26.70   12.60
  -5 -13  -3   23.50   14.80
   5  14   4   18.20   12.70
  -5 -14  -4   21.90   13.70
   5  15   5   -5.30   18.00
  -5 -15  -5   12.30   19.30
   5  -6 -17   -6.70    9.40
   5  -5 -16   -3.40   11.10
  -5   5  16    3.00    9.20
   5  -4 -15   23.40   14.00
  -5   4  15    4.80   11.20
   5  -3 -14   86.00   10.90
  -5   3  14   96.40   13.40
   5  -2 -13  129.80   11.20
  -5   2  13  136.80   11.20
   5  -1 -12    0.20    7.40
  -5   1  12    2.10    8.30
   5   0 -11   43.00    7.00
  -5   0  11   41.00    7.10
   5   1 -10   38.10    9.40
  -5  -1  10   38.20    7.40
   5   2  -9   21.80    5.30
  -5  -2   9   24.50    5.80
   5   3  -8    6.00    4.70
  -5  -3   8    9.90    5.20
   5   4  -7  434.80   14.70
  -5  -4   7  463.00   17.00
   5   5  -6   17.70    4.60
  -5  -5   6   16.90    5.20
   5   6  -5  217.30    9.50
  -5  -6   5  185.60    9.70
   5   7  -4   48.00    6.30
  -5  -7   4   30.10    8.50
   5   8  -3   37.40    6.70
  -5  -8   3   28.50    7.00
   5   9  -2    0.30    5.20
  -5  -9   2   -0.20    5.70
   5  10  -1    3.30   11.70
  -5 -10   1    9.20    8.90
   5  11   0  169.30   15.20
  -5 -11   0  188.60   13.10
   5  12   1  109.40   11.70
   5  13   2  228.30   13.70
  -5 -13  -2  238.00   14.30
   5  14   3    9.90   12.40
  -5 -14  -3   11.70   13.50
   5  15   4    8.80   15.40
  -5 -15  -4    6.80   17.00
   5  -5 -17    8.70   12.60
  -5   5  17   60.90   24.80
   5  -4 -16   19.00    8.20
  -5   4  16   21.10   11.70
   5  -3 -15   24.50   11.00
  -5   3  15   14.90   11.10
   5  -2 -14    7.30   10.70
  -5   2  14   12.20   15.30
   5  -1 -13   92.80   11.50
  -5   1  13  116.00   11.60
   5   0 -12    0.10    9.50
  -5   0  12    0.20    7.80
   5   1 -11   -2.70    5.80
  -5  -1  11    4.90    6.30
   5   2 -10   43.90    7.40
  -5  -2  10   41.70    6.50
   5   3  -9  239.40   11.70
  -5  -3   9  225.50   10.70
   5   4  -8    7.80    4.60
  -5  -4   8    5.30    5.00
   5   5  -7  189.20    9.50
  -5  -5   7  202.50    9.70
   5   6  -6  394.10   14.70
  -5  -6   6  398.20   15.20
   5   7  -5  313.80   14.20
  -5  -7   5  334.90   20.70
   5   8  -4   13.50    5.60
  -5  -8   4   16.20    5.50
   5   9  -3    4.90    6.50
  -5  -9   3    3.20    7.20
   5  10  -2    0.30    5.90
  -5 -10   2    2.10    6.60
   5  11  -1   40.60    7.20
  -5 -11   1   30.90    7.80
   5  12   0   11.90    8.30
  -5 -12   0   27.10   10.30
   5  13   1   35.10   12.50
  -5 -13  -1   38.60   14.70
   5  14   2  199.30   14.00
  -5 -14  -2  210.80   14.20
   5  15   3   39.20   18.30
  -5 -15  -3   33.20   14.80
  -5   5  18   10.40   18.00
   5  -4 -17   -0.80    8.80
  -5   4  17   16.30   26.40
   5  -3 -16   -8.20    9.50
  -5   3  16   -2.80   16.10
   5  -2 -15   64.40   22.30
  -5   2  15   83.10   14.40
   5  -1 -14  132.60   16.70
  -5   1  14  115.10   13.30
   5   0 -13   -3.40   15.00
  -5   0  13   15.50   12.10
   5   1 -12   23.60    8.90
  -5  -1  12   20.20    7.50
   5   2 -11   -4.40    5.50
  -5  -2  11    4.60    6.70
   5   3 -10   -0.90    5.00
  -5  -3  10    4.90    5.60
   5   4  -9    8.90    5.80
  -5  -4   9    8.10    8.60
   5   5  -8   52.70    6.30
  -5  -5   8   50.30    9.90
   5   6  -7    3.60    4.90
  -5  -6   7    6.00    6.30
   5   7  -6   67.00    7.30
  -5  -7   6   50.90   13.30
   5   8  -5   -0.30    5.40
  -5  -8   5   -3.60    5.90
   5   9  -4   92.60    8.10
  -5  -9   4  102.60    9.00
   5  10  -3    7.00    5.80
  -5 -10   3    3.60    6.40
   5  11  -2   76.40   15.60
  -5 -11   2   74.10   14.40
   5  12  -1   17.30   12.00
  -5 -12   1   17.90   13.10
   5  13   0   18.10    9.10
  -5 -13   0   26.30   10.50
   5  14   1   56.20   13.30
  -5 -14  -1   67.20   16.20
   5  15   2   20.30   12.40
  -5 -15  -2   16.90   13.60
  -5   3  17    2.60    9.20
   5  -2 -16    0.30   13.70
  -5   2  16   10.00   12.90
   5  -1 -15   -7.00   15.50
  -5   1  15   -1.30   10.80
   5   0 -14   31.60    9.00
  -5   0  14   28.00   10.20
   5   1 -13   25.00   14.50
  -5  -1  13    0.30   11.40
   5   2 -12   53.20    8.60
  -5  -2  12   40.80   11.50
   5   3 -11    5.30    7.70
  -5  -3  11   -7.10   12.40
   5   4 -10   -1.00    6.10
  -5  -4  10    9.20   11.90
   5   5  -9   14.90   10.30
  -5  -5   9   23.90   12.30
   5   6  -8   15.70    6.20
  -5  -6   8   14.00    6.40
   5   7  -7   77.50    7.50
  -5  -7   7   78.50    9.30
   5   8  -6   62.60    7.80
  -5  -8   6   53.40    9.00
   5   9  -5    3.40    5.70
  -5  -9   5   15.60    6.60
   5  10  -4    0.50    8.70
  -5 -10   4   -1.40    9.30
   5  11  -3    7.40    8.60
  -5 -11   3    2.60    8.40
   5  12  -2    7.40    8.20
  -5 -12   2   11.40    8.30
   5  13  -1   59.30   15.20
  -5 -13   1   74.60   11.10
   5  14   0    7.70   15.20
  -5 -14   0    2.30   14.60
   5  -3 -18   -1.00   13.00
   5  -2 -17   -5.60   11.40
  -5   2  17   17.00   12.30
   5  -1 -16    6.50   11.50
  -5   1  16    3.70   15.30
   5   0 -15   12.10    9.70
  -5   0  15   21.30   10.20
   5   1 -14    8.50   10.00
  -5  -1  14    2.30   11.40
   5   2 -13   -0.60    9.70
  -5  -2  13   12.40   16.10
   5   3 -12   10.60    7.10
  -5  -3  12    0.70    9.60
   5   4 -11   17.00    6.80
  -5  -4  11   12.60   10.00
   5   5 -10   14.60    6.70
  -5  -5  10   16.10    9.80
   5   6  -9   68.00    7.20
  -5  -6   9   45.70    6.80
   5   7  -8   -2.80    5.00
  -5  -7   8    0.00    8.20
   5   8  -7    4.00    6.90
  -5  -8   7    2.30    8.20
   5   9  -6   31.30    7.90
  -5  -9   6   18.30    9.30
   5  10  -5   17.90    7.70
  -5 -10   5   20.20    8.40
   5  11  -4   11.00    7.40
  -5 -11   4   19.10    8.70
   5  12  -3   18.20    8.80
  -5 -12   3    6.70    8.60
   5  13  -2   35.70   11.30
  -5 -13   2   21.70   11.70
   5  14  -1   -2.10   10.30
  -5 -14   1   12.10   11.70
   5  15   0   29.20   14.20
  -5 -15   0   18.50   15.00
   5  -2 -18   -5.10    8.80
  -5   2  18    3.30   14.80
   5  -1 -17   20.20   11.10
  -5   1  17    2.50   17.90
   5   0 -16   50.00   11.70
  -5   0  16   40.60   12.50
   5   1 -15   32.90   11.90
  -5  -1  15   42.70   15.00
   5   2 -14   92.50    9.40
  -5  -2  14  119.10   20.80
   5   3 -13    6.60    8.10
  -5  -3  13   12.70   13.30
   5   4 -12    7.30    7.20
  -5  -4  12    2.80   17.80
   5   5 -11    2.60    5.90
  -5  -5  11    8.50   10.40
   5   6 -10    8.00    5.60
  -5  -6  10    8.30    6.60
   5   7  -9    9.30    5.70
  -5  -7   9   18.20    6.80
   5   8  -8    6.30    6.20
  -5  -8   8   10.80    6.70
   5   9  -7    0.20    7.20
  -5  -9   7   -0.60    8.50
   5  10  -6    5.50    9.90
  -5 -10   6   -3.80    8.40
   5  11  -5   71.90    9.90
  -5 -11   5   64.10   10.50
   5  12  -4   12.80    9.00
  -5 -12   4   14.30   10.10
   5  13  -3  132.70   13.70
  -5 -13   3  132.80   14.20
   5  14  -2   65.90   11.30
  -5 -14   2   69.80   13.30
   5  15  -1   13.00   11.90
  -5 -15   1   38.70   13.30
  -5   2  19    3.80   16.20
   5  -1 -18   -7.00   14.10
  -5   1  18   -3.80   19.40
   5   0 -17    8.20   17.90
  -5   0  17    2.10   10.80
   5   1 -16   17.00   11.80
  -5  -1  16   17.20   16.80
   5   2 -15   34.60    9.60
  -5  -2  15   39.00   14.60
   5   3 -14  251.80   13.80
  -5  -3  14  266.70   15.30
   5   4 -13   17.60    6.90
  -5  -4  13    8.80    8.90
   5   5 -12   46.90    8.10
  -5  -5  12   43.80   11.10
   5   6 -11   89.30    8.00
  -5  -6  11   99.50   10.10
   5   7 -10  143.60    9.80
  -5  -7  10  128.40    9.50
   5   8  -9    6.40    6.20
  -5  -8   9    8.90    7.20
   5   9  -8   35.60    9.90
   5  10  -7   14.80   10.30
  -5 -10   7   14.10    9.20
   5  11  -6   39.70    8.30
  -5 -11   6   43.80    9.10
   5  12  -5  197.90   13.10
  -5 -12   5  176.70   16.10
   5  13  -4    7.50   10.90
  -5 -13   4    6.40   10.40
   5  14  -3    8.90   12.30
  -5 -14   3    9.40   13.70
   5  15  -2   10.30   12.10
  -5 -15   2   15.10   13.10
   5  -1 -19   -3.50   17.00
   5   0 -18    4.90    9.10
  -5   0  18   -7.10   17.80
   5   1 -17    2.80   15.80
  -5  -1  17    0.70   15.90
   5   2 -16   26.00   11.90
  -5  -2  16   23.40   12.50
   5   3 -15   10.70    8.50
  -5  -3  15   20.40   11.20
   5   4 -14   35.20    9.30
  -5  -4  14   37.00   15.20
   5   5 -13    5.60    7.00
  -5  -5  13    1.50    8.60
   5   6 -12   -2.50    6.40
  -5  -6  12   -0.40    7.60
   5   7 -11   17.30    7.40
  -5  -7  11   22.20   11.00
   5   8 -10  104.40    9.60
  -5  -8  10  100.40    9.90
   5   9  -9   49.60    9.70
  -5  -9   9   29.60   16.50
   5  10  -8   26.80    9.00
  -5 -10   8   24.00    9.90
   5  11  -7   -7.60    8.20
  -5 -11   7    2.60    8.80
   5  12  -6   10.30   11.30
  -5 -12   6   11.50   10.80
   5  13  -5   75.20   11.80
  -5 -13   5   43.40   11.60
   5  14  -4   41.70   13.20
  -5 -14   4   57.90   14.10
   5  15  -3  128.30   14.90
  -5 -15   3  128.40   15.90
   5   0 -19    5.60   13.80
   5   1 -18   61.40   12.60
  -5  -1  18  -10.50   20.80
   5   2 -17   16.00    9.10
  -5  -2  17   33.20   15.20
   5   3 -16   71.50    9.40
  -5  -3  16   87.50   13.90
   5   4 -15    4.90    7.90
  -5  -4  15    9.20   10.60
   5   5 -14    2.30    7.40
  -5  -5  14   -4.40    9.70
   5   6 -13   11.70    7.30
  -5  -6  13   -3.70    9.40
   5   7 -12   10.80    7.80
  -5  -7  12    6.80   10.10
   5   8 -11   11.60    8.20
  -5  -8  11    9.90    9.60
   5   9 -10   92.20   11.20
  -5  -9  10   87.30   16.60
   5  10  -9  147.90   13.50
  -5 -10   9  108.50   22.00
   5  11  -8   12.50    8.90
  -5 -11   8   15.10    9.80
   5  12  -7    0.40   13.40
  -5 -12   7    3.50   13.80
   5  13  -6   92.10   14.60
  -5 -13   6   79.10   13.30
   5  14  -5   20.70   24.20
  -5 -14   5   35.60   18.10
   5  15  -4   18.20   13.00
  -5 -15   4   10.70   13.50
   5   1 -19   -0.60    6.70
  -5  -1  19   -2.70   14.90
   5   2 -18   -1.20    6.00
  -5  -2  18    1.10   10.40
   5   3 -17    0.70    5.20
  -5  -3  17    3.40   13.70
   5   4 -16   75.60   16.20
  -5  -4  16   95.30   14.90
   5   5 -15   98.30   21.20
  -5  -5  15  100.60   18.10
   5   6 -14   21.70    7.80
  -5  -6  14   25.20   12.80
   5   7 -13    1.50    8.60
  -5  -7  13    9.90   21.30
   5   8 -12   34.50    9.60
  -5  -8  12   46.70   11.10
   5   9 -11   50.80   11.50
  -5  -9  11   47.80   11.30
   5  10 -10    4.40    9.80
  -5 -10  10   -0.90   15.10
   5  11  -9   45.00    9.80
  -5 -11   9   42.90   10.80
   5  12  -8   51.90   14.40
  -5 -12   8   33.20   18.80
   5  13  -7   20.80   11.30
  -5 -13   7   32.10   11.60
   5  14  -6  171.50   20.60
  -5 -14   6  143.50   16.10
   5  15  -5   -3.10   15.30
  -5 -15   5    0.00   16.00
   5   3 -18   -4.40    9.70
  -5  -3  18   -2.90   12.30
   5   4 -17   -5.90   12.90
  -5  -4  17    5.10   10.00
   5   5 -16  -16.00   13.30
  -5  -5  16   22.90   26.10
   5   6 -15   -1.10   11.60
  -5  -6  15   -4.30   18.60
   5   7 -14   -3.80    6.90
  -5  -7  14   10.50    7.70
   5   8 -13    3.40    9.70
  -5  -8  13   13.30   11.20
   5   9 -12   36.80   11.80
  -5  -9  12   36.30   13.50
   5  10 -11   17.20   11.20
  -5 -10  11   11.30   15.90
   5  11 -10    7.90   12.90
  -5 -11  10    6.90   11.20
   5  12  -9    7.40   11.10
  -5 -12   9    5.70    9.90
   5  13  -8    1.90   11.80
  -5 -13   8    2.10    9.70
   5  14  -7    9.30   20.60
  -5 -14   7  -14.00   14.70
   5  15  -6   38.00   17.40
  -5 -15   6   38.70   16.50
   5   4 -18   60.30   14.80
  -5  -4  18    0.10    9.60
   5   5 -17    0.50   12.00
  -5  -5  17   -2.50   14.10
   5   6 -16   -2.10   10.80
  -5  -6  16   -0.90    9.90
   5   7 -15   37.30   11.20
  -5  -7  15    4.50    7.10
   5   8 -14   72.40   12.00
   5   9 -13  100.30   11.10
  -5  -9  13   77.60   11.90
   5  10 -12   14.90   18.00
  -5 -10  12    8.30   13.20
   5  11 -11    2.30   11.50
  -5 -11  11    8.10    9.40
   5  12 -10    2.80   10.80
  -5 -12  10   -3.20    9.70
   5  13  -9    3.40   13.10
  -5 -13   9    3.20   11.20
   5  14  -8   54.00   12.20
  -5 -14   8   26.70   35.70
   5  15  -7   34.10   16.60
  -5 -15   7   26.90   18.60
   5   4 -19   -1.70   12.00
   5   5 -18   -3.10   12.80
  -5  -5  18   38.70   12.20
   5   6 -17   87.10   19.90
  -5  -6  17    2.40    8.60
   5   7 -16    1.50   14.80
  -5  -7  16    0.70   11.30
   5   8 -15   -7.30   21.40
  -5  -8  15   11.60   31.70
   5   9 -14   89.80   14.50
  -5  -9  14   63.50   14.60
   5  10 -13   45.10   13.30
  -5 -10  13   12.20   14.90
   5  11 -12   15.50   10.30
  -5 -11  12   10.30    6.60
   5  12 -11   -2.20   13.60
  -5 -12  11   -5.80    7.70
  -5 -13  10   -3.70   25.70
   5  14  -9   23.50   17.60
  -5 -14   9   68.00   33.30
   5   6 -18   27.80   17.90
  -5  -6  18   15.70   25.80
   5   7 -17   94.90   19.20
  -5  -7  17   60.50   16.00
   5   8 -16   16.10   17.00
  -5  -8  16   13.20   17.00
   5   9 -15   41.00   14.80
  -5  -9  15   18.90   16.00
   5  10 -14   61.30    9.60
  -5 -10  14   74.70   15.00
   5  11 -13    3.60   10.20
  -5 -11  13    5.10   14.30
   5  12 -12   -1.10   11.30
  -5 -12  12   -9.60   16.70
   5  13 -11    8.60   13.20
  -5 -13  11   -3.30   20.30
   5  14 -10    2.40   13.00
  -5 -14  10    0.30   13.50
   5   7 -18   85.80   26.60
   5   8 -17   16.50   36.30
  -5  -8  17   67.20   20.40
   5   9 -16   13.50   22.10
   5  10 -15   22.60   12.90
  -5 -10  15   -3.00   19.50
   5  11 -14   11.30   10.00
  -5 -11  14   12.40   10.20
   5  12 -13   -8.00    8.10
  -5 -12  13   -0.20   10.40
   5  13 -12    2.60   15.10
  -5 -13  12   -3.60   12.80
   5  14 -11   20.50    9.80
  -5 -14  11    2.10    9.00
   5   9 -17  100.50   19.10
  -5  -9  17   92.80   18.00
   5  10 -16  -12.40   26.80
  -5 -10  16   19.50   34.10
   5  11 -15    4.10   11.90
  -5 -11  15   -1.10   13.10
   5  12 -14    5.70   16.20
  -5 -12  14   -8.90   13.40
   5  13 -13   49.20   15.50
  -5 -11  16  123.20   18.50
   5  13 -14    2.30   10.60
  -5 -13  14   -3.40   16.30
  -6  12 -11    4.70   24.00
   6 -11  12  101.10   11.80
  -6  11 -12   87.20   14.50
   6 -10  13   14.60   11.60
  -6  10 -13    6.40   15.10
   6  -9  14    0.10   11.90
  -6   9 -14    1.30   11.90
   6  -8  15    9.90   11.50
  -6   8 -15    2.10    7.90
  -6   7 -16    4.60    8.60
  -6  12 -10   97.60   31.40
  -6  11 -11   55.50   20.60
   6 -10  12   -0.10   17.70
  -6  10 -12   -0.30   17.90
   6  -9  13   14.30   14.30
   6  -8  14    5.20    8.40
  -6   8 -14    4.70   10.90
   6  -7  15    0.90   12.00
  -6   7 -15    7.90   17.10
   6  -6  16   10.50   13.70
  -6   6 -16    3.90    5.40
  -6  12  -9   11.30   22.60
   6 -11  10    7.70   18.60
  -6  11 -10   23.20   13.40
   6 -10  11    9.90   17.30
  -6  10 -11   -0.60   22.70
   6  -9  12    4.20   10.30
  -6   9 -12   40.80   15.40
   6  -8  13    7.20   10.70
  -6   8 -13   18.60   11.50
  -6   7 -14   11.00    9.80
   6  -6  15    7.20   11.20
  -6   6 -15   18.80   14.90
   6  -5  16   -1.30    8.20
  -6   5 -16   -1.00    7.50
  -6  12  -8    8.50    8.70
   6 -11   9   -6.00   13.90
  -6  11  -9   -2.20   16.80
  -6  10 -10    3.10    8.80
   6  -9  11   14.30   17.10
  -6   9 -11    7.50   14.10
   6  -8  12   31.30   10.20
  -6   8 -12   10.00   11.90
  -6   7 -13   16.50    9.70
   6  -6  14    6.40   11.80
  -6   6 -14   -7.00   14.40
   6  -5  15    8.70    8.70
  -6   5 -15   -6.20   10.50
  -6  12  -7   16.90   20.30
  -6  11  -8    0.80   13.70
   6 -10   9   -8.00   20.40
  -6  10  -9   -1.00   16.80
   6  -9  10   50.20   16.10
  -6   9 -10   52.10   15.20
   6  -8  11   -7.20   21.30
  -6   8 -11   12.40   15.70
   6  -7  12   13.50    9.60
  -6   7 -12   10.90    7.80
   6  -6  13   -5.00    8.20
  -6   6 -13    1.10    7.20
  -6   5 -14   93.50   10.40
   6  -4  15   37.80    7.40
  -6   4 -15   48.60    9.50
   6 -11   7   11.80   16.80
  -6  11  -7   70.70   12.50
   6 -10   8    3.50    6.40
  -6  10  -8   20.70   12.90
   6  -9   9    5.60   10.40
  -6   9  -9    3.20   12.20
   6  -8  10   52.50   11.00
  -6   8 -10   68.40   15.60
   6  -7  11    5.70   10.10
  -6   7 -11    0.70   10.40
   6  -6  12   89.20    9.10
  -6   6 -12  112.00    9.40
   6  -5  13   14.40   11.80
  -6   5 -13    6.60    6.10
   6  -4  14   -8.20    7.50
  -6   4 -14   -1.30    6.90
  -6  11  -6   -6.70   19.00
   6 -10   7    5.00    9.40
  -6  10  -7    9.00   10.30
   6  -9   8  103.90   15.70
  -6   9  -8   86.30   12.40
   6  -8   9   50.70   16.00
  -6   8  -9   45.40   20.40
   6  -7  10   20.10   11.60
  -6   7 -10    8.50    9.40
   6  -6  11   27.60   10.40
  -6   6 -11   19.90    9.30
   6  -5  12    3.20    7.00
  -6   5 -12   10.80    7.30
   6  -4  13   57.90    8.10
   6  -3  14   43.90    8.60
  -6   3 -14   41.90    8.30
   6 -11   5    0.60    7.90
  -6  11  -5    4.40    7.40
   6 -10   6   13.20   12.90
  -6  10  -6    3.70   10.30
   6  -9   7    1.20   11.40
  -6   9  -7    7.10   10.70
   6  -8   8   62.40   11.50
  -6   8  -8   72.50   14.70
   6  -7   9   -0.10    7.60
  -6   7  -9   -0.80    7.90
   6  -6  10    7.90    7.40
  -6   6 -10    0.90    7.50
   6  -5  11  215.50   11.40
  -6   5 -11  218.60   11.80
   6  -4  12  158.70   15.60
  -6   4 -12  144.80    9.90
   6  -3  13   23.50    6.00
  -6   3 -13   22.40    8.00
   6  -2  14   48.80    4.80
   6 -11   4   -0.90   13.60
  -6  11  -4    9.80   23.50
   6 -10   5    5.20   11.30
  -6  10  -5    3.40   11.20
   6  -9   6   -4.00    9.60
  -6   9  -6    2.70   10.60
   6  -8   7   -0.70   10.20
  -6   8  -7    4.90   10.00
   6  -7   8   84.20    9.40
  -6   7  -8   76.10    9.80
   6  -6   9    7.80    9.60
  -6   6  -9   14.70    7.20
   6  -5  10    3.30   10.40
  -6   5 -10    0.80    8.00
   6  -4  11   10.90   11.40
  -6   4 -11    0.80    5.90
   6  -3  12   14.70    6.40
  -6   3 -12   26.60    8.70
  -6   2 -13   -1.50    6.60
   6 -11   3    2.10   10.20
  -6  11  -3   -2.80   10.00
   6 -10   4    2.90    8.90
  -6  10  -4    1.00   11.70
   6  -9   5    9.90   13.20
  -6   9  -5   -4.00   13.30
   6  -8   6    5.00    8.50
  -6   8  -6    1.10    8.00
   6  -7   7   -2.40   10.10
  -6   7  -7    1.40    9.30
   6  -6   8   12.30    8.80
  -6   6  -8    8.70    8.90
   6  -5   9   13.40    5.90
  -6   5  -9   16.40    6.00
   6  -4  10   41.30    6.90
  -6   4 -10   55.60    6.60
  -6   3 -11  197.10   10.90
   6  -2  12   10.20    6.50
  -6   2 -12   21.90    8.40
   6  -1  13   38.20    4.60
   6 -11   2   22.00   13.90
  -6  11  -2   37.40   14.60
   6 -10   3   55.40   12.00
  -6  10  -3   50.60   17.20
   6  -9   4    9.20   10.60
  -6   9  -4   17.20   11.90
   6  -8   5    3.50    7.50
  -6   8  -5    0.90    8.10
   6  -7   6    3.00    7.80
  -6   7  -6    4.40    7.10
   6  -6   7   15.60    9.60
  -6   6  -7   30.60    7.30
   6  -5   8    4.50    5.90
  -6   5  -8    4.30    6.40
   6  -4   9   -1.20    7.10
  -6   4  -9   -1.80    5.80
   6  -3  10  103.90    7.80
  -6   3 -10  111.80    8.10
  -6   2 -11  139.60    9.10
   6  -1  12  105.20    8.50
  -6   1 -12  101.80    5.90
  -6   0 -13   14.40    5.00
   6 -11   1    4.00   11.10
  -6  11  -1    6.50   11.70
   6 -10   2   14.20   10.80
  -6  10  -2   31.80   12.80
   6  -9   3   20.70   12.20
  -6   9  -3   -9.90   20.00
   6  -8   4   46.60    9.50
  -6   8  -4   37.00    9.80
   6  -7   5   -3.00    9.90
  -6   7  -5    1.20    7.60
   6  -6   6   66.20    7.20
  -6   6  -6   61.60    7.50
   6  -5   7    7.40    5.60
  -6   5  -7    2.50    5.40
   6  -4   8    1.50    4.90
  -6   4  -8   -2.20    4.70
   6  -3   9   66.50    7.70
  -6   3  -9   66.80   10.20
   6  -2  10  291.70   14.90
  -6   2 -10  308.10   11.50
   6  -1  11    5.20    4.20
  -6   1 -11    2.30    4.30
   6   0  12   -0.10    4.10
  -6   0 -12   -0.30    4.10
   6   1  13   78.00    4.70
   6 -11   0   12.80    8.30
  -6  11   0  -11.40   11.10
   6 -10   1   28.50   12.60
  -6  10  -1   29.50   13.00
   6  -9   2    1.20   10.20
  -6   9  -2    6.00   10.90
   6  -8   3   -1.00    8.20
  -6   8  -3   -5.90    8.70
   6  -7   4   98.10    8.70
  -6   7  -4   81.10    9.20
   6  -6   5    1.10    6.10
  -6   6  -5    9.80    6.10
   6  -5   6  231.30   11.00
  -6   5  -6  252.10   11.90
   6  -4   7   28.20    5.90
  -6   4  -7   42.00    6.70
   6  -3   8   28.60    6.40
  -6   3  -8   26.50    5.70
   6  -2   9   51.70    5.40
  -6   2  -9   43.40    5.30
   6  -1  10    6.00    7.30
  -6   1 -10    5.20    5.20
   6   0  11   79.00    5.30
  -6   0 -11   95.90    6.90
   6   1  12  386.30   18.90
  -6  -1 -12  388.70   17.10
   6   3  14    2.30    4.50
  -6  -3 -14    1.00    3.30
   6   4  15  105.50    8.80
   6   5  16    7.50    4.90
  -6  -8 -19   42.70   12.30
   6 -11  -1    0.00    7.80
  -6  11   1  -11.10    9.60
   6 -10   0   36.80   10.60
  -6  10   0   31.80   18.00
   6  -9   1   -6.60   14.80
  -6   9  -1    3.50   11.10
   6  -8   2   67.10   10.40
  -6   8  -2   59.70   10.50
   6  -7   3   46.90    9.20
  -6   7  -3   46.40    9.20
   6  -6   4   58.50    8.40
  -6   6  -4   34.50    9.00
   6  -5   5   30.80    8.20
  -6   5  -5   23.70    6.00
   6  -4   6    7.60    4.80
  -6   4  -6    6.80    4.70
   6  -3   7  109.30    7.50
  -6   3  -7  104.80    7.10
   6  -2   8    3.30    4.50
  -6   2  -8   -0.80    4.60
   6  -1   9   45.20    4.60
  -6   1  -9   49.30    5.00
   6   0  10    5.30    3.70
  -6   0 -10    5.90    3.80
   6   1  11  248.70   10.80
  -6  -1 -11  240.50   10.30
   6   2  12   14.60    5.50
  -6  -2 -12   20.30    6.10
   6   3  13    1.00    5.30
  -6  -3 -13    0.40    3.70
   6   4  14    3.70    5.90
  -6  -4 -14    1.50    5.50
   6   5  15   -6.50    8.60
  -6  -5 -15    5.60    7.50
   6   6  16   -2.70   11.60
  -6  -6 -16   -7.50   12.70
   6   7  17    7.10   14.40
  -6  -7 -17   -4.10   15.30
   6 -10  -1   -4.30   11.40
  -6  10   1   19.10   13.10
   6  -9   0  120.10   11.70
  -6   9   0  124.00   12.80
   6  -8   1    1.90    7.60
  -6   8  -1    5.00    7.80
   6  -7   2    8.60    6.60
  -6   7  -2   10.90    6.80
   6  -6   3   35.50    7.20
  -6   6  -3   31.40    6.40
   6  -5   4  105.70   10.40
  -6   5  -4  112.50   10.00
   6  -4   5   57.80    6.80
  -6   4  -5   78.30    9.30
   6  -3   6  429.00   22.10
  -6   3  -6  393.00   14.30
   6  -2   7  271.30   10.70
  -6   2  -7  260.10   14.20
  -6   1  -8   -6.10    5.20
   6   0   9   61.00    5.40
  -6   0  -9   50.10    4.40
   6   1  10   19.30    4.10
  -6  -1 -10   16.20    4.80
   6   2  11   14.40    4.20
  -6  -2 -11   11.40    5.80
   6   3  12    5.50    6.50
  -6  -3 -12    2.10    4.80
   6   4  13   39.10    9.00
  -6  -4 -13   36.50    5.40
   6   5  14   76.50    7.20
  -6  -5 -14   71.80    6.10
   6   6  15   -5.00    7.40
  -6  -6 -15    2.50   10.00
   6   7  16   -3.30   13.10
  -6  -7 -16    8.70    9.00
   6   8  17   -3.80   10.00
  -6  -8 -17   -1.90   10.80
   6   9  18   63.60   17.60
  -6  -9 -18    4.70   13.30
   6 -10  -2    3.40    9.70
  -6  10   2    3.20   10.90
   6  -9  -1    9.90    8.90
  -6   9   1   15.50    9.10
   6  -8   0    9.80    8.10
  -6   8   0   10.30    8.00
   6  -7   1    8.70    9.50
  -6   7  -1    7.60    8.30
   6  -6   2    0.40    7.30
  -6   6  -2   -6.90    6.30
   6  -5   3   -1.40    5.70
  -6   5  -3    0.20    6.20
   6  -4   4  137.40   10.30
  -6   4  -4  122.20    8.40
   6  -3   5    2.20    4.60
  -6   3  -5   -4.10    4.40
   6  -2   6  115.00    8.20
  -6   2  -6  113.60    8.60
   6  -1   7  752.20   28.60
  -6   1  -7  712.00   22.20
   6   0   8  231.20    9.30
  -6   0  -8  240.10   10.10
   6   1   9   80.50    6.90
  -6  -1  -9   79.90    5.40
   6   2  10   95.10    9.60
  -6  -2 -10  105.80    7.20
   6   3  11  103.80    7.10
  -6  -3 -11   84.20    5.80
   6   4  12   55.20    9.00
  -6  -4 -12   52.00    8.10
   6   5  13    9.40    5.60
  -6  -5 -13    5.40    4.90
   6   6  14   49.20    6.80
  -6  -6 -14   48.60   11.50
   6   7  15  176.50   11.80
  -6  -7 -15  233.30   19.00
   6   8  16   25.20   18.00
  -6  -8 -16   -0.40    8.80
   6   9  17    6.20   11.50
  -6  -9 -17   24.30   10.30
   6  10  18   19.40   20.70
  -6 -10 -18   -2.20   13.90
   6 -10  -3    4.70   10.20
  -6  10   3    2.20   11.40
   6  -9  -2   87.60   13.80
  -6   9   2   54.90   12.50
   6  -8  -1    8.70   10.20
  -6   8   1    5.40    9.50
   6  -7   0   21.60   12.30
  -6   7   0   15.80   10.60
   6  -6   1    1.40    6.40
  -6   6  -1   -4.60    6.20
   6  -5   2   11.50    7.40
  -6   5  -2   13.90    6.50
   6  -4   3   36.10    7.70
  -6   4  -3   36.40    6.70
   6  -3   4   31.40    5.70
  -6   3  -4   27.00    5.50
   6  -2   5  303.80   13.30
  -6   2  -5  343.00   13.90
   6  -1   6  125.10    9.20
  -6   1  -6  130.90    7.70
   6   0   7  667.80   27.80
  -6   0  -7  683.90   26.50
   6   1   8   20.00    4.20
  -6  -1  -8   20.40    4.90
   6   2   9    6.60    4.30
  -6  -2  -9    3.70    4.40
   6   3  10   -0.10    3.60
  -6  -3 -10    1.30    3.90
   6   4  11   29.50    4.60
  -6  -4 -11   28.60    4.30
   6   5  12   29.90    6.40
  -6  -5 -12   23.60    8.40
   6   6  13   -2.80    4.80
  -6  -6 -13   -1.20    6.00
   6   7  14  123.60    9.70
  -6  -7 -14  114.80    9.80
   6   8  15   11.40   12.40
  -6  -8 -15    7.10    9.60
   6   9  16  -16.10   19.90
  -6  -9 -16   11.60   13.30
  -6 -10 -17    5.10   12.90
   6  11  18    5.80   11.80
   6 -10  -4    5.70    8.90
  -6  10   4    5.00    8.80
   6  -9  -3    1.70    8.50
  -6   9   3    6.10    9.90
   6  -8  -2   84.50   11.50
  -6   8   2   78.50   12.30
   6  -7  -1   51.90    8.60
  -6   7   1   49.80    9.10
   6  -6   0    1.30    6.50
  -6   6   0    2.70    5.90
   6  -5   1    2.50    6.50
  -6   5  -1   -9.40    6.70
   6  -4   2  124.30   10.30
  -6   4  -2  125.40    8.20
   6  -3   3   27.50    4.90
  -6   3  -3   28.50    5.10
   6  -2   4    2.00    4.00
  -6   2  -4    2.40    3.60
   6  -1   5  193.80    8.20
  -6   1  -5  174.80    8.50
   6   0   6  353.20   12.20
  -6   0  -6  342.50   12.50
   6   1   7    6.30    3.30
  -6  -1  -7    4.60    3.90
   6   2   8    5.20    2.90
  -6  -2  -8   -1.40    4.20
   6   3   9   11.10    3.80
  -6  -3  -9    5.90    3.60
   6   4  10    9.90    4.20
  -6  -4 -10    6.00    6.90
   6   5  11  220.30    9.80
  -6  -5 -11  209.80    9.90
   6   6  12   75.30   10.80
  -6  -6 -12   69.60    8.20
   6   7  13   54.10    6.90
  -6  -7 -13   62.00    8.00
   6   8  14   32.30   11.30
  -6  -8 -14   27.70   11.20
   6   9  15   29.70   14.50
  -6  -9 -15   22.50   10.70
   6  10  16   -3.30    6.80
  -6 -10 -16   -0.10    7.40
   6  11  17   -8.80   12.50
  -6 -11 -17    3.00   19.90
   6 -10  -5   32.90    9.10
  -6  10   5   93.70    8.70
   6  -9  -4  -10.70    9.50
  -6   9   4    3.80   10.20
   6  -8  -3    4.90   10.30
  -6   8   3   -5.10   11.20
   6  -7  -2   21.10    8.00
  -6   7   2   19.70    8.10
   6  -6  -1   -0.70   14.10
  -6   6   1    0.70    8.90
   6  -5   0   16.80    6.10
  -6   5   0   21.80    6.00
   6  -4   1   95.90    8.20
  -6   4  -1  105.40    7.90
   6  -3   2    2.90    7.30
  -6   3  -2    4.80    5.40
  -6   2  -3   17.50    5.10
   6  -1   4  184.60    8.90
  -6   1  -4  192.40   11.60
   6   0   5  530.10   17.30
  -6   0  -5  610.60   18.30
   6   1   6   -0.80    3.30
  -6  -1  -6   -0.90    3.20
   6   2   7   56.50    4.90
  -6  -2  -7   69.20    7.50
   6   3   8   -0.40    3.10
  -6  -3  -8    1.00    3.30
   6   4   9   -1.00    3.40
  -6  -4  -9   -1.60    4.70
   6   5  10  218.70    9.80
  -6  -5 -10  201.90   10.20
   6   6  11   32.40    7.40
  -6  -6 -11   34.60    5.70
   6   7  12    3.50    6.30
  -6  -7 -12    4.00    5.40
   6   8  13   24.20    9.90
  -6  -8 -13   18.40    8.00
   6   9  14   13.80    9.50
  -6  -9 -14    8.30    9.20
   6  10  15    9.20   15.60
  -6 -10 -15   15.60   11.50
   6  11  16    1.50   15.30
  -6 -11 -16    6.60   15.70
   6  12  17   -0.20   16.30
  -6 -12 -17   -3.10   12.60
   6  -9  -5  131.20   12.80
  -6   9   5  130.60   14.00
   6  -8  -4   44.70   13.00
  -6   8   4   64.90   12.40
   6  -7  -3   -3.60    8.80
  -6   7   3    5.00    9.70
   6  -6  -2   17.70    7.90
  -6   6   2   24.60    8.00
   6  -5  -1    0.20    5.60
  -6   5   1    0.30    5.90
   6  -4   0   77.20    7.40
  -6   4   0   77.50    7.30
   6  -3   1    5.90    5.20
  -6   3  -1   -1.40    4.80
   6  -2   2  125.30    7.80
  -6   2  -2  104.80    7.30
   6  -1   3  215.80   13.70
  -6   1  -3  222.10   10.10
   6   0   4 2762.50   69.00
  -6   0  -4 3267.30  115.60
   6   1   5    1.40    3.90
  -6  -1  -5    4.20    3.60
   6   2   6    4.10    3.80
  -6  -2  -6    4.20    4.30
   6   3   7    4.20    4.70
  -6  -3  -7    8.70    7.20
   6   4   8    5.60    3.90
  -6  -4  -8    6.70    4.90
   6   5   9   15.60    4.10
  -6  -5  -9   13.90    4.60
   6   6  10  105.10    7.60
  -6  -6 -10  119.70    7.80
   6   7  11    5.20    4.90
  -6  -7 -11    5.10    5.00
   6   8  12    1.70    6.70
  -6  -8 -12    2.10    7.10
   6   9  13   89.20   17.30
  -6  -9 -13   79.10   12.70
   6  10  14   31.20   11.70
  -6 -10 -14   46.60   11.80
   6  11  15   13.50   12.50
  -6 -11 -15   15.10   13.20
   6  12  16    3.70   10.30
  -6 -12 -16    5.70   11.20
   6  -9  -6   64.40   10.00
  -6   9   6   68.70   11.50
   6  -8  -5   72.10   14.70
  -6   8   5   52.60   10.40
   6  -7  -4   17.30    7.70
  -6   7   4    8.70    8.30
   6  -5  -2    7.80    7.00
  -6   5   2   19.20    7.60
   6  -4  -1  106.10    8.20
  -6   4   1   86.20    7.70
   6  -3   0    9.20    4.70
  -6   3   0   12.80    4.50
   6  -2   1  148.20    8.70
  -6   2  -1  146.50    8.40
   6  -1   2  140.40    7.60
  -6   1  -2  140.50    8.00
   6   0   3    3.30    3.50
  -6   0  -3   -0.20    4.00
   6   1   4   -3.00    4.30
  -6  -1  -4   -0.30    3.60
   6   2   5  602.80   17.00
  -6  -2  -5  609.30   17.50
   6   3   6   79.60    5.00
  -6  -3  -6   74.30    5.40
   6   4   7  146.90    7.10
  -6  -4  -7  152.70    7.90
   6   5   8   -3.10    5.30
  -6  -5  -8   -2.30    5.60
   6   6   9   24.40    5.50
  -6  -6  -9   20.80    6.70
   6   7  10   26.50    7.40
  -6  -7 -10   24.50    7.60
   6   8  11   17.50    6.70
  -6  -8 -11   13.50    9.40
   6   9  12  123.60   10.90
  -6  -9 -12  127.30   10.60
   6  10  13  187.60   12.20
  -6 -10 -13  187.10   13.30
   6  11  14  126.60   13.50
  -6 -11 -14  135.20   13.70
   6  12  15   10.50    9.80
  -6 -12 -15    5.40   10.30
   6  13  16    3.10   17.30
   6  -9  -7   16.70   12.20
  -6   9   7   11.30   13.00
   6  -8  -6   24.00   10.90
  -6   8   6    9.30   11.40
   6  -7  -5    2.80    8.00
  -6   7   5    0.40    8.50
   6  -6  -4   61.60   10.80
  -6   6   4   53.50   16.40
   6  -5  -3   61.40   10.90
   6  -4  -2   16.10    6.70
  -6   4   2   17.20    7.00
   6  -3  -1    9.40    7.00
  -6   3   1   15.40    5.50
   6  -2   0  293.00   15.50
  -6   2   0  299.30   12.10
   6  -1   1  186.10    9.60
  -6   1  -1  191.20    9.70
   6   0   2  501.40   16.90
  -6   0  -2  505.90   16.80
   6   1   3  124.40    6.40
  -6  -1  -3  130.20    6.90
   6   2   4  425.90   14.20
  -6  -2  -4  420.70   15.10
   6   3   5   20.80    4.00
  -6  -3  -5   19.40    4.10
   6   4   6  198.00    8.00
  -6  -4  -6  186.50    8.20
   6   5   7   22.60    4.90
  -6  -5  -7   17.90    5.40
   6   6   8   49.20    5.20
  -6  -6  -8   49.60    5.50
   6   7   9   42.40    6.30
  -6  -7  -9   45.60    5.80
   6   8  10    2.10    5.50
  -6  -8 -10   -4.90    5.60
   6   9  11  169.90   11.00
  -6  -9 -11  166.80   12.40
   6  10  12    0.60    9.20
  -6 -10 -12    1.00    9.70
   6  11  13    0.20    9.90
  -6 -11 -13   13.90   11.20
   6  12  14   73.10   11.50
  -6 -12 -14   81.30   12.00
   6  13  15    0.60   14.40
  -6 -13 -15    6.50   13.60
   6  -9  -8   20.60   11.10
  -6   9   8   14.30   13.20
   6  -8  -7    3.30   11.10
  -6   8   7   -1.80   12.40
   6  -7  -6   -0.20    7.20
  -6   7   6   -1.60    8.60
   6  -6  -5   51.30   10.10
  -6   6   5   58.70   10.60
   6  -5  -4   41.00    6.90
  -6   5   4   56.90    8.00
   6  -4  -3    9.20    5.60
  -6   4   3    5.70    6.20
   6  -3  -2  132.50    9.40
   6  -2  -1   36.60    5.70
  -6   2   1   45.60    5.70
   6  -1   0  106.70    7.70
  -6   1   0  108.90    8.00
   6   0   1  240.50   10.00
  -6   0  -1  236.00   10.20
   6   1   2   21.70    4.90
  -6  -1  -2   27.70    5.20
   6   2   3    3.40    3.60
  -6  -2  -3    7.20    3.50
   6   3   4  296.10   10.30
  -6  -3  -4  297.30   10.90
   6   4   5    2.10    3.40
  -6  -4  -5    8.90    4.20
   6   5   6  134.00    7.90
  -6  -5  -6  150.90   11.40
   6   6   7    4.50    4.80
  -6  -6  -7    6.10    5.00
   6   7   8   35.60    6.30
  -6  -7  -8   29.80    5.50
   6   8   9   35.80    9.20
  -6  -8  -9   29.90    7.20
   6   9  10    8.10    6.60
  -6  -9 -10    8.80    7.20
   6  10  11    3.80    8.80
  -6 -10 -11   -1.50    9.20
   6  11  12   42.80   14.00
  -6 -11 -12   54.00   13.00
  -6 -12 -13   -5.80   17.40
   6  13  14    5.30   14.80
  -6 -13 -14    3.80   11.00
   6  14  15   12.70   14.00
  -6 -14 -15    2.80   11.80
   6  -8  -8    5.70   17.20
  -6   8   8   -2.60   10.10
   6  -7  -7   19.00    8.50
  -6   7   7    8.00    9.50
   6  -6  -6  142.50   11.70
  -6   6   6  144.30   12.60
   6  -5  -5   16.40    7.00
  -6   5   5   25.60    7.90
   6  -4  -4    8.50    5.20
  -6   4   4    4.50    5.90
   6  -3  -3   13.90    5.50
  -6   3   3   25.30    5.80
   6  -2  -2  242.70   11.10
   6  -1  -1  844.80   26.10
  -6   1   1  833.50   26.10
   6   0   0   92.40    6.90
  -6   0   0   91.80    7.00
   6   1   1   24.30    4.20
  -6  -1  -1   17.60    4.10
   6   2   2    4.60    3.80
  -6  -2  -2    5.30    3.80
   6   3   3  270.50   11.20
  -6  -3  -3  246.30   10.20
   6   4   4  160.30    8.10
  -6  -4  -4  156.80    7.80
   6   5   5   65.40    6.00
  -6  -5  -5   72.50    7.00
   6   6   6    1.70    4.60
  -6  -6  -6   -3.00    5.60
   6   7   7   -0.30    6.40
  -6  -7  -7    3.30    5.50
   6   8   8   31.90    6.50
  -6  -8  -8   39.40    7.40
   6   9   9   21.00    6.30
  -6  -9  -9   14.70    6.70
   6  10  10    4.60    8.40
  -6 -10 -10   12.40   10.60
   6  11  11  -21.10   17.40
  -6 -11 -11    2.20   13.50
   6  12  12   32.20   16.00
  -6 -12 -12   29.60   18.00
   6  13  13   -0.30   17.00
  -6 -13 -13   29.30   25.00
  -6 -14 -14   -0.30    8.60
   6  -8  -9   75.10   11.40
  -6   8   9   89.80   14.00
   6  -7  -8   -2.70   12.00
  -6   7   8    6.50   10.30
   6  -6  -7   14.30    8.40
  -6   6   7   18.50   12.80
   6  -5  -6   27.60    7.20
  -6   5   6   37.10    8.20
   6  -4  -5   31.70    7.60
  -6   4   5   34.20    7.40
   6  -3  -4    2.30    5.50
  -6   3   4    1.90    5.70
   6  -2  -3   29.50    8.70
  -6   2   3   15.20    5.30
   6  -1  -2    6.70    7.50
  -6   1   2   -2.10    5.20
   6   0  -1   71.70    6.10
  -6   0   1   66.70    5.90
   6   1   0   37.50    4.80
  -6  -1   0   40.70    5.10
   6   2   1   23.00    4.00
  -6  -2  -1   20.60    4.00
   6   3   2   80.30    5.80
  -6  -3  -2   73.10    5.60
   6   4   3   73.30    5.80
  -6  -4  -3   60.90    5.70
   6   5   4   37.00    4.80
  -6  -5  -4   35.00    5.60
   6   6   5   69.80    6.20
  -6  -6  -5   75.90    9.50
   6   7   6  122.10    8.90
  -6  -7  -6  121.40    9.70
   6   8   7   30.80    6.40
  -6  -8  -7   33.90    9.00
   6   9   8    8.80    5.80
  -6  -9  -8    2.40    6.20
   6  10   9    4.00    6.80
  -6 -10  -9    1.60    7.10
   6  11  10   21.40   12.20
  -6 -11 -10   38.40   12.40
   6  12  11    8.30   11.30
  -6 -12 -11   15.50   12.90
   6  13  12   21.30   15.80
  -6 -13 -12   28.10   13.70
   6  14  13    2.70   13.60
  -6 -14 -13   -2.20    8.50
   6  -8 -10    5.30   12.60
  -6   8  10    4.60   11.30
   6  -7  -9  100.40   12.90
  -6   7   9  106.60   15.40
   6  -6  -8   17.30   12.70
  -6   6   8   26.00    9.60
   6  -5  -7    2.10    7.80
  -6   5   7    6.70    8.60
   6  -4  -6   52.50    7.30
  -6   4   6   47.90    7.40
   6  -3  -5   95.70    9.10
  -6   3   5  102.40    8.20
   6  -2  -4   88.40    8.30
  -6   2   4   92.20    7.30
   6  -1  -3  315.40   12.40
  -6   1   3  280.70   12.90
   6   1  -1   12.70    4.30
  -6  -1   1   14.70    6.10
   6   2   0    0.60    5.50
  -6  -2   0   -0.50    5.20
   6   3   1   11.40    5.70
  -6  -3  -1   23.10    5.80
   6   4   2    2.50    4.50
  -6  -4  -2    2.90    4.50
   6   5   3  518.40   16.80
  -6  -5  -3  562.40   17.90
   6   6   4  361.90   13.30
  -6  -6  -4  381.20   15.40
   6   7   5   26.40    6.80
  -6  -7  -5   27.00    7.60
   6   8   6   -2.30    5.40
  -6  -8  -6    3.90    7.70
   6   9   7  198.30    9.60
  -6  -9  -7  174.50   10.00
   6  10   8   47.30    7.30
  -6 -10  -8   51.70    8.30
   6  11   9   19.60   11.20
  -6 -11  -9    8.50   11.10
   6  12  10   -0.20   11.40
  -6 -12 -10   -0.10   11.30
   6  13  11   -2.10   14.20
  -6 -13 -11    8.70   13.00
   6  14  12   79.90   11.80
  -6 -14 -12   74.70   16.30
   6  -8 -11   96.60   17.10
  -6   8  11   67.10   12.40
   6  -7 -10   -3.70   10.70
  -6   7  10   -3.70   10.90
   6  -6  -9   -0.70    7.60
  -6   6   9    2.40    8.90
   6  -5  -8   16.30    7.80
  -6   5   8   14.60    7.70
   6  -4  -7   76.60   10.40
  -6   4   7   67.40   10.60
   6  -3  -6   21.20    7.10
  -6   3   6   31.10    7.50
   6  -2  -5    9.70    5.10
  -6   2   5   15.80    5.70
   6  -1  -4   44.30    5.80
  -6   1   4   51.90    6.10
   6   0  -3  190.10   13.70
  -6   0   3  189.10   12.20
   6   1  -2    4.50    5.20
   6   2  -1   14.20    5.10
  -6  -2   1   11.70    5.10
   6   3   0   10.30    4.20
  -6  -3   0   12.30    4.50
   6   4   1    0.10    4.00
  -6  -4  -1   -1.40    3.80
   6   5   2   53.20    5.80
  -6  -5  -2   53.60    6.10
   6   6   3  174.00    9.40
  -6  -6  -3  170.90    8.80
   6   7   4  233.70   11.10
  -6  -7  -4  222.60   11.10
   6   8   5   68.70    7.50
  -6  -8  -5   79.80    8.60
   6   9   6  229.70   10.60
  -6  -9  -6  240.20   12.00
   6  10   7   -2.00    6.80
  -6 -10  -7    2.10    8.60
   6  11   8   19.90   10.70
  -6 -11  -8   26.00   10.80
   6  12   9   -7.70   10.70
  -6 -12  -9   -0.70   10.40
   6  13  10    9.10   13.10
  -6 -13 -10   16.00   13.10
   6  14  11    6.90   12.40
  -6 -14 -11   50.50   16.20
   6  -7 -11    8.30   12.20
  -6   7  11    9.30   14.30
   6  -6 -10   -9.90   19.60
  -6   6  10    5.00   13.30
   6  -5  -9   26.10   11.50
  -6   5   9   36.80   10.70
   6  -4  -8    4.20    6.30
  -6   4   8   16.40    7.30
   6  -3  -7   26.80    7.40
  -6   3   7   24.80    9.50
   6  -2  -6   65.10    8.50
  -6   2   6   59.30    9.40
   6  -1  -5   61.30    6.90
  -6   1   5   64.70    7.80
   6   0  -4   27.50    5.00
  -6   0   4   30.20    8.00
   6   1  -3   12.70    4.60
  -6  -1   3   11.60    4.70
   6   2  -2    2.10    6.50
  -6  -2   2   96.20    7.20
   6   3  -1    5.50    4.10
  -6  -3   1    2.30    4.30
   6   4   0   53.30    5.70
  -6  -4   0   46.50    5.20
   6   5   1  293.40   11.60
  -6  -5  -1  341.10   13.00
   6   6   2  698.40   26.10
  -6  -6  -2  690.30   23.80
   6   7   3  233.30   10.50
  -6  -7  -3  229.30   10.10
   6   8   4  210.30   14.80
  -6  -8  -4  191.30   11.40
   6   9   5   -1.70    5.40
  -6  -9  -5    2.10    6.20
   6  10   6  115.10    9.30
  -6 -10  -6  111.70    9.90
   6  11   7   32.20    8.70
  -6 -11  -7   42.30    9.20
   6  12   8   27.60    9.20
  -6 -12  -8   31.10    9.90
   6  13   9   32.50   13.90
  -6 -13  -9   36.30   12.90
   6  14  10   69.60   13.80
  -6 -14 -10   79.90   15.50
   6  15  11    5.50   12.50
  -6 -15 -11   -0.40   16.20
   6  -7 -12   79.00   14.20
  -6   7  12   74.60   14.10
   6  -6 -11   17.30   10.80
  -6   6  11   -0.60   10.40
   6  -5 -10   10.60    8.60
  -6   5  10   11.70    8.60
   6  -4  -9    5.00    8.80
  -6   4   9   -4.40   11.30
   6  -3  -8   74.90    8.20
  -6   3   8   92.70    8.80
   6  -2  -7   36.80    6.60
  -6   2   7   30.30    6.60
   6  -1  -6  211.90   12.10
  -6   1   6  200.50   11.60
   6   0  -5   12.10    5.90
  -6   0   5   16.40    6.20
   6   1  -4  167.80    8.60
  -6  -1   4  171.00    9.80
   6   2  -3   -2.90    9.30
  -6  -2   3    4.40    6.40
   6   3  -2   13.60    5.10
  -6  -3   2   11.30    5.70
   6   4  -1   76.70    6.70
   6   5   0   96.50    7.70
  -6  -5   0   99.50    7.30
   6   6   1  218.00   12.00
  -6  -6  -1  225.10   16.70
   6   7   2   -1.20    5.20
  -6  -7  -2   -5.30    5.50
   6   8   3   90.30    7.10
  -6  -8  -3   82.30    7.30
   6   9   4   37.40    8.30
  -6  -9  -4   45.20    9.00
   6  10   5   -1.60    6.80
  -6 -10  -5   -1.00    7.20
   6  11   6   28.20    7.00
  -6 -11  -6   25.90    7.70
   6  12   7  106.80    9.80
  -6 -12  -7  105.20   11.70
   6  13   8   -1.20   11.00
  -6 -13  -8    5.70   11.40
   6  14   9    1.20   13.20
  -6 -14  -9    2.70   16.90
   6  15  10   27.10   16.00
  -6 -15 -10   86.50   13.20
   6  -7 -13   11.50    8.40
  -6   7  13    2.70   14.70
   6  -6 -12    6.90   11.40
  -6   6  12    8.60   11.40
   6  -5 -11    1.30    9.50
  -6   5  11    6.50    9.60
   6  -4 -10   15.20   10.00
  -6   4  10   25.60   10.40
   6  -3  -9   10.30   12.70
  -6   3   9   21.60    8.80
   6  -2  -8   -0.10    6.90
  -6   2   8    3.20    7.50
   6  -1  -7    0.40    6.10
  -6   1   7    0.20    6.50
   6   0  -6   88.10    8.00
  -6   0   6   89.10    8.30
   6   1  -5    5.20    5.50
  -6  -1   5    6.60    5.90
   6   2  -4   13.10    5.20
  -6  -2   4    7.50    5.80
   6   3  -3   30.20    5.00
  -6  -3   3   31.10    5.40
   6   4  -2    8.90    4.60
  -6  -4   2    9.90    5.40
  -6  -5   1   10.20   10.00
   6   6   0  128.20    8.30
  -6  -6   0  123.00    8.40
   6   7   1  118.30    7.10
  -6  -7  -1  123.80   12.20
   6   8   2  306.60   15.10
  -6  -8  -2  279.30   14.20
   6   9   3   80.70    7.50
  -6  -9  -3   82.80    8.10
   6  10   4    9.30    6.00
  -6 -10  -4   15.20    6.50
   6  11   5   -4.00    6.50
  -6 -11  -5    6.60    6.90
   6  12   6   -0.10    8.30
  -6 -12  -6    0.10    9.20
   6  13   7    4.80    9.50
  -6 -13  -7    2.30    9.80
   6  14   8   44.50    9.70
  -6 -14  -8   17.60   11.40
   6  15   9    8.90   12.70
  -6 -15  -9   -5.90   16.50
   6  -6 -13   -1.40   15.80
  -6   6  13    7.40    9.80
   6  -5 -12    4.70   12.20
  -6   5  12   12.20   10.50
   6  -4 -11   79.10    9.60
  -6   4  11   67.40   10.00
   6  -3 -10    5.80    9.60
  -6   3  10    0.00    7.50
   6  -2  -9   19.40    9.50
  -6   2   9   16.40    6.90
   6  -1  -8    6.40    5.70
  -6   1   8    5.30    6.00
   6   0  -7  156.30    8.90
  -6   0   7  149.90    8.70
   6   1  -6   -0.60    5.10
  -6  -1   6    0.10    5.20
   6   2  -5    1.50    9.50
  -6  -2   5   -2.10    6.00
   6   3  -4   92.50    6.70
  -6  -3   4   78.10    9.40
   6   4  -3   40.80    5.10
  -6  -4   3   39.90    5.70
   6   5  -2   45.80    5.60
  -6  -5   2   41.20    6.20
   6   6  -1  136.20   13.80
   6   7   0    5.70    5.70
  -6  -7   0    4.60    5.80
   6   8   1   50.10    6.50
  -6  -8  -1   41.40    6.50
   6   9   2   16.20    5.80
  -6  -9  -2    7.10    6.10
   6  10   3   -3.20    6.30
  -6 -10  -3   -2.40    7.20
   6  11   4    7.20    7.10
  -6 -11  -4    9.90    7.80
   6  12   5    7.70   11.40
  -6 -12  -5    3.60   12.70
   6  13   6    0.20   10.90
  -6 -13  -6    6.40   11.60
   6  14   7    1.90   10.80
  -6 -14  -7    4.20   12.10
   6  15   8    5.50   11.00
  -6 -15  -8    2.90   11.90
   6  -6 -14   -0.50    8.40
  -6   6  14    0.70   14.30
   6  -5 -13   11.10   13.40
  -6   5  13    4.60    9.30
   6  -4 -12   -9.50   10.60
  -6   4  12    2.10   10.90
   6  -3 -11    5.90    8.80
  -6   3  11   -5.60    8.60
   6  -2 -10   12.70    7.80
  -6   2  10   24.40    8.60
   6  -1  -9   -5.00    6.90
  -6   1   9   -1.30    7.20
   6   0  -8   -2.70   10.90
  -6   0   8    0.20    6.60
   6   1  -7   19.30    5.50
  -6  -1   7    7.30    5.70
   6   2  -6   52.40    5.90
  -6  -2   6   48.70    6.90
   6   3  -5  180.10    9.20
  -6  -3   5  174.70    8.70
   6   4  -4    9.40    5.40
  -6  -4   4    6.80    6.10
   6   5  -3    5.20    4.30
  -6  -5   3   -0.40    4.70
   6   6  -2    5.40    4.30
  -6  -6   2    3.10    5.20
   6   7  -1  109.90    8.10
  -6  -7   1  119.60    8.80
   6   8   0  328.80   13.60
  -6  -8   0  327.90   14.50
   6   9   1  354.70   15.10
  -6  -9  -1  321.30   20.70
   6  10   2   11.90    7.30
  -6 -10  -2   16.90    6.50
   6  11   3   43.70    8.60
  -6 -11  -3   54.60    9.60
   6  12   4   24.10    8.20
  -6 -12  -4   10.70    8.40
   6  13   5   14.80    9.80
  -6 -13  -5    9.70   11.20
   6  14   6   13.80   13.50
  -6 -14  -6    7.60   13.40
   6  15   7    4.80   10.40
  -6 -15  -7    4.60   11.70
   6  -5 -14   48.10   10.40
  -6   5  14   56.70   11.00
   6  -4 -13   13.00   11.70
  -6   4  13    9.80   10.60
   6  -3 -12   -2.70   10.10
  -6   3  12   -3.50    8.80
   6  -2 -11    5.70    8.80
  -6   2  11   12.10   12.00
   6  -1 -10    6.60    6.50
  -6   1  10   12.30    8.00
   6   0  -9    7.70    6.00
  -6   0   9    6.10    6.50
   6   1  -8   89.00   13.20
  -6  -1   8   85.20   13.90
   6   2  -7  113.90    8.80
  -6  -2   7  102.70   12.00
   6   3  -6  109.60    7.80
  -6  -3   6  114.60    8.60
   6   4  -5    3.60    4.50
  -6  -4   5   -1.00    5.10
   6   5  -4   66.10    7.00
  -6  -5   4   57.00    7.00
   6   6  -3    0.30    5.10
  -6  -6   3    3.10    5.40
   6   7  -2   26.80    6.70
  -6  -7   2   26.50   12.20
  -6  -8   1  420.80   17.70
   6   9   0   19.00    6.10
  -6  -9   0    6.60    6.50
   6  10   1  148.70   13.50
  -6 -10  -1  121.60   12.20
   6  11   2   -0.10    7.40
  -6 -11  -2   -0.50    7.70
   6  12   3   64.30   13.10
  -6 -12  -3   63.20   10.40
   6  13   4   -0.20   10.70
  -6 -13  -4    1.90   12.30
   6  14   5    2.90   10.20
  -6 -14  -5    4.40   11.60
   6  15   6    6.00   14.70
  -6 -15  -6   62.00   11.40
   6  -5 -15    3.20   11.30
  -6   5  15   -4.90   10.40
   6  -4 -14   74.90   14.00
  -6   4  14   50.20   14.30
   6  -3 -13   42.60   14.00
  -6   3  13   16.30   23.00
   6  -2 -12   54.90   10.10
  -6   2  12   58.50   10.10
   6  -1 -11    6.30    7.80
  -6   1  11   -2.20    8.10
   6   0 -10   30.60    8.10
  -6   0  10   34.50    8.70
   6   1  -9   45.30    7.00
  -6  -1   9   43.40    7.50
   6   2  -8  306.30   13.40
  -6  -2   8  332.60   13.30
   6   3  -7   -0.40   11.10
  -6  -3   7   -2.20    7.70
   6   4  -6   -1.80    5.80
  -6  -4   6    8.70    6.30
   6   5  -5  157.80    9.80
  -6  -5   5  164.80    9.80
   6   6  -4  368.80   14.50
  -6  -6   4  335.10   19.90
   6   7  -3  391.40   15.20
  -6  -7   3  400.40   17.30
   6   8  -2  132.00   10.50
  -6  -8   2  100.10   13.00
   6   9  -1  289.40   12.40
  -6  -9   1  318.30   13.20
   6  10   0   18.80    7.10
  -6 -10   0   19.30    7.30
   6  11   1   -0.50    6.50
  -6 -11  -1    7.60    6.90
   6  12   2  -12.50   11.60
  -6 -12  -2   -2.90    8.80
   6  13   3   46.20    9.10
  -6 -13  -3   56.80   10.60
   6  14   4   22.70   23.10
  -6 -14  -4   -8.00   13.50
   6  15   5    4.00    9.40
  -6 -15  -5    8.20    9.10
   6  -5 -16   -1.60    8.20
  -6   5  16   -3.60   18.50
   6  -4 -15   -1.70    6.90
  -6   4  15   14.10   10.60
   6  -3 -14   24.80    8.60
  -6   3  14   27.90   11.50
   6  -2 -13   11.00   11.10
  -6   2  13    6.00   10.30
   6  -1 -12   73.70   16.70
  -6   1  12   88.50   14.20
   6   0 -11   35.20   11.30
  -6   0  11   27.90    7.90
   6   1 -10    2.90    8.70
  -6  -1  10    6.60   14.10
   6   2  -9   69.10    7.50
  -6  -2   9   66.30    7.40
   6   3  -8   47.00    6.50
  -6  -3   8   43.50    6.80
   6   4  -7   18.80    7.80
  -6  -4   7   18.30    7.10
   6   5  -6   43.20    6.20
  -6  -5   6   35.10    6.30
   6   6  -5   55.80    6.50
  -6  -6   5   51.10    7.10
   6   7  -4  394.90   16.70
  -6  -7   4  408.90   16.10
   6   8  -3    0.70    5.20
  -6  -8   3    3.90    6.80
   6   9  -2   12.40    7.20
  -6  -9   2    6.50    7.20
   6  10  -1   77.40    8.80
  -6 -10   1   73.80   10.00
  -6 -11   0    1.70   10.30
   6  12   1  240.10   12.90
  -6 -12  -1  217.60   13.10
   6  13   2   -3.20    8.80
  -6 -13  -2   -3.00    9.00
   6  14   3   25.60   16.60
  -6 -14  -3   22.40   10.80
   6  15   4  -12.70   24.40
  -6 -15  -4   17.70   15.80
   6  -4 -16    2.80   12.70
  -6   4  16   96.50   26.50
   6  -3 -15    2.20    8.30
  -6   3  15   10.30   15.80
   6  -2 -14   13.50   23.90
  -6   2  14    9.10   16.10
   6  -1 -13   20.30    9.80
  -6   1  13   20.10   11.20
   6   0 -12   43.50    9.60
  -6   0  12   24.80    9.50
   6   1 -11   54.20    8.30
  -6  -1  11   38.40    9.40
   6   2 -10  102.60   10.10
  -6  -2  10  106.90    7.80
   6   3  -9   -1.40    5.70
  -6  -3   9   -2.40    6.20
   6   4  -8   69.50    7.00
  -6  -4   8   85.90   11.90
   6   5  -7   76.70    7.70
  -6  -5   7   86.60   12.10
   6   6  -6    4.30    5.30
  -6  -6   6    5.20    5.70
   6   7  -5   -1.50    4.90
  -6  -7   5    3.90    5.90
   6   8  -4    2.70    5.20
  -6  -8   4    9.40   10.20
   6   9  -3    4.80    6.10
  -6  -9   3    3.50    6.50
   6  10  -2    3.70    6.50
  -6 -10   2    1.70    7.00
   6  11  -1   87.20    8.90
  -6 -11   1   92.00   10.00
   6  12   0   10.80   11.50
  -6 -12   0   11.40   15.50
   6  13   1  128.20   12.90
  -6 -13  -1  122.10   12.60
   6  14   2   -3.10   10.00
  -6 -14  -2   11.70   11.30
   6  15   3   12.20   13.40
  -6 -15  -3   -2.80    8.30
   6  -3 -16    8.40   12.30
   6  -2 -15    6.90   11.50
  -6   2  15   -3.80   10.10
   6  -1 -14  349.70   14.60
  -6   1  14  327.80   15.10
   6   0 -13   10.40   13.20
  -6   0  13    7.30   11.70
   6   1 -12   -0.80    8.40
  -6  -1  12   -1.40    8.60
   6   2 -11   18.30    8.50
  -6  -2  11   20.20    9.30
   6   3 -10    4.10    7.50
  -6  -3  10    6.40    7.40
   6   4  -9   39.20    6.40
  -6  -4   9   31.20    6.70
   6   5  -8   47.50    7.00
  -6  -5   8   45.00    7.90
   6   6  -7  173.20   10.10
  -6  -6   7  175.60   10.20
   6   7  -6  431.40   19.50
  -6  -7   6  450.80   17.70
   6   8  -5    9.30    5.40
  -6  -8   5   16.00    7.70
   6   9  -4   57.80    8.40
  -6  -9   4   70.80    9.20
   6  10  -3   34.80    7.50
  -6 -10   3   44.40    8.10
   6  11  -2   24.00    8.00
  -6 -11   2   38.40    8.70
   6  12  -1   20.00    8.50
  -6 -12   1   23.30    9.70
   6  13   0   -9.40   10.60
  -6 -13   0   -2.00   10.20
   6  14   1   33.10   10.50
  -6 -14  -1   15.70   10.20
   6  15   2   -2.00    8.60
  -6 -15  -2    3.00    8.20
   6  -2 -16    4.90   12.20
  -6   2  16    0.50    8.20
   6  -1 -15   25.30   16.10
  -6   1  15   10.10   14.30
  -6   0  14   68.20   14.70
   6   1 -13   21.70   13.60
  -6  -1  13   12.40   12.00
   6   2 -12    5.90    8.60
  -6  -2  12   16.40   12.70
   6   3 -11   46.20    8.60
  -6  -3  11   44.50   11.60
   6   4 -10   13.70    7.10
  -6  -4  10   10.80    7.90
   6   5  -9   -0.60    5.20
  -6  -5   9    1.90   14.10
   6   6  -8   40.00    6.50
  -6  -6   8   33.70    7.40
   6   7  -7   72.40    7.90
  -6  -7   7   62.60    8.30
   6   8  -6   29.30    6.50
  -6  -8   6   33.40    7.20
   6   9  -5   16.70    6.40
  -6  -9   5   18.00    7.30
   6  10  -4   19.60    8.30
  -6 -10   4   22.10    7.70
   6  11  -3   15.50    7.60
  -6 -11   3    8.80    9.00
   6  12  -2   39.90   10.80
  -6 -12   2   25.90   10.00
   6  13  -1   20.20    9.40
  -6 -13   1   16.30   10.10
   6  14   0    3.20   10.10
  -6 -14   0    4.10   11.10
   6  15   1   -5.10   11.40
  -6 -15  -1   34.40   12.50
   6  -2 -17    4.30   10.50
  -6   2  17    2.70   14.00
   6  -1 -16   -2.80   12.70
  -6   1  16    7.80   14.50
   6   0 -15   49.10   11.40
  -6   0  15   46.40   11.00
   6   1 -14   -7.20   12.20
  -6  -1  14    3.30   11.40
   6   2 -13    3.20    8.60
  -6  -2  13    0.40    9.60
   6   3 -12    0.00   10.00
  -6  -3  12  -20.00   15.90
   6   4 -11   37.10    7.40
  -6  -4  11   25.50    8.30
   6   5 -10   -2.10    6.30
  -6  -5  10   11.40    7.80
   6   6  -9   12.80    8.30
  -6  -6   9    8.30   15.20
   6   7  -8   34.10    6.80
  -6  -7   8   35.90    7.60
   6   8  -7   30.80    6.90
  -6  -8   7   45.30    8.10
   6   9  -6   93.80    8.50
  -6  -9   6  108.20    9.70
   6  10  -5   85.80    9.00
  -6 -10   5  104.50   12.10
   6  11  -4   90.70   10.30
  -6 -11   4   78.50   11.80
   6  12  -3   -0.70    9.10
  -6 -12   3    5.30    9.10
   6  13  -2    8.40    9.60
  -6 -13   2    1.10   10.40
   6  14  -1    5.50   12.50
  -6 -14   1    9.90   12.80
   6  15   0   -4.30    9.60
  -6 -15   0    1.70   13.50
  -6   1  17    6.70   20.90
   6   0 -16   12.30   13.40
  -6   0  16    0.50   12.80
   6   1 -15  139.60   14.60
  -6  -1  15  146.90   17.60
   6   2 -14   14.70    8.50
  -6  -2  14   28.10   12.10
   6   3 -13    4.90    9.50
  -6  -3  13   12.90   12.20
   6   4 -12    1.40    8.50
  -6  -4  12    7.60    9.30
   6   5 -11    9.70    6.70
  -6  -5  11   11.10    9.40
   6   6 -10   14.90    7.20
  -6  -6  10   14.40    8.70
   6   7  -9    4.80    7.10
  -6  -7   9    1.40    8.10
   6   8  -8   10.40    6.90
  -6  -8   8    2.70    7.10
   6   9  -7    0.20    6.80
  -6  -9   7    1.80    7.70
   6  10  -6   -2.50    7.60
  -6 -10   6    0.40    8.10
   6  11  -5   11.50   11.10
  -6 -11   5   -8.30   20.20
   6  12  -4   43.60    9.90
  -6 -12   4   59.40   10.30
   6  13  -3   -2.60    9.80
  -6 -13   3    3.00   13.00
   6  14  -2   13.20   13.60
  -6 -14   2   11.40   10.70
   6  15  -1   -2.50   10.80
  -6 -15   1   -3.10   13.60
  -6   1  18   -7.10   22.60
  -6   0  17    2.00   14.30
   6   1 -16   -6.10   14.50
  -6  -1  16   18.20   18.50
   6   2 -15   87.60   13.80
  -6  -2  15   98.10   17.50
   6   3 -14   -0.60   13.80
  -6  -3  14    2.10   13.60
   6   4 -13   23.60   10.10
  -6  -4  13   39.90   16.50
   6   5 -12   15.40    8.40
  -6  -5  12   14.30   11.10
   6   6 -11   33.20    8.30
  -6  -6  11   30.20   10.40
   6   7 -10    1.90    6.10
  -6  -7  10    4.00    7.70
   6   8  -9    1.40    7.90
  -6  -8   9    7.10    8.10
   6   9  -8  102.90    9.50
  -6  -9   8  129.30   17.20
   6  10  -7    7.50    8.20
  -6 -10   7    1.70    8.90
   6  11  -6  309.80   15.60
  -6 -11   6  343.20   18.60
   6  12  -5   -0.60    8.80
  -6 -12   5    2.40    8.90
   6  13  -4  162.10   14.70
  -6 -13   4  175.60   18.40
   6  14  -3   -4.00   11.10
  -6 -14   3    5.70   11.40
   6  15  -2    5.50   14.60
  -6 -15   2   10.40   20.00
   6   0 -18   20.80   24.20
  -6   0  18   -8.30   32.90
   6   1 -17   45.60   24.80
  -6  -1  17    6.80   44.40
   6   2 -16    3.80   14.30
  -6  -2  16   -3.80   16.80
   6   3 -15  145.70   23.00
  -6  -3  15  143.10   18.70
   6   4 -14   13.70   13.00
  -6  -4  14   27.80   18.50
   6   5 -13   11.50    7.90
  -6  -5  13    8.00   10.20
   6   6 -12   -5.50    9.70
  -6  -6  12    8.30   13.00
   6   7 -11    0.40    6.00
  -6  -7  11   -0.50    8.60
   6   8 -10    2.40    9.80
  -6  -8  10   -7.60   10.90
   6   9  -9   41.80    9.90
  -6  -9   9   52.20   16.80
   6  10  -8   87.30   10.20
  -6 -10   8  112.30   11.60
   6  11  -7    1.40    9.90
  -6 -11   7   15.10   10.60
   6  12  -6  335.80   14.60
  -6 -12   6  295.10   14.20
   6  13  -5   20.30   14.50
  -6 -13   5  -14.50   22.50
   6  14  -4   63.30   12.80
  -6 -14   4   45.80   12.00
   6  15  -3   -0.40   13.90
  -6 -15   3    5.30   13.90
   6   1 -18    9.50   25.20
   6   2 -17   -4.30   11.00
  -6  -2  17   -4.40   18.40
   6   3 -16   31.40   18.30
  -6  -3  16   10.20   20.60
   6   4 -15   -1.50   14.10
  -6  -4  15   -4.20   14.10
   6   5 -14   13.70   12.30
  -6  -5  14   31.40   16.10
   6   6 -13   40.10   10.60
  -6  -6  13   51.00   12.50
   6   7 -12   -1.30    8.40
  -6  -7  12    3.90   10.90
   6   8 -11   10.40    9.40
  -6  -8  11   21.60   16.70
   6   9 -10  106.40   14.40
  -6  -9  10   92.30   15.50
   6  10  -9   17.30   10.30
  -6 -10   9   17.40   12.30
   6  11  -8   -0.90   10.30
  -6 -11   8   -1.00   11.40
   6  12  -7   18.10   11.50
  -6 -12   7   20.10   12.80
   6  13  -6    1.70   11.60
  -6 -13   6   -0.50   12.00
   6  14  -5   58.60   13.40
  -6 -14   5   56.80   12.00
   6  15  -4  -11.20   14.20
  -6 -15   4   16.40   24.10
   6   2 -18    4.50    8.40
  -6  -2  18    8.50   16.30
   6   3 -17   -0.60    5.40
  -6  -3  17   18.10   12.80
   6   4 -16    0.80    5.20
  -6  -4  16    5.60   14.10
   6   5 -15   53.20   14.20
  -6  -5  15   31.10   13.60
   6   6 -14   -5.90   16.10
  -6  -6  14    5.30   16.00
   6   7 -13    0.40    7.30
  -6  -7  13   -2.50    7.50
   6   8 -12   -5.70   10.30
  -6  -8  12   -4.20   22.50
   6   9 -11   -3.80   10.80
  -6  -9  11   -1.00   13.30
   6  10 -10  136.60   13.60
  -6 -10  10  137.30   15.00
   6  11  -9   15.40   10.70
  -6 -11   9   22.20   12.80
   6  12  -8   20.80   10.20
  -6 -12   8   22.50   11.50
   6  13  -7   43.90   12.90
  -6 -13   7   34.40   13.30
   6  14  -6    3.50   11.30
  -6 -14   6   -1.30   11.60
   6  15  -5   15.30   12.70
  -6 -15   5   -1.70   15.20
   6   4 -17   -5.10   14.90
  -6  -4  17   -5.70   10.00
   6   5 -16  -12.10   17.60
  -6  -5  16    1.60   10.00
   6   6 -15   27.00   14.20
  -6  -6  15   -3.00   22.40
   6   7 -14   19.80   11.80
  -6  -7  14   13.80   12.10
   6   8 -13   12.40   12.10
  -6  -8  13    6.80   10.90
   6   9 -12   11.30   11.50
  -6  -9  12   14.20   15.10
   6  10 -11   22.20   15.70
  -6 -10  11    4.20   16.90
   6  11 -10    6.80   11.70
  -6 -11  10   15.90   17.50
   6  12  -9   -3.10   10.40
  -6 -12   9   -5.80   11.20
   6  13  -8    7.20    9.50
  -6 -13   8    6.00   13.70
   6  14  -7   -2.20   13.40
  -6 -14   7   -6.00    8.90
   6  15  -6   10.20   16.80
  -6 -15   6   17.90   24.30
   6   5 -17   13.60   18.10
  -6  -5  17    9.90   13.90
   6   6 -16   -2.70   14.00
  -6  -6  16    4.80   12.10
   6   7 -15   29.40   11.60
  -6  -7  15    0.00   12.10
   6   8 -14   -4.10   10.40
  -6  -8  14    5.00   18.50
   6   9 -13   10.90   16.30
  -6  -9  13   53.50   30.90
   6  10 -12  108.10   16.30
  -6 -10  12  122.60   16.20
   6  11 -11  153.10   16.10
  -6 -11  11   99.10   18.60
   6  12 -10   -6.00   16.40
  -6 -12  10    6.10   11.80
   6  13  -9   -5.10    9.00
  -6 -13   9   -5.60   10.50
   6  14  -8    2.80    8.00
  -6 -14   8   -4.10   10.40
   6   5 -18   -2.90   17.90
   6   6 -17    1.20   23.30
   6   7 -16   12.50   18.00
  -6  -7  16    2.50   22.30
   6   8 -15    1.90   15.90
  -6  -8  15   -6.70   15.10
   6   9 -14    9.40   15.40
  -6  -9  14   -2.70   19.00
   6  10 -13   24.90   16.80
  -6 -10  13   17.40   18.00
   6  11 -12   14.70   26.60
  -6 -11  12    3.20   32.30
   6  12 -11   31.70   11.40
  -6 -12  11    4.70    9.00
   6  13 -10    5.70    8.50
  -6 -14   9    3.20    9.70
   6   6 -18   -6.20   15.10
  -6  -6  18   -0.90   26.50
   6   7 -17   60.20   22.80
  -6  -7  17  119.90   28.10
   6   8 -16    3.60   15.20
  -6  -8  16    6.10   15.90
   6   9 -15  211.80   17.70
  -6  -9  15  188.00   17.30
   6  10 -14    0.80   18.80
  -6 -10  14    8.80   23.60
   6  11 -13   17.40   11.60
  -6 -11  13   96.40   22.40
   6  12 -12   -2.50    8.30
  -6 -12  12   -9.70   12.30
   6  13 -11   -5.10   17.00
  -6 -13  11   -4.10   13.20
   6   8 -17    5.30   15.70
  -6  -8  17    4.90   23.10
   6   9 -16   59.10   17.50
  -6  -9  16   23.80   18.10
   6  10 -15  113.50   14.30
  -6 -10  15  145.30   25.90
   6  11 -14    8.10   13.80
  -6 -11  14    9.10   27.20
   6  12 -13   -3.30   11.60
  -6 -12  13  -15.50   24.80
   6  13 -12    3.40   11.90
  -6 -13  12   36.10   11.20
   6   9 -17    5.00   11.00
  -6  -9  17    2.30   19.50
   6  10 -16   15.10   15.10
  -6 -10  16   -2.50   12.50
   6  11 -15   36.10   13.00
  -6 -11  15   -3.60   14.70
  -6 -12  14    7.80   25.80
  -6 -13  13   11.30   13.60
  -6 -12  15   -9.40   19.10
  -7  11 -11   17.70   16.10
   7 -10  12   11.50   16.90
  -7  10 -12    3.20   12.10
   7  -9  13   -3.70   19.40
  -7   9 -13    5.90   16.50
   7  -8  14    8.80   14.10
  -7   8 -14    5.80   11.40
   7  -7  15   53.60   15.50
  -7   7 -15   11.70    9.00
   7  -6  16    9.40    8.20
  -7   6 -16   -0.60    6.90
   7 -11  10    6.00    8.40
  -7  11 -10   76.30   11.50
   7 -10  11   13.90   11.50
  -7  10 -11   35.00   10.50
   7  -9  12  104.80   22.70
  -7   9 -12   83.40   24.90
   7  -8  13   -2.40   12.80
  -7   8 -13    1.70    9.70
   7  -7  14   -0.40   19.80
  -7   7 -14    8.40    8.80
   7  -6  15    5.60   12.80
  -7   6 -15    8.60    6.70
   7  -5  16   40.50   13.60
  -7   5 -16   34.00   13.70
  -7  11  -9   -2.00   10.20
   7 -10  10   16.20   18.10
  -7  10 -10   34.60   11.00
   7  -9  11    6.10   15.80
  -7   9 -11   -6.00   15.90
   7  -8  12  -15.60   20.10
  -7   8 -12   12.80   13.50
   7  -7  13   86.30   21.90
  -7   7 -13   85.90    7.90
   7  -6  14   32.00   12.40
  -7   6 -14    4.80    9.90
   7  -5  15    4.90   13.10
  -7   5 -15    0.70    4.10
   7  -4  16    7.80    6.00
   7 -11   8    3.00   14.90
  -7  11  -8    8.00   12.60
   7 -10   9    4.50    7.40
  -7  10  -9   78.10    9.50
   7  -9  10   21.10   16.50
  -7   9 -10   31.60   18.60
   7  -8  11    3.20   15.70
  -7   8 -11   15.60   15.80
   7  -7  12   40.00   19.50
  -7   7 -12   84.90   14.00
   7  -6  13   34.20    9.90
  -7   6 -13   69.20   11.80
   7  -5  14   -2.00    9.30
  -7   5 -14    1.20    8.60
   7  -4  15   -2.10   15.50
  -7   4 -15    0.60    9.80
   7 -11   7   -6.50   14.30
  -7  11  -7    6.90   23.50
  -7  10  -8    8.10   12.90
   7  -9   9   -0.90   17.80
  -7   9  -9    2.20   15.30
   7  -8  10  134.70   14.00
  -7   8 -10  158.20   19.20
   7  -7  11  106.70   17.30
  -7   7 -11  123.40   11.10
   7  -6  12   -5.10    9.80
  -7   6 -12    5.10   12.00
   7  -5  13   15.10    9.70
  -7   5 -13   36.50   10.70
   7  -4  14   31.30    9.30
  -7   4 -14   35.70   13.50
  -7   3 -15  144.40   11.30
   7 -11   6   -1.00   12.10
   7 -10   7   49.30   21.50
  -7  10  -7    3.20   10.60
   7  -9   8    2.60   10.50
  -7   9  -8    4.00   11.60
   7  -8   9    6.30   13.50
  -7   8  -9   42.30   20.90
   7  -7  10   -8.30   10.90
  -7   7 -10   -6.80   11.00
   7  -6  11   12.10    8.40
  -7   6 -11    1.20    9.60
   7  -5  12   27.00    9.50
  -7   5 -12   33.50    8.40
   7  -4  13   -7.30    9.20
  -7   4 -13   12.80    9.70
   7  -3  14   -4.30   14.60
  -7   3 -14    6.90    7.10
   7  -2  15   79.70    9.70
   7 -10   6    7.20   16.20
  -7  10  -6    1.60    7.20
   7  -9   7   13.30   13.60
  -7   9  -7    2.60   11.70
   7  -8   8  275.80   15.20
  -7   8  -8  240.20   16.50
   7  -7   9  221.90   12.90
  -7   7  -9  233.20   14.80
   7  -6  10    9.90   18.10
  -7   6 -10   22.70   12.00
   7  -5  11    9.80   11.20
  -7   5 -11   -1.00    7.90
   7  -4  12   19.60    8.30
  -7   4 -12   15.70    7.20
   7  -3  13   47.10   12.00
  -7   3 -13   34.70    7.50
   7  -2  14   98.40    7.40
  -7   2 -14   79.10    6.70
   7 -10   5   -3.00   10.20
  -7  10  -5    5.20   10.40
   7  -9   6   24.50   15.30
  -7   9  -6   26.70   21.10
   7  -8   7    0.40   10.60
  -7   8  -7   -1.40   10.40
   7  -7   8    7.90    9.10
  -7   7  -8    9.90    9.80
   7  -6   9   98.00   11.40
  -7   6  -9  104.40   11.40
   7  -5  10    5.30    8.20
  -7   5 -10    8.40    9.70
   7  -4  11   13.90    6.60
  -7   4 -11   17.10    6.70
   7  -3  12   13.40   12.00
  -7   3 -12   24.50    6.80
   7  -2  13    3.40    5.80
  -7   2 -13    6.70    5.80
   7  -1  14   60.30   10.00
   7 -10   4   19.90   18.60
  -7  10  -4   17.30   12.10
   7  -9   5   27.70   13.50
  -7   9  -5   12.40   17.20
   7  -8   6  114.30   11.90
  -7   8  -6  115.80   12.90
   7  -7   7  215.00   15.10
  -7   7  -7  205.30   15.80
   7  -6   8   35.40   18.90
  -7   6  -8   45.70   12.40
   7  -5   9   51.10    8.00
  -7   5  -9   50.40    7.60
   7  -4  10    5.70    7.60
  -7   4 -10    4.50    9.10
   7  -3  11   38.80    6.70
  -7   3 -11   38.20    6.30
  -7   2 -12   34.40    7.80
   7  -1  13    3.30   10.80
  -7   1 -13   19.00    7.10
   7   0  14    3.30    7.00
  -7   0 -14   -2.10    7.20
   7 -10   3   47.00   12.10
  -7  10  -3   19.80   11.50
   7  -9   4   27.30   11.60
  -7   9  -4   20.60   10.30
   7  -8   5   16.40   17.50
  -7   8  -5    8.90   10.80
   7  -7   6  107.30   15.80
  -7   7  -6  101.80   12.10
   7  -6   7   20.50    8.00
  -7   6  -7   14.40    8.10
   7  -5   8   -5.00    7.10
  -7   5  -8   -3.70    7.80
   7  -4   9   17.40    6.90
  -7   4  -9   11.60    6.50
   7  -3  10  135.50   15.30
  -7   3 -10  118.10   11.10
   7  -2  11  101.90    7.80
  -7   2 -11   92.40    8.30
   7  -1  12   57.30    6.60
  -7   1 -12   57.90    7.90
   7   0  13    3.80    5.70
   7   1  14    0.20    5.00
  -7  -1 -14    0.00    4.60
   7 -10   2   27.40   12.20
  -7  10  -2   16.80   10.60
   7  -9   3  236.90   16.90
  -7   9  -3  231.50   13.30
   7  -8   4  108.90   14.60
  -7   8  -4   98.00   13.20
   7  -7   5   23.20    8.40
  -7   7  -5   31.10    9.40
   7  -6   6   11.60    7.60
  -7   6  -6    5.70    7.20
   7  -5   7    7.90    6.50
  -7   5  -7   11.70    6.90
   7  -4   8    5.20    7.90
  -7   4  -8    3.00    5.70
   7  -3   9    9.00    5.40
  -7   3  -9    1.90    5.10
   7  -2  10    5.80    5.60
  -7   2 -10    5.50    6.60
   7  -1  11    4.40    5.40
  -7   1 -11    8.20    5.70
   7   0  12   10.00    6.00
   7   1  13    6.00    6.30
  -7  -1 -13    5.70    4.60
   7   2  14   -0.70    4.40
  -7  -2 -14    1.00    4.00
  -7  -3 -15   39.30    5.80
   7 -10   1    8.90   16.50
  -7  10  -1   46.00   22.00
   7  -9   2   74.60   15.60
  -7   9  -2   82.80   16.50
   7  -8   3  100.70   19.10
  -7   8  -3   75.70   11.80
   7  -7   4  102.00   11.40
  -7   7  -4   77.40   10.70
   7  -6   5   91.50   10.00
  -7   6  -5  110.10   13.50
   7  -5   6    8.40    7.70
  -7   5  -6    2.40    8.50
   7  -4   7   52.50    6.80
  -7   4  -7   62.00    7.20
   7  -3   8   96.90    7.90
  -7   3  -8  100.90    8.00
   7  -2   9   57.20    6.10
  -7   2  -9   57.10    6.00
   7  -1  10    3.50    9.60
  -7   1 -10   13.20    6.70
   7   0  11  115.00    7.80
  -7   0 -11  111.30    9.60
   7   1  12   -3.50    8.10
  -7  -1 -12   -1.40    5.50
   7   2  13   -0.20    5.00
  -7  -2 -13    7.40    7.80
   7   3  14   20.00    5.90
  -7  -3 -14   21.00    6.40
   7   4  15   14.40    7.90
   7   5  16   39.40   12.60
  -7  -5 -16   57.30   11.00
  -7  -6 -17   -4.10    9.10
   7   8  19    0.60    7.90
   7 -10   0   13.00    9.70
  -7  10   0    9.80    8.00
   7  -9   1   12.60   11.20
  -7   9  -1   15.60   12.50
   7  -8   2   59.30   10.20
  -7   8  -2   37.10    9.80
   7  -7   3  216.40   13.20
  -7   7  -3  225.40   12.50
   7  -6   4    6.60    8.30
  -7   6  -4    0.20    7.40
   7  -5   5   60.10   10.10
  -7   5  -5   81.40   10.50
   7  -4   6   15.60    6.50
  -7   4  -6   22.00    7.50
   7  -3   7   60.10    8.90
  -7   3  -7   49.00    6.50
   7  -2   8   -0.10    4.50
  -7   2  -8    3.20    4.90
   7  -1   9   56.50    7.30
  -7   1  -9   48.80    7.60
   7   0  10   81.40   11.50
  -7   0 -10   78.10    7.60
   7   1  11   38.20    5.80
  -7  -1 -11   52.90   10.30
   7   2  12   41.40    6.70
  -7  -2 -12   35.60    5.80
   7   3  13   10.20    6.10
  -7  -3 -13    3.40    7.00
   7   4  14  196.50   13.00
  -7  -4 -14  201.30   12.90
   7   5  15   11.70    5.00
  -7  -5 -15   19.30    6.80
   7   6  16   74.60    8.90
  -7  -6 -16   85.50   10.30
  -7  -7 -17   -5.60   18.30
  -7  -8 -18   -3.80    7.90
   7 -10  -1    2.90    7.50
  -7  10   1   -0.10    7.30
   7  -9   0   42.00   11.80
  -7   9   0   58.00   12.30
   7  -8   1   33.90    9.50
  -7   8  -1   24.50   10.50
   7  -7   2   43.30   14.30
  -7   7  -2   45.90   10.10
   7  -6   3   21.50   14.60
  -7   6  -3   -1.00    9.70
   7  -5   4   -5.60    6.90
  -7   5  -4    2.00    7.20
   7  -4   5   74.30    9.60
  -7   4  -5   66.50    8.60
   7  -3   6   39.90   10.00
  -7   3  -6   18.60    7.30
   7  -2   7    1.40    5.00
  -7   2  -7    1.70    5.40
   7  -1   8    9.40    6.10
  -7   1  -8    6.30    4.20
   7   0   9   20.70    5.30
  -7   0  -9   18.40    5.20
   7   1  10    1.10    5.50
  -7  -1 -10   -6.00    5.60
   7   2  11    2.70    5.30
  -7  -2 -11   -0.80    7.30
   7   3  12    4.80    7.60
  -7  -3 -12    5.60    6.00
   7   4  13    7.00    8.70
  -7  -4 -13    4.10    7.50
   7   5  14    6.60    5.60
  -7  -5 -14   -2.90    8.90
  -7  -6 -15   13.20    9.50
   7   7  16   -1.00    7.70
  -7  -7 -16    0.80    8.90
   7   8  17    0.10   16.30
  -7  -8 -17   -9.00    9.70
   7   9  18    5.30   10.50
  -7  -9 -18   11.40   17.70
   7  -9  -1    7.70   10.30
  -7   9   1    3.10   11.30
   7  -8   0    3.80   11.10
  -7   8   0   -8.10   11.80
   7  -7   1    0.10    8.70
  -7   7  -1   -4.10    8.90
   7  -6   2   12.10    7.50
  -7   6  -2    7.10    7.30
   7  -5   3   24.60    7.70
  -7   5  -3   20.20    8.00
   7  -4   4    4.00    6.20
  -7   4  -4   -4.00    6.70
   7  -3   5  162.70    9.70
  -7   3  -5  145.90    8.60
   7  -2   6    2.40    4.80
  -7   2  -6   -0.20    4.70
   7  -1   7   31.60    6.80
  -7   1  -7   18.00    8.60
   7   0   8   60.30    5.90
  -7   0  -8   55.90    5.90
   7   1   9  136.60    7.60
  -7  -1  -9  121.80    9.30
   7   2  10   60.70    6.50
  -7  -2 -10   52.10    6.10
   7   3  11   42.60    6.60
  -7  -3 -11   36.00   10.00
   7   4  12  105.10    7.20
  -7  -4 -12  108.70    8.00
   7   5  13   70.00    8.70
  -7  -5 -13   67.60    8.10
   7   6  14    7.30    8.90
  -7  -6 -14    0.80    6.50
   7   7  15   57.40    9.50
  -7  -7 -15   53.30   10.30
   7   8  16   -0.50   18.50
  -7  -8 -16   -4.80   11.80
   7   9  17  -12.40   21.40
  -7  -9 -17   -2.60   15.50
  -7 -10 -18   57.20   12.50
   7  -9  -2   45.00   12.50
  -7   9   2   44.10   13.50
   7  -8  -1    0.60   13.70
  -7   8   1   11.40   10.80
   7  -7   0   45.60   10.50
  -7   7   0   42.30   11.70
   7  -6   1    4.10    7.40
  -7   6  -1   -1.80    7.30
   7  -5   2   -6.60    8.80
  -7   5  -2    1.20    7.10
   7  -4   3   -2.40    6.00
  -7   4  -3    0.70    7.00
   7  -3   4   57.90    6.50
  -7   3  -4   60.40    7.10
   7  -2   5    9.10    6.80
  -7   2  -5   -3.30    6.70
   7  -1   6  129.50    7.20
  -7   1  -6  146.00    9.00
   7   0   7    4.50    6.30
  -7   0  -7    4.50    4.50
   7   1   8   34.60    6.10
  -7  -1  -8   28.00    8.60
   7   2   9   -0.50    3.80
  -7  -2  -9   -0.90    4.80
   7   3  10   -1.10    5.40
  -7  -3 -10    6.30    7.60
   7   4  11  212.80    9.40
  -7  -4 -11  199.80   10.40
   7   5  12   14.80    6.30
  -7  -5 -12    5.10    5.20
   7   6  13   85.70   13.90
  -7  -6 -13   70.20    9.20
   7   7  14    3.80    6.80
  -7  -7 -14    1.90    6.50
   7   8  15  102.10   12.00
  -7  -8 -15   82.00   12.60
   7   9  16  -13.70   12.30
  -7  -9 -16    2.50   13.80
  -7 -10 -17    1.90   10.30
   7  -9  -3   13.30   13.10
  -7   9   3   28.00   17.40
   7  -8  -2  213.60   14.50
  -7   8   2  234.90   16.10
   7  -7  -1   30.30   10.00
  -7   7   1   46.70   11.40
   7  -6   0   23.50    9.70
  -7   6   0   28.80   10.40
   7  -5   1   -0.30    6.70
  -7   5  -1   -6.00    7.50
   7  -4   2    1.20    7.80
  -7   4  -2   11.50    8.70
   7  -3   3   -1.20    7.10
  -7   3  -3   -3.00    5.40
   7  -2   4  152.10   11.10
  -7   2  -4  126.50    7.40
   7  -1   5   44.90    6.00
  -7   1  -5   28.70    5.90
   7   0   6   47.20    5.20
  -7   0  -6   48.00    5.60
   7   1   7  225.00   10.00
  -7  -1  -7  258.70   16.60
   7   2   8   45.30    5.30
  -7  -2  -8   46.00    6.00
   7   3   9   -3.30    3.90
  -7  -3  -9    7.10    5.90
   7   4  10    6.20    4.40
  -7  -4 -10    9.60    4.30
   7   5  11    7.40    4.70
  -7  -5 -11    8.40    6.20
   7   6  12    5.80    7.30
  -7  -6 -12   -2.40    7.50
   7   7  13   -6.90    6.80
  -7  -7 -13   -6.90    6.60
   7   8  14   13.40    8.60
  -7  -8 -14    5.50    9.00
   7   9  15   38.80   11.20
  -7  -9 -15   50.00   14.90
   7  10  16    1.80   13.60
  -7 -10 -16    4.00   11.70
   7  11  17  -10.60   10.10
  -7 -11 -17    6.40    7.70
   7  -9  -4    7.90   23.20
  -7   9   4    1.60   16.00
   7  -8  -3   23.60   10.40
  -7   8   3   12.20   11.20
   7  -7  -2   31.50    9.10
  -7   7   2   21.50    9.60
   7  -6  -1   14.50    8.20
  -7   6   1   17.30    8.50
   7  -5   0   32.40    9.30
  -7   5   0   48.70    8.00
   7  -4   1    9.10    6.70
  -7   4  -1   -0.20    7.00
   7  -3   2   11.10    7.80
  -7   3  -2    8.40    7.30
   7  -2   3    8.60    4.80
  -7   2  -3   -0.10    5.60
   7  -1   4  303.60   12.10
  -7   1  -4  293.00   11.90
   7   0   5  294.60   17.40
  -7   0  -5  290.50   12.70
   7   1   6  483.70   25.70
  -7  -1  -6  516.50   19.30
   7   2   7   97.20    9.00
  -7  -2  -7   80.80    6.60
   7   3   8    4.80    3.70
  -7  -3  -8   -1.90    4.00
   7   4   9   18.40    5.90
  -7  -4  -9   21.30    9.70
   7   5  10   25.20    5.60
  -7  -5 -10   32.10    8.10
   7   6  11   29.30    5.80
  -7  -6 -11   31.80    6.00
   7   7  12   48.30    8.00
  -7  -7 -12   28.80    9.50
   7   8  13  367.50   14.80
  -7  -8 -13  368.50   15.40
   7   9  14    7.50   13.60
  -7  -9 -14    2.80   11.10
   7  10  15   12.50   12.40
  -7 -10 -15   33.80   11.30
   7  11  16    7.20   19.80
  -7 -11 -16   -2.40   12.40
   7  12  17  -17.40   16.80
  -7 -12 -17    2.10   11.50
   7  -9  -5   -7.80   20.90
  -7   9   5   -0.50   13.80
   7  -8  -4   24.40   11.90
  -7   8   4   20.20   11.70
   7  -7  -3   60.40    9.50
  -7   7   3   43.90   10.00
   7  -6  -2  109.50   10.90
  -7   6   2  102.20   11.60
   7  -5  -1   20.80    6.90
  -7   5   1   18.40    7.20
   7  -4   0    8.10    6.80
  -7   4   0   -0.20    7.40
   7  -3   1   33.30    8.50
  -7   3  -1   35.00    6.00
   7  -2   2   46.30    7.00
  -7   2  -2   57.00    7.10
   7  -1   3  544.90   18.80
  -7   1  -3  529.80   26.50
   7   0   4   44.60    5.00
  -7   0  -4   31.40    5.30
   7   1   5   86.00    6.40
  -7  -1  -5   88.60    6.40
   7   2   6  609.10   19.50
  -7  -2  -6  625.10   25.50
   7   3   7    1.20    3.80
  -7  -3  -7    5.80    4.60
   7   4   8    4.70    4.00
  -7  -4  -8    7.00    4.50
   7   5   9    0.50    4.30
  -7  -5  -9    5.40    5.10
   7   6  10  100.30    7.80
  -7  -6 -10  100.90   14.30
   7   7  11   43.20    7.50
  -7  -7 -11   46.00    7.90
   7   8  12   59.90   10.90
  -7  -8 -12   55.80   11.30
   7   9  13    6.20   10.10
  -7  -9 -13   -0.40   10.20
   7  10  14   35.30   10.00
  -7 -10 -14   49.80   12.50
   7  11  15    0.70   13.30
  -7 -11 -15   15.80   16.40
   7  12  16    6.10   11.80
   7  -8  -5    0.20   12.60
  -7   8   5    9.90   12.40
   7  -7  -4    7.20    9.70
  -7   7   4    3.50   10.60
   7  -6  -3    4.20   10.50
  -7   6   3    6.60    8.50
   7  -5  -2    9.10   10.40
  -7   5   2    3.80    9.10
   7  -4  -1   -1.10    6.20
  -7   4   1    3.70    6.30
   7  -3   0   58.50    6.70
  -7   3   0   51.70    7.00
   7  -2   1    1.20    4.90
  -7   2  -1   -0.40    4.70
   7  -1   2   74.40    8.90
  -7   1  -2   80.50    7.10
   7   0   3 1012.10   30.40
  -7   0  -3 1048.60   33.70
   7   1   4  407.80   15.30
  -7  -1  -4  394.20   15.50
   7   2   5   10.80    4.50
  -7  -2  -5    7.10    4.80
   7   3   6   38.90    5.40
  -7  -3  -6   31.20    6.60
   7   4   7   11.00    4.20
  -7  -4  -7    8.10    5.00
   7   5   8   64.50    7.20
  -7  -5  -8   70.20   10.70
   7   6   9   38.50    6.40
  -7  -6  -9   48.40    8.70
   7   7  10    0.00    5.20
  -7  -7 -10    1.20    6.60
   7   8  11   21.30    6.80
  -7  -8 -11   19.00    7.50
   7   9  12   23.60   11.60
  -7  -9 -12    7.30   10.50
   7  10  13   30.40   11.80
  -7 -10 -13   25.90   12.90
   7  11  14   62.60   14.30
  -7 -11 -14   53.00   12.30
   7  12  15    2.20   14.20
  -7 -12 -15   -0.40   14.60
   7  13  16    6.70   11.70
  -7 -13 -16    0.60   17.00
   7  -8  -6   10.80   11.40
  -7   8   6   -3.10   10.50
   7  -7  -5    1.20    9.20
  -7   7   5    0.20    9.50
   7  -6  -4   29.50    8.60
  -7   6   4   57.70    9.90
   7  -5  -3   -2.50   13.00
  -7   5   3   -2.50   11.00
   7  -4  -2   -1.10    6.30
  -7   4   2   -2.50    6.20
   7  -3  -1   21.00    6.00
  -7   3   1   27.40    6.60
   7  -2   0    6.80    5.20
  -7   2   0    1.40    5.00
   7  -1   1   52.80    7.60
  -7   1  -1   52.70    7.50
   7   0   2  404.60   14.00
  -7   0  -2  412.40   15.40
   7   1   3   52.10    5.60
  -7  -1  -3   41.80    7.90
   7   2   4  549.10   17.60
  -7  -2  -4  551.90   17.90
   7   3   5    3.50    3.70
  -7  -3  -5    2.80    4.50
   7   4   6  106.50    6.90
  -7  -4  -6  112.40    8.10
   7   5   7   -1.10    4.30
  -7  -5  -7    3.20    4.60
   7   6   8    3.90    5.50
  -7  -6  -8    9.40    5.70
   7   7   9    7.00    6.10
  -7  -7  -9    4.10    6.30
   7   8  10   -1.70    8.90
  -7  -8 -10   -5.00    7.40
   7   9  11   12.40    8.50
  -7  -9 -11   21.00   11.70
   7  10  12  144.30   12.00
  -7 -10 -12  140.00   12.40
   7  11  13   38.30   13.50
  -7 -11 -13   58.00   15.90
   7  12  14   -5.20   14.70
  -7 -12 -14    5.00   12.90
  -7 -13 -15   -5.10    8.80
   7  -8  -7    2.80   10.80
  -7   8   7   -3.00   12.20
   7  -7  -6   -0.10    9.90
  -7   7   6   13.90   10.20
   7  -6  -5    7.40   11.10
  -7   6   5    8.10   10.40
   7  -5  -4    6.00   10.20
  -7   5   4    2.80    8.90
  -7   4   3   16.50   11.30
   7  -3  -2   65.70    7.30
  -7   3   2   61.50    7.60
   7  -2  -1   23.30    5.90
  -7   2   1   21.40    5.30
   7  -1   0  285.40   15.60
  -7   1   0  233.40   12.50
   7   0   1  104.10    7.80
  -7   0  -1   92.20    7.70
   7   1   2  212.30   10.20
  -7  -1  -2  226.10   10.50
   7   2   3   70.90    6.40
  -7  -2  -3   69.90   10.90
   7   3   4   65.00    6.40
  -7  -3  -4   62.80    6.30
   7   4   5   13.10    4.80
  -7  -4  -5    8.80    5.10
   7   5   6  276.00   12.30
  -7  -5  -6  281.50   11.90
   7   6   7   -3.60    5.20
  -7  -6  -7   -0.50    5.90
   7   7   8    8.60    5.50
  -7  -7  -8    9.50    6.10
   7   8   9   65.40    8.10
  -7  -8  -9   47.20    8.30
   7   9  10   20.10    7.30
  -7  -9 -10    9.10    7.10
   7  10  11   28.60   11.60
  -7 -10 -11    5.50   11.30
   7  11  12   29.50   12.60
  -7 -11 -12   21.40   11.10
   7  12  13   50.50   12.10
  -7 -12 -13   77.30   13.60
   7  13  14   -1.90    9.30
  -7 -13 -14    3.20   14.00
  -7 -14 -15    0.30    8.90
  -7   8   8   -1.50   12.90
   7  -7  -7   19.80   14.50
  -7   7   7   37.30    9.90
   7  -6  -6   11.90    8.40
  -7   6   6   11.00   15.80
   7  -5  -5   77.70    8.50
  -7   5   5   88.20    9.30
   7  -4  -4    2.70    7.90
  -7   4   4   -3.80    6.50
   7  -3  -3   83.10   11.40
  -7   3   3   80.60   12.40
   7  -2  -2   21.10    8.30
  -7   2   2   14.60    5.50
   7  -1  -1   31.20    7.40
  -7   1   1   17.40    5.30
   7   0   0   66.90    7.00
  -7   0   0   57.90    7.10
   7   1   1    3.00    5.20
  -7  -1  -1    2.60    5.40
   7   2   2   19.60    4.80
  -7  -2  -2   21.40    4.70
   7   3   3   66.50    6.00
  -7  -3  -3   76.50    6.50
   7   4   4   -0.80    5.10
  -7  -4  -4    4.40    4.50
   7   5   5  146.50    7.90
  -7  -5  -5  141.90    8.60
   7   6   6   13.30    5.80
  -7  -6  -6    7.70    6.20
   7   7   7   28.20    5.90
  -7  -7  -7   33.30    7.00
   7   8   8   44.40    7.50
  -7  -8  -8   46.90   10.70
   7   9   9   31.20    7.80
  -7  -9  -9   25.70    8.60
   7  10  10   32.40    9.80
  -7 -10 -10   26.70   10.50
   7  11  11   14.80   14.70
  -7 -11 -11    5.60   12.70
   7  12  12   -9.50   11.70
  -7 -12 -12   -5.10   11.90
   7  13  13   -0.30   10.10
  -7 -13 -13   14.60   15.40
  -7 -14 -14   -5.20   20.50
   7  -7  -8    4.60   10.00
  -7   7   8   -4.90   11.20
   7  -6  -7   11.10    9.80
  -7   6   7   19.00   12.00
   7  -5  -6   17.60    8.90
  -7   5   6   26.90   10.00
   7  -4  -5    2.20    6.60
  -7   4   5    8.70    6.70
   7  -3  -4   72.00    8.80
  -7   3   4   64.30    7.70
   7  -2  -3   -0.20    6.30
  -7   2   3   -6.60    6.80
   7  -1  -2  549.80   19.60
   7   0  -1  516.00   19.00
  -7   0   1  499.30   21.50
   7   1   0  111.70    8.50
  -7  -1   0  121.80   14.50
   7   2   1   18.20    4.60
  -7  -2  -1   18.40    5.20
   7   3   2    8.10    5.10
  -7  -3  -2   13.60    5.50
   7   4   3  267.70   10.40
  -7  -4  -3  258.80   15.90
   7   5   4  222.90   11.00
  -7  -5  -4  211.40   10.00
   7   6   5  115.50    8.20
  -7  -6  -5  140.30    8.90
   7   7   6   28.70    6.00
  -7  -7  -6   29.00    7.00
   7   8   7    2.20    5.50
  -7  -8  -7   12.10    8.90
   7   9   8    7.60    6.90
  -7  -9  -8    3.80    8.00
   7  10   9   13.60   10.80
  -7 -10  -9    3.50   15.60
   7  11  10   19.80   13.90
  -7 -11 -10   20.70   11.50
   7  12  11   57.60   14.10
  -7 -12 -11   61.60   15.60
   7  13  12   22.80   24.40
  -7 -13 -12   13.70   13.60
  -7 -14 -13    2.90    9.30
   7  -7  -9    7.40   12.40
  -7   7   9   12.80   10.30
   7  -6  -8    0.80    9.00
  -7   6   8    1.80    9.50
   7  -5  -7    7.00    8.30
  -7   5   7   25.80    9.10
   7  -4  -6   24.90   11.00
  -7   4   6   16.20    7.20
   7  -3  -5    9.50    6.90
  -7   3   5   10.00    7.00
   7  -2  -4   81.00    8.20
  -7   2   4   74.00    7.90
   7  -1  -3    6.90    5.70
  -7   1   3   11.60    5.70
   7   0  -2  139.90    9.70
   7   1  -1   36.30    9.90
  -7  -1   1   24.10    6.20
   7   2   0   10.00    5.30
  -7  -2   0   12.50    5.60
   7   3   1  200.70   10.20
  -7  -3  -1  179.80   10.10
   7   4   2  375.40   13.50
  -7  -4  -2  352.10   14.90
   7   5   3    4.50    5.40
  -7  -5  -3    6.00    5.50
   7   6   4   44.30    5.90
  -7  -6  -4   44.60    9.20
   7   7   5   29.50    6.20
  -7  -7  -5   31.20    7.70
   7   8   6   29.70    6.70
  -7  -8  -6   31.70    9.10
   7   9   7  212.70   11.80
  -7  -9  -7  193.90   12.70
   7  10   8    0.20    9.70
  -7 -10  -8    0.60   11.00
   7  11   9   15.70   14.10
  -7 -11  -9    8.80   10.70
   7  12  10   20.70   12.50
  -7 -12 -10   18.70   13.90
   7  13  11   75.70   10.00
  -7 -13 -11   70.80   12.70
   7  14  12   -1.20   19.70
  -7 -14 -12    2.90   11.50
   7  -7 -10   36.10   11.10
  -7   7  10   76.60   13.10
   7  -6  -9    4.10    8.90
  -7   6   9    1.80   13.00
   7  -5  -8   63.40   11.60
  -7   5   8   57.80   11.20
   7  -4  -7    0.40    9.20
  -7   4   7    4.30   10.30
   7  -3  -6   19.40   14.30
  -7   3   6   31.60   10.40
   7  -2  -5   23.40    7.40
  -7   2   5   27.10    8.00
   7  -1  -4  206.40   16.10
  -7   1   4  205.30   14.60
   7   0  -3  311.70   13.40
  -7   0   3  277.30   14.00
  -7  -1   2    9.30    7.00
   7   2  -1   30.60    6.20
  -7  -2   1   28.20    6.60
   7   3   0   68.50    6.10
  -7  -3   0   49.50    7.90
   7   4   1    5.50    5.20
  -7  -4  -1    9.20    5.80
   7   5   2    0.50    4.30
  -7  -5  -2    4.00    4.30
   7   6   3  171.50    9.60
  -7  -6  -3  175.10    9.60
   7   7   4    0.00    4.90
  -7  -7  -4    1.90    6.10
   7   8   5   20.70    6.30
  -7  -8  -5   27.60    7.60
   7   9   6    2.90    5.90
  -7  -9  -6    9.30    6.30
   7  10   7   19.70   14.00
  -7 -10  -7   10.40    9.00
   7  11   8   35.40    8.70
  -7 -11  -8   26.60    9.50
   7  12   9   15.60   12.80
  -7 -12  -9   -2.40   11.20
   7  13  10   41.70   10.90
  -7 -13 -10   67.80   13.50
   7  14  11    9.10   12.30
  -7 -14 -11    7.60    9.20
   7  -6 -10   28.20    9.60
  -7   6  10   51.30   10.30
   7  -5  -9   15.70   12.00
  -7   5   9   10.20   11.50
   7  -4  -8   13.80    8.90
  -7   4   8   26.90    9.30
   7  -3  -7   17.80    7.30
  -7   3   7   12.00    7.80
   7  -2  -6   40.50    8.50
  -7   2   6   43.10    8.50
   7  -1  -5   12.70    7.00
  -7   1   5    8.70    6.80
   7   0  -4   56.00    9.30
  -7   0   4   47.30    7.80
   7   1  -3  124.20    8.80
  -7  -1   3  105.30    8.30
   7   3  -1   50.50    5.90
  -7  -3   1   44.20    6.30
   7   4   0   46.50    6.50
  -7  -4   0   37.40    6.30
   7   5   1   -5.70    4.50
  -7  -5  -1    0.70    4.60
   7   6   2   49.50    6.40
  -7  -6  -2   43.20    7.50
   7   7   3  212.60   11.90
  -7  -7  -3  223.00   11.50
   7   8   4    7.00    5.70
  -7  -8  -4    4.20    6.10
   7   9   5  210.30   11.40
  -7  -9  -5  177.90   15.10
   7  10   6   64.70    7.90
  -7 -10  -6   72.00    8.80
   7  11   7   -3.10    7.40
  -7 -11  -7   -4.70    9.50
   7  12   8   18.20   12.20
  -7 -12  -8   25.70   10.70
   7  13   9   -6.00   11.60
  -7 -13  -9    3.90   13.90
   7  14  10    4.80   13.00
  -7 -14 -10    2.20    8.80
   7  -6 -11    3.70   16.60
  -7   6  11   -1.10   13.30
   7  -5 -10   -3.30    9.10
  -7   5  10    6.20   12.80
   7  -4  -9    0.10    9.40
  -7   4   9   -0.10    9.20
   7  -3  -8   -1.70    7.20
  -7   3   8   -0.90    7.90
   7  -2  -7   -5.60    6.40
  -7   2   7   -0.10    6.90
   7  -1  -6    8.40    6.00
  -7   1   6   13.50    6.50
   7   0  -5   39.40    6.70
  -7   0   5   31.90    6.70
   7   1  -4   50.70    6.70
  -7  -1   4   64.30    7.50
   7   2  -3   63.00    7.50
  -7  -2   3   72.60    7.80
   7   3  -2   38.80    6.60
  -7  -3   2   45.90   12.00
   7   4  -1   28.00    5.40
  -7  -4   1   33.70    6.10
   7   5   0   38.50    7.00
  -7  -5   0   38.60    7.80
   7   6   1    4.80    4.90
  -7  -6  -1    1.70    5.20
   7   7   2   17.80    5.50
  -7  -7  -2   20.80    5.90
   7   8   3   24.30    6.90
  -7  -8  -3   18.50    7.40
   7   9   4    8.00    6.00
  -7  -9  -4    3.60    6.50
   7  10   5   21.10    6.90
  -7 -10  -5   23.90    7.30
   7  11   6   -7.40    7.70
  -7 -11  -6   -2.30    8.40
   7  12   7   51.80   10.40
  -7 -12  -7   42.50   12.10
   7  13   8    0.20    9.80
  -7 -13  -8   -9.70   12.40
   7  14   9    7.10   14.80
  -7 -14  -9   -2.40   11.90
   7  15  10   80.00   10.70
  -7 -15 -10    5.60   12.20
   7  -6 -12   54.00   13.20
  -7   6  12   10.20    9.50
   7  -5 -11    7.00   10.70
  -7   5  11   17.90   11.00
   7  -4 -10    9.60   20.50
  -7   4  10   12.80   12.20
   7  -3  -9    5.50   10.20
  -7   3   9    4.10    8.90
   7  -2  -8  -10.80    9.20
  -7   2   8   -3.20    9.90
   7  -1  -7    4.60    6.10
  -7   1   7    6.70    6.50
   7   0  -6   16.20    7.10
  -7   0   6   18.60    7.60
   7   1  -5  119.90    8.80
  -7  -1   5   98.30    6.60
   7   2  -4   37.00    7.30
  -7  -2   4   39.10    6.90
   7   3  -3   66.40    7.60
  -7  -3   3   75.50    8.10
  -7  -4   2  371.70   13.90
   7   5  -1    0.80    4.50
  -7  -5   1   -6.50    5.40
   7   6   0   22.10    6.20
  -7  -6   0   13.60    6.60
   7   7   1   42.30    6.90
  -7  -7  -1   36.30    7.40
   7   8   2    9.20    5.80
  -7  -8  -2   19.20    9.70
   7   9   3    3.60    6.00
  -7  -9  -3    5.90    6.90
   7  10   4   41.10    9.90
  -7 -10  -4   27.60   10.60
   7  11   5   30.10    8.60
  -7 -11  -5   24.60    9.60
   7  12   6  116.60   13.20
  -7 -12  -6  113.80   15.40
   7  13   7    8.50   10.80
  -7 -13  -7    4.00   13.00
   7  14   8    5.60   14.00
  -7 -14  -8    8.30   16.70
   7  15   9   -4.30   16.10
  -7 -15  -9    2.70   10.30
   7  -5 -12    3.50   12.60
  -7   5  12    8.70   11.60
   7  -4 -11   -4.80   11.30
  -7   4  11   -3.00    9.20
   7  -3 -10   -6.10   11.10
  -7   3  10    2.10   10.40
   7  -2  -9    5.00    7.40
  -7   2   9    1.70    7.80
   7  -1  -8    8.40    6.70
  -7   1   8   11.60    7.00
   7   0  -7   45.50    8.10
  -7   0   7   68.50    9.30
   7   1  -6   91.50    7.80
  -7  -1   6   74.00    6.30
   7   2  -5    2.00    5.60
  -7  -2   5    6.40    6.20
   7   3  -4    5.30    5.50
  -7  -3   4    8.90    6.30
   7   4  -3  126.20    8.20
  -7  -4   3  126.90    8.60
   7   5  -2    3.20    4.90
  -7  -5   2    5.50    5.50
   7   6  -1   16.30    5.40
  -7  -6   1   17.40    6.70
   7   7   0   15.40    5.40
  -7  -7   0    8.60    6.10
   7   8   1  131.40    8.90
  -7  -8  -1  156.00    9.40
   7   9   2   -1.70    6.40
  -7  -9  -2    2.60    7.30
   7  10   3    2.40    7.50
  -7 -10  -3    5.30    7.80
   7  11   4   12.40    8.70
  -7 -11  -4    2.80    9.00
   7  12   5   32.70    9.30
  -7 -12  -5   22.00    9.60
   7  13   6   42.00   10.40
  -7 -13  -6   56.90   12.20
   7  14   7    0.50   10.00
  -7 -14  -7    4.70   11.50
   7  15   8    9.50   13.70
  -7 -15  -8   69.00   20.70
   7  -5 -13    9.70   14.00
  -7   5  13    2.50   13.00
   7  -4 -12    6.10    9.80
  -7   4  12    2.10    8.90
   7  -3 -11   -2.40   10.30
  -7   3  11    3.30    9.30
   7  -2 -10    2.10    9.20
  -7   2  10   -2.20   10.30
   7  -1  -9    4.30    7.00
  -7   1   9   12.90    7.60
   7   0  -8   57.30    7.90
  -7   0   8   66.50    8.40
   7   1  -7   26.80    9.00
  -7  -1   7   32.80   10.00
   7   2  -6  165.60    9.60
  -7  -2   6  183.40   10.00
   7   3  -5   26.60    5.80
  -7  -3   5   16.00    6.90
   7   4  -4   39.40    5.90
  -7  -4   4   25.50    6.30
   7   5  -3   25.40    5.70
  -7  -5   3   18.20    6.00
   7   6  -2   41.60    6.40
  -7  -6   2   37.80    7.70
  -7  -7   1    6.40   12.30
   7   8   0    2.50    5.20
  -7  -8   0    2.20    9.20
   7   9   1   64.50    7.70
  -7  -9  -1   54.50    7.50
   7  10   2   17.30    7.00
  -7 -10  -2   23.70    8.00
   7  11   3   92.70   13.00
  -7 -11  -3   97.50   13.40
   7  12   4   30.80   12.80
  -7 -12  -4   19.60   14.70
   7  13   5   16.00    9.30
  -7 -13  -5   13.60    9.80
   7  14   6    9.90    9.30
  -7 -14  -6   -0.90   11.10
   7  15   7    3.70    7.10
  -7 -15  -7    7.60   15.90
   7  -4 -13   26.30    9.30
  -7   4  13   84.20    9.30
   7  -3 -12   14.10   10.40
  -7   3  12    9.20   10.00
   7  -2 -11   -4.60    8.90
  -7   2  11   -7.60    9.50
   7  -1 -10    7.20    9.30
  -7   1  10   10.90    8.80
   7   0  -9   26.70    9.10
  -7   0   9   51.60   10.40
   7   1  -8   14.20    6.90
  -7  -1   8    4.80    7.40
   7   2  -7   21.00    9.70
  -7  -2   7   18.60    7.00
   7   3  -6   79.00    7.40
  -7  -3   6   70.60    7.70
   7   4  -5   43.90    6.70
  -7  -4   5   38.70    7.10
   7   5  -4   45.70    6.30
  -7  -5   4   45.10    8.10
   7   6  -3   -2.70    5.40
  -7  -6   3   -2.90    5.60
   7   7  -2   94.10    7.90
  -7  -7   2   92.70    8.90
   7   8  -1    7.70    8.20
   7   9   0   -0.60    7.00
  -7  -9   0    8.40   12.80
   7  10   1  122.10   10.00
  -7 -10  -1  110.30   10.00
   7  11   2   87.70    9.30
  -7 -11  -2  105.70   11.00
   7  12   3   48.90    9.90
  -7 -12  -3   63.30   10.80
   7  13   4    5.10   10.90
  -7 -13  -4    3.80   11.70
   7  14   5   20.30   11.50
  -7 -14  -5   12.40   11.50
   7  15   6    2.60    8.70
  -7 -15  -6    6.70   11.40
   7  -4 -14    3.50   10.80
  -7   4  14   -2.80   10.70
   7  -3 -13   -7.10    6.30
  -7   3  13    4.10   19.70
   7  -2 -12   59.80    9.80
  -7   2  12   53.80   11.20
   7  -1 -11    5.90   10.00
  -7   1  11    9.50   11.60
   7   0 -10   -4.30    8.90
  -7   0  10   13.00    9.20
   7   1  -9   39.10   10.90
  -7  -1   9   54.70   12.10
   7   2  -8  176.70   11.80
  -7  -2   8  170.80   11.50
   7   3  -7   61.50    7.60
  -7  -3   7   63.50    7.60
   7   4  -6   73.30    7.50
  -7  -4   6   62.10    8.40
   7   5  -5  100.90    8.10
  -7  -5   5   98.10    8.20
   7   6  -4   81.90    7.60
  -7  -6   4   80.80    8.30
   7   7  -3  146.20   10.50
  -7  -7   3  140.40   10.30
   7   8  -2   13.10    6.10
  -7  -8   2   23.00   11.20
   7   9  -1    9.10    6.30
  -7  -9   1    7.50    8.50
   7  10   0   29.20    9.80
  -7 -10   0   19.30   10.80
   7  11   1    3.10   10.00
  -7 -11  -1   -4.30   11.80
   7  12   2    4.00   17.70
  -7 -12  -2  -27.30   17.70
   7  13   3   -4.20    9.80
  -7 -13  -3   -1.60   10.20
   7  14   4   13.20   10.60
  -7 -14  -4    8.70   11.20
   7  15   5    3.90    8.90
  -7 -15  -5   13.80   12.10
  -7   4  15   -8.40   24.40
   7  -3 -14    7.60    7.40
  -7   3  14  102.10   23.00
   7  -2 -13    3.80   16.10
  -7   2  13    3.40   12.30
   7  -1 -12   29.00    9.50
  -7   1  12   32.30   11.80
   7   0 -11   16.50   10.80
  -7   0  11   21.20   11.90
   7   1 -10   -1.40    7.30
  -7  -1  10   -0.10    7.50
   7   2  -9   67.40    8.00
  -7  -2   9   61.00    7.30
   7   3  -8  145.50   12.20
  -7  -3   8  140.20   12.10
   7   4  -7   72.90    7.80
  -7  -4   7   66.60    7.90
   7   5  -6   21.50    7.20
  -7  -5   6   31.60   10.00
   7   6  -5  120.20    9.20
  -7  -6   5  131.80    9.60
   7   7  -4   19.70    6.70
  -7  -7   4   13.80    6.90
   7   8  -3   -3.30    5.50
  -7  -8   3   -3.10    6.40
   7   9  -2   -0.90    7.00
  -7  -9   2   -1.00    7.90
   7  10  -1    9.60    6.70
  -7 -10   1   22.10    7.20
   7  11   0   -3.10    7.10
  -7 -11   0    3.00    8.30
   7  12   1   17.20    9.10
  -7 -12  -1   22.70   10.10
   7  13   2   10.60    9.90
  -7 -13  -2    6.40   10.40
   7  14   3   10.90   14.10
  -7 -14  -3    1.70   15.30
   7  15   4    4.40   10.50
  -7 -15  -4   -5.40    7.60
   7  -3 -15    5.00   16.30
   7  -2 -14    5.60   13.40
  -7   2  14  -10.90   19.60
   7  -1 -13    7.60   15.40
  -7   1  13    9.40   13.10
   7   0 -12   20.90   14.80
  -7   0  12    9.80   12.70
   7   1 -11   12.10   12.10
  -7  -1  11    0.90   10.20
   7   2 -10    4.50   10.10
  -7  -2  10   10.60   11.90
   7   3  -9   15.50    7.00
  -7  -3   9    6.90    7.20
   7   4  -8   26.80    8.30
  -7  -4   8   -6.10   13.70
   7   5  -7   -3.60    5.80
  -7  -5   7    3.20    9.70
   7   6  -6    4.10    5.80
  -7  -6   6    9.30    6.90
   7   7  -5   16.00    6.40
  -7  -7   5   21.10    7.20
   7   8  -4    8.60    5.90
  -7  -8   4   11.40    7.20
   7   9  -3   18.50    6.80
  -7  -9   3   21.70    7.10
   7  10  -2   90.00   10.10
  -7 -10   2   74.00   13.70
   7  11  -1   28.70    7.90
  -7 -11   1   21.90    8.50
   7  12   0  130.20   21.40
  -7 -12   0  148.30   14.00
   7  13   1    2.20   13.90
  -7 -13  -1   22.40   14.70
   7  14   2   62.70   11.30
  -7 -14  -2   43.40   10.60
   7  15   3   14.50   13.30
  -7 -15  -3   -2.30   11.60
   7  -2 -15   81.20   16.40
   7  -1 -14   16.80   18.70
  -7   1  14   -3.40   11.90
   7   0 -13   11.30    9.40
  -7   0  13   16.30    8.00
   7   1 -12  101.30   12.30
  -7  -1  12   93.60   13.20
   7   2 -11  100.70   10.20
  -7  -2  11  102.50   11.80
   7   3 -10  182.30   11.90
  -7  -3  10  166.50   11.40
   7   4  -9   54.30    7.70
  -7  -4   9   43.90    9.00
   7   5  -8    5.90    6.60
  -7  -5   8    3.10    8.40
   7   6  -7   11.30    6.20
  -7  -6   7    5.50   11.40
   7   7  -6  311.70   15.90
  -7  -7   6  259.40   13.40
   7   8  -5    1.20    6.30
  -7  -8   5   -1.90    8.20
   7   9  -4   47.70    7.90
  -7  -9   4   47.00    8.20
   7  10  -3    4.80    8.10
  -7 -10   3    2.90    7.40
   7  11  -2   -0.20    9.10
  -7 -11   2    8.10   10.30
   7  12  -1   40.50    9.70
  -7 -12   1   26.50   13.30
   7  14   1    3.90   11.30
  -7 -14  -1   -2.20   10.50
   7  15   2   -0.70    9.60
  -7 -15  -2   11.00    8.80
   7  -2 -16   -2.50   12.40
   7  -1 -15   23.70   17.10
  -7   1  15    4.20    9.90
   7   0 -14   34.00   15.50
  -7   0  14   23.50    8.90
   7   1 -13   -3.20   11.60
  -7  -1  13   -4.10   13.10
   7   2 -12   29.10   11.40
  -7  -2  12   24.70   11.20
   7   3 -11    3.60    8.60
  -7  -3  11    4.50   12.90
   7   4 -10   26.00    8.00
  -7  -4  10   22.60    7.80
   7   5  -9   30.50    7.20
  -7  -5   9   28.00    8.10
   7   6  -8    5.40    7.00
  -7  -6   8    5.60   10.10
   7   7  -7   55.50    7.40
  -7  -7   7   54.70    8.60
   7   8  -6   73.40    8.20
  -7  -8   6   72.60    8.90
   7   9  -5   -1.90    6.40
  -7  -9   5   11.90   13.50
   7  10  -4    6.80    8.70
  -7 -10   4    2.90    9.00
   7  11  -3   -0.40    8.00
  -7 -11   3   -3.10   13.20
   7  12  -2  171.80   12.60
  -7 -12   2  166.60   13.50
   7  13  -1   32.90   10.30
  -7 -13   1   28.10   10.80
   7  14   0   -7.50   21.70
  -7 -14   0  -24.80   29.20
   7  15   1    0.40    5.80
  -7 -15  -1   31.60    9.80
   7  -1 -16   -1.20    9.30
  -7   0  15   14.20   19.40
   7   1 -14   17.20   12.30
  -7  -1  14   22.00   13.30
   7   2 -13  176.10   12.30
  -7  -2  13  199.10   13.90
   7   3 -12   42.20   13.50
  -7  -3  12   54.60   11.80
   7   4 -11    0.00    9.30
  -7  -4  11   -6.40    8.70
   7   5 -10   21.70    8.90
  -7  -5  10   17.90    9.90
   7   6  -9    3.60    7.10
  -7  -6   9    7.50   10.40
   7   7  -8   19.70    6.70
  -7  -7   8   26.80    8.10
   7   8  -7   18.40    7.00
  -7  -8   7   18.90    8.00
   7   9  -6   28.70    8.10
  -7  -9   6   45.80    9.40
   7  10  -5   -1.00    8.90
  -7 -10   5   -2.30   12.60
   7  11  -4  111.40   10.30
  -7 -11   4  104.10   11.20
   7  12  -3  103.00   11.20
  -7 -12   3  105.50   12.10
   7  13  -2   -5.10   11.50
  -7 -13   2    2.00   11.30
   7  14  -1    0.00   11.10
  -7 -14   1  -10.30   10.70
   7  15   0   -6.50    8.00
  -7 -15   0    0.20    7.90
  -7   1  17    3.90   17.00
   7   0 -16    5.10   18.40
  -7   0  16    5.20   11.20
   7   1 -15    5.00   12.60
  -7  -1  15   -4.10   14.90
   7   2 -14   50.60   12.50
  -7  -2  14   62.70   16.60
   7   3 -13    9.50    9.30
  -7  -3  13    6.80   12.20
   7   4 -12   61.40   10.30
  -7  -4  12   44.40   10.10
   7   5 -11    2.50   10.30
  -7  -5  11   -1.30   13.20
   7   6 -10    3.80    6.90
  -7  -6  10    8.00    9.50
   7   7  -9    4.60    7.40
  -7  -7   9  -10.80    8.50
   7   8  -8   71.60    8.90
  -7  -8   8   78.20   10.20
   7   9  -7   -1.70    7.90
  -7  -9   7   -1.90    8.50
   7  10  -6    5.40    8.90
  -7 -10   6    4.90   10.70
   7  11  -5   86.20   11.80
  -7 -11   5   89.00   13.10
   7  12  -4   97.50   11.20
  -7 -12   4  119.20   12.20
   7  13  -3   -1.70   11.40
  -7 -13   3    1.10   11.10
   7  14  -2   -7.40   13.00
  -7 -14   2   13.20   14.30
   7  15  -1   -5.30   11.40
  -7 -15   1    3.80   11.20
   7   0 -17   -1.50   12.10
  -7   0  17   -1.20   10.60
   7   1 -16  125.60   17.00
  -7  -1  16  116.50   15.30
   7   2 -15  217.20   19.10
  -7  -2  15  240.30   23.60
   7   3 -14    6.80   12.10
  -7  -3  14   17.90   15.40
   7   4 -13   31.80   13.50
   7   5 -12    0.30    9.00
  -7  -5  12    1.20    9.60
   7   6 -11    8.90    7.70
  -7  -6  11    4.30   10.80
   7   7 -10    6.20    8.30
  -7  -7  10   -3.40   14.10
   7   8  -9    4.70    8.40
  -7  -8   9   -2.70   10.20
   7   9  -8   14.30    9.90
  -7  -9   8   10.70   11.60
   7  10  -7   19.90   10.30
  -7 -10   7   23.70   10.70
   7  11  -6   44.00   10.10
  -7 -11   6   37.90   11.00
   7  12  -5  249.90   13.50
  -7 -12   5  261.20   14.80
   7  13  -4   -0.40    9.80
  -7 -13   4    5.50   11.10
   7  14  -3    6.20   11.70
  -7 -14   3    2.30   12.00
   7  15  -2    0.40    6.40
  -7 -15   2    0.70    8.00
   7   0 -18   -6.10   10.40
  -7   0  18    5.00   17.60
   7   1 -17   16.60   36.00
  -7  -1  17  108.20   47.30
   7   2 -16   86.40   19.50
  -7  -2  16   52.30   28.80
   7   3 -15   12.00   11.70
  -7  -3  15   17.10   14.20
   7   4 -14   21.20   13.10
  -7  -4  14    5.40   16.30
   7   5 -13   -3.60    9.90
  -7  -5  13    2.10   12.40
   7   6 -12   59.00   12.00
  -7  -6  12   47.80   10.30
   7   7 -11    8.00   10.20
  -7  -7  11   -3.00   11.50
   7   8 -10   -3.00   10.30
  -7  -8  10    4.10   13.30
   7   9  -9    7.80    8.90
  -7  -9   9  -13.20   12.10
   7  10  -8    9.00   13.20
  -7 -10   8   34.70   18.80
   7  11  -7  437.80   16.00
  -7 -11   7  469.20   17.10
   7  12  -6   71.30   11.90
  -7 -12   6   62.50   20.20
   7  13  -5   55.50   13.10
  -7 -13   5   60.80   14.80
   7  14  -4   15.50   13.70
  -7 -14   4   25.60   14.70
   7  15  -3   -5.30    7.80
  -7 -15   3    2.80    7.90
  -7  -2  17   15.70   27.10
   7   3 -16    1.90    8.20
  -7  -3  16  -29.50   16.70
   7   4 -15    2.00    4.50
  -7  -4  15   -3.20   13.40
   7   5 -14    1.80    4.90
  -7  -5  14   13.00   12.10
   7   6 -13   13.00   14.70
  -7  -6  13    1.30   13.10
   7   7 -12    2.90   10.20
  -7  -7  12   -9.10    9.20
   7   8 -11   12.30    8.20
  -7  -8  11    8.40    8.20
   7   9 -10    2.60    9.70
  -7  -9  10   12.90   15.30
   7  10  -9   69.40   11.20
  -7 -10   9   77.00   15.10
   7  11  -8    3.90    9.40
  -7 -11   8   -8.30   10.60
   7  12  -7   70.10   11.00
  -7 -12   7   50.50   12.40
   7  13  -6    4.50   10.40
  -7 -13   6    7.90   12.20
   7  14  -5    1.50   11.50
  -7 -14   5   -2.80   10.10
   7   3 -17   15.30   28.90
  -7  -3  17    8.10   12.70
   7   4 -16    3.40   10.50
  -7  -4  16    1.30   29.20
   7   5 -15    6.10   13.90
  -7  -5  15   -1.80   13.60
   7   6 -14   46.40   19.00
  -7  -6  14    8.70   11.30
   7   7 -13    0.90    9.70
  -7  -7  13   -2.40   10.00
   7   8 -12   -2.40    8.10
  -7  -8  12   -1.40   12.80
   7   9 -11    5.50   11.70
  -7  -9  11   19.40   13.20
   7  10 -10   64.90   11.80
  -7 -10  10   56.00   13.40
   7  11  -9   91.00   23.30
  -7 -11   9   75.10   17.20
   7  12  -8   48.80   10.80
  -7 -12   8   39.30   12.20
   7  13  -7   12.00   10.50
  -7 -13   7   11.00   12.80
   7  14  -6    4.30   10.50
  -7 -14   6   54.80   18.40
   7   3 -18    4.00   21.00
   7   4 -17   -5.50   13.30
  -7  -4  17   -7.00   18.20
   7   5 -16    8.70   10.40
   7   6 -15    4.80   15.60
   7   7 -14   13.50   15.50
  -7  -7  14   -6.80   13.10
   7   8 -13   -7.10   12.80
  -7  -8  13    3.40   17.50
   7   9 -12   -1.30    8.50
  -7  -9  12    1.70   12.70
   7  10 -11    3.90   11.80
  -7 -10  11   13.00   14.20
   7  11 -10   -4.20   13.90
  -7 -11  10   11.30   22.00
   7  12  -9    2.40   11.10
  -7 -12   9   -1.50   12.60
   7  13  -8    5.80    9.40
  -7 -13   8    4.70   10.80
   7  14  -7    7.90   14.50
  -7 -14   7    1.70   12.30
[truncated: 149,848 more chars]
