# Supplementary material for: Crystal structure of 9,20-dimethyl-1,8,12,19-tetra­aza­tetra­cyclo­[17.3.1.02,7.013,18]tricosane dihydrate from synchrotron X-ray data
Source: Acta Crystallogr E Crystallogr Commun. 2017 Feb 17;73(Pt 3):387–9. doi: 10.1107/S2056989017002444 (PMC5347061; doi:10.1107/S2056989017002444)
Supplement: Supplementary file 2 [file e-73-00387-Isup2.hkl]

data_I                                                                          
_shelx_title ' s145 in P-1 (block colorless)'                                   
_shelx_refln_list_code          4                                               
_shelx_F_calc_maximum      103.72                                               
_exptl_crystal_F_000       428.00                                               
_reflns_d_resolution_high  0.7186                                               
                                                                                
loop_                                                                           
 _space_group_symop_operation_xyz                                               
 'x, y, z'                                                                      
 '-x, -y, -z'                                                                   
                                                                                
_cell_length_a     8.3870                                                       
_cell_length_b    10.2754                                                       
_cell_length_c    14.1153                                                       
_cell_angle_alpha  87.202                                                       
_cell_angle_beta   77.834                                                       
_cell_angle_gamma  72.314                                                       
                                                                                
_shelx_F_squared_multiplier     1.000                                           
                                                                                
loop_                                                                           
 _refln_index_h                                                                 
 _refln_index_k                                                                 
 _refln_index_l                                                                 
 _refln_F_squared_calc                                                          
 _refln_F_squared_meas                                                          
 _refln_F_squared_sigma                                                         
 _refln_observed_status                                                         
   1   0   0        367.88        284.23        16.32 o                         
   2   0   0       3974.93       3811.20        65.64 o                         
   3   0   0          2.46          3.84         2.26 o                         
   4   0   0        765.42        802.07        16.50 o                         
   5   0   0        110.22        105.83         5.29 o                         
   6   0   0        103.44        119.03         6.35 o                         
   7   0   0         80.50         81.12         6.44 o                         
   8   0   0          2.92          3.83         5.93 o                         
   9   0   0         24.51         20.69         8.26 o                         
  10   0   0         36.37         38.94         7.59 o                         
 -10   1   0         34.24         32.04         8.71 o                         
  -9   1   0          8.26         16.60         6.80 o                         
  -8   1   0          4.72          5.89         6.25 o                         
  -7   1   0        327.31        331.83        33.67 o                         
  -6   1   0        123.16        139.30         7.17 o                         
  -5   1   0        139.66        147.35         6.07 o                         
  -4   1   0         16.68         13.49         2.90 o                         
  -3   1   0        112.75        131.37         6.34 o                         
  -2   1   0         76.79         83.52         4.64 o                         
  -1   1   0       1566.54       1222.97        61.84 o                         
   2   1   0       2882.73       2639.64        80.15 o                         
   3   1   0        402.65        368.99         9.39 o                         
   4   1   0        452.96        476.20        10.53 o                         
   5   1   0         72.50         79.61         4.43 o                         
   6   1   0         48.55         50.46         4.51 o                         
   7   1   0        158.18        147.98         9.48 o                         
   8   1   0        141.53        141.86         8.97 o                         
   9   1   0         22.42         18.65         8.81 o                         
  10   1   0         10.35         11.30         8.37 o                         
  11   1   0          1.95         -7.87        11.97 o                         
 -10   2   0        156.10        170.34        14.29 o                         
  -9   2   0          0.10          6.33         8.25 o                         
  -8   2   0          5.26          3.58         7.92 o                         
  -7   2   0          7.21          5.22         4.65 o                         
  -6   2   0        418.76        384.95        12.36 o                         
  -5   2   0          1.39          3.56         3.37 o                         
  -4   2   0         73.28         80.25         4.25 o                         
  -3   2   0        329.91        292.22         7.91 o                         
  -2   2   0         18.26         12.30         2.71 o                         
  -1   2   0       1375.22       1174.15        98.42 o                         
   0   2   0       1011.47        782.91        15.70 o                         
   2   2   0        102.12         95.05         4.79 o                         
   3   2   0        368.66        375.09         8.77 o                         
   4   2   0         27.93         18.00         2.83 o                         
   5   2   0         44.58         38.87         4.28 o                         
   6   2   0          2.59          0.04         4.88 o                         
   7   2   0         12.87         14.48         4.97 o                         
   8   2   0          0.94         -1.27         7.55 o                         
   9   2   0         45.69         38.09         7.50 o                         
  10   2   0         23.93         22.28        10.01 o                         
  11   2   0         24.33         20.57         9.08 o                         
  -9   3   0        236.31        258.30        12.43 o                         
  -8   3   0          9.55          7.64         8.33 o                         
  -7   3   0         76.38         71.64         6.25 o                         
  -6   3   0          6.20         14.25         4.20 o                         
  -5   3   0        221.74        220.03        13.59 o                         
  -4   3   0        215.62        246.19         7.96 o                         
  -3   3   0       1869.64       2156.46        46.88 o                         
  -2   3   0       2438.29       2635.51       129.89 o                         
  -1   3   0        251.41        231.74         5.97 o                         
   0   3   0        332.14        283.14         6.99 o                         
   3   3   0          4.25          1.17         2.91 o                         
   4   3   0        645.41        659.33        14.48 o                         
   5   3   0         39.46         45.43         4.38 o                         
   6   3   0         13.99         14.54         3.96 o                         
   7   3   0         98.81         81.12        12.28 o                         
   8   3   0        137.10        125.39         8.42 o                         
   9   3   0          0.75          1.72         5.60 o                         
  10   3   0         16.84         15.73         6.78 o                         
  11   3   0          3.53         -3.21        13.52 o                         
  -9   4   0         23.98         14.93         9.49 o                         
  -8   4   0         17.39          8.14         7.17 o                         
  -7   4   0          5.77          5.33         6.46 o                         
  -6   4   0        120.92         99.96         6.72 o                         
  -5   4   0        354.67        350.60        12.34 o                         
  -4   4   0         23.73         17.83         4.39 o                         
  -3   4   0         36.75         29.26         3.73 o                         
  -2   4   0       2601.15       2778.05        51.14 o                         
  -1   4   0        180.84        172.23        19.43 o                         
   0   4   0         85.82         91.80         4.14 o                         
   1   4   0        837.40        774.62        22.34 o                         
   3   4   0        695.77        706.94        23.26 o                         
   4   4   0         41.15         37.77         3.93 o                         
   5   4   0        166.85        148.77         5.82 o                         
   6   4   0         70.64         64.36         4.96 o                         
   7   4   0         71.28         54.65         5.88 o                         
   8   4   0         24.58         25.36         5.78 o                         
   9   4   0         54.35         43.15         6.32 o                         
  10   4   0          2.02         -3.04         7.86 o                         
  11   4   0          1.47         -2.45         8.45 o                         
  -8   5   0         42.71         34.15         8.05 o                         
  -7   5   0         57.79         55.95        10.53 o                         
  -6   5   0         27.42         25.25         5.52 o                         
  -5   5   0          0.33         10.02         6.10 o                         
  -4   5   0         11.19          2.59         4.79 o                         
  -3   5   0         55.79         54.91         4.25 o                         
  -2   5   0          1.61          1.87         2.92 o                         
  -1   5   0        421.69        398.05        10.79 o                         
   0   5   0         64.65         57.30         4.14 o                         
   1   5   0        726.25        737.50        16.54 o                         
   3   5   0        811.22        752.59        41.57 o                         
   4   5   0        700.07        703.00        22.03 o                         
   5   5   0          6.77          6.48         3.42 o                         
   6   5   0        135.94        126.83         6.85 o                         
   7   5   0         48.51         49.78         6.73 o                         
   8   5   0         13.00         11.32         6.21 o                         
   9   5   0         69.89         59.30         7.59 o                         
  10   5   0          3.26          5.94         6.62 o                         
  11   5   0         54.24         58.06        12.97 o                         
  -8   6   0         13.24         -1.71        13.45 o                         
  -7   6   0         26.20         33.64         9.16 o                         
  -6   6   0          0.63          2.63         5.64 o                         
  -5   6   0          0.01          0.89         7.75 o                         
  -4   6   0         36.43         34.93         5.79 o                         
  -3   6   0          1.83         -2.83         7.04 o                         
  -2   6   0          4.49          5.88         4.74 o                         
  -1   6   0         56.36         52.42         6.39 o                         
   0   6   0        279.31        264.50        15.81 o                         
   1   6   0         99.42        104.54         4.62 o                         
   2   6   0         90.37         90.35         6.85 o                         
   4   6   0        207.89        211.49        10.74 o                         
   5   6   0        273.80        286.82         8.96 o                         
   6   6   0        166.58        162.53         7.63 o                         
   7   6   0         26.40         23.69         5.83 o                         
   8   6   0         81.27         81.71         6.93 o                         
   9   6   0         17.02         15.99         6.34 o                         
  10   6   0          6.43         -1.97         8.39 o                         
  11   6   0         73.51         81.84        10.55 o                         
  -7   7   0         45.56         57.06        10.09 o                         
  -6   7   0         14.68         23.86        10.37 o                         
  -5   7   0          2.34         -0.48         6.69 o                         
  -4   7   0          9.33         10.86         5.70 o                         
  -3   7   0         33.83         41.18         4.84 o                         
  -2   7   0         19.10          9.27         3.97 o                         
  -1   7   0        759.03        778.38        21.03 o                         
   0   7   0       1443.29       1369.66        56.33 o                         
   1   7   0        306.94        312.13         8.79 o                         
   2   7   0          7.82          6.18         3.42 o                         
   3   7   0          0.73         -0.90         6.97 o                         
   4   7   0         63.73         68.60        13.18 o                         
   5   7   0       1050.80       1082.30        34.07 o                         
   6   7   0         16.60          6.66         5.25 o                         
   7   7   0         11.57         15.76         5.22 o                         
   8   7   0          0.90          4.86         5.72 o                         
   9   7   0          2.18         -0.29         7.42 o                         
  10   7   0          0.01          6.14         7.28 o                         
  11   7   0          0.54          0.50        11.00 o                         
  -7   8   0          1.46         -2.54        10.44 o                         
  -6   8   0          8.22         12.98         7.35 o                         
  -5   8   0         17.20         19.79         7.94 o                         
  -4   8   0          8.25          4.54         6.56 o                         
  -3   8   0        399.43        393.50        12.96 o                         
  -2   8   0        239.82        230.12        11.19 o                         
  -1   8   0        394.18        390.41        12.71 o                         
   0   8   0        293.30        287.63        26.35 o                         
   1   8   0        547.89        526.64        18.25 o                         
   2   8   0         74.97         67.32         5.99 o                         
   3   8   0        115.31        124.21         9.95 o                         
   4   8   0        152.38        155.28        17.20 o                         
   5   8   0         22.88         26.27         5.18 o                         
   6   8   0        457.99        425.71        12.86 o                         
   7   8   0          0.01          3.09         5.84 o                         
   8   8   0          0.66          0.79         5.67 o                         
   9   8   0         86.48         86.48         8.53 o                         
  10   8   0          2.52         -5.56        13.75 o                         
  -6   9   0        125.27        157.50        11.16 o                         
  -5   9   0         22.60         20.97         7.42 o                         
  -4   9   0         97.11        100.63         8.36 o                         
  -3   9   0          0.04          0.15         5.28 o                         
  -2   9   0        126.15        118.45        11.08 o                         
  -1   9   0         70.10         65.44         7.36 o                         
   0   9   0          9.38          3.98         4.52 o                         
   1   9   0        163.04        159.44        10.28 o                         
   2   9   0        592.47        538.04        14.64 o                         
   3   9   0         26.10         26.15         4.79 o                         
   4   9   0          0.08         -0.69         5.10 o                         
   5   9   0          0.56         -6.20        14.72 o                         
   6   9   0         22.39         16.93         8.01 o                         
   7   9   0          0.99          3.33         7.93 o                         
   8   9   0         51.12         49.14         7.74 o                         
   9   9   0        110.75        101.25        10.20 o                         
  10   9   0         20.02         29.64         9.45 o                         
  -5  10   0         34.89         38.80         9.02 o                         
  -4  10   0        126.59        139.43         9.49 o                         
  -3  10   0         57.94         66.52         7.40 o                         
  -2  10   0         16.73         18.15         8.90 o                         
  -1  10   0         13.29         15.80         5.43 o                         
   0  10   0         80.26         78.17         6.26 o                         
   1  10   0         10.60         16.46         5.11 o                         
   2  10   0         52.85         61.96        10.01 o                         
   3  10   0        162.00        138.79         7.72 o                         
   4  10   0         21.75         11.43         5.30 o                         
   5  10   0         95.81         86.17        15.50 o                         
   6  10   0         23.54         24.59         6.57 o                         
   7  10   0         43.96         31.62         9.37 o                         
   8  10   0         15.35         14.37         7.20 o                         
   9  10   0         18.79         14.94        10.78 o                         
  10  10   0         29.65         24.40        11.84 o                         
  -4  11   0        238.10        238.51        11.61 o                         
  -3  11   0         14.89         13.17         7.21 o                         
  -2  11   0          6.50          4.17         8.57 o                         
  -1  11   0          0.46          7.29         6.20 o                         
   0  11   0         18.41         29.13        10.20 o                         
   1  11   0          5.75          9.00         6.54 o                         
   2  11   0         32.67         30.55         7.88 o                         
   3  11   0        286.80        252.71        18.76 o                         
   4  11   0        195.97        175.71         9.37 o                         
   5  11   0        250.07        233.96        12.84 o                         
   6  11   0          9.96          2.19        13.30 o                         
   7  11   0          5.14         -0.37         6.96 o                         
   8  11   0         35.56         34.35         8.62 o                         
   9  11   0          0.25          4.00         9.40 o                         
  -3  12   0        132.39        128.09        10.08 o                         
  -2  12   0          1.02          5.41        11.19 o                         
  -1  12   0        177.25        177.97        10.15 o                         
   0  12   0         30.76         25.59         9.36 o                         
   1  12   0         19.54         14.59         6.71 o                         
   2  12   0         10.66         11.36         6.76 o                         
   3  12   0         42.19         47.55         9.18 o                         
   4  12   0         18.45         12.24         8.25 o                         
   5  12   0         33.04         24.12         9.81 o                         
   6  12   0          7.07         14.27        11.92 o                         
   7  12   0        193.75        185.31        15.14 o                         
   8  12   0         35.32          9.84        22.92 o                         
  -1  13   0          0.31         -5.49         9.93 o                         
   0  13   0          8.36          6.52         8.52 o                         
   1  13   0          7.10          3.31        10.02 o                         
   2  13   0          6.23          7.63         7.52 o                         
   3  13   0         23.45         24.13         7.98 o                         
   4  13   0          4.35          7.34         8.03 o                         
   5  13   0         27.64         28.29         8.88 o                         
   6  13   0          1.25         -7.27         9.49 o                         
   2  14   0         59.74         71.11        16.27 o                         
   3  14   0        174.34        166.02        15.90 o                         
   4  14   0        356.27        314.25        23.16 o                         
   5  14   0          3.67          6.38        13.59 o                         
  -5 -14   1          4.54          5.87         9.98 o                         
  -4 -14   1        169.11        178.51        13.62 o                         
  -3 -14   1         11.26         17.33        11.03 o                         
  -2 -14   1          6.19         -1.15        11.70 o                         
  -7 -13   1         45.62         39.55         9.62 o                         
  -6 -13   1         24.45         23.65         8.88 o                         
  -5 -13   1        100.04         90.48        11.58 o                         
  -4 -13   1          1.80          3.59        14.65 o                         
  -3 -13   1        104.22        107.77        24.74 o                         
  -2 -13   1          0.57          4.69        10.81 o                         
  -1 -13   1          8.36         14.53        10.39 o                         
   0 -13   1          0.81          3.85         9.15 o                         
   1 -13   1         16.32         28.22        10.11 o                         
  -8 -12   1         12.10          7.92         9.15 o                         
  -7 -12   1         43.99         46.08        10.12 o                         
  -6 -12   1         33.24         27.81         8.25 o                         
  -5 -12   1         28.59         22.71        11.43 o                         
  -4 -12   1        261.19        261.46        11.67 o                         
  -3 -12   1         55.41         54.40         7.76 o                         
  -2 -12   1          1.47          6.45        10.20 o                         
  -1 -12   1         45.67         65.86        10.49 o                         
   0 -12   1          4.72          3.49         7.26 o                         
   1 -12   1          1.32         -0.54         7.61 o                         
   2 -12   1         23.43         40.27         8.85 o                         
   3 -12   1         12.19          7.32        12.52 o                         
  -8 -11   1          0.22          8.71        10.02 o                         
  -7 -11   1         31.26         33.24         7.47 o                         
  -6 -11   1         99.04        115.47         8.59 o                         
  -5 -11   1         47.02         47.50         6.83 o                         
  -4 -11   1          0.07          2.71         6.37 o                         
  -3 -11   1        239.80        222.32         9.98 o                         
  -2 -11   1         68.30         70.74         6.85 o                         
  -1 -11   1        228.02        245.54        11.57 o                         
   0 -11   1         43.75         50.22         6.39 o                         
   1 -11   1          0.00          4.13         7.44 o                         
   2 -11   1         41.02         41.00         9.21 o                         
   3 -11   1          0.49         -5.17         9.69 o                         
   4 -11   1          1.68         -0.38         9.76 o                         
 -10 -10   1          0.03          6.88         9.89 o                         
  -9 -10   1          1.60          7.74         9.83 o                         
  -8 -10   1         22.11          9.55        14.07 o                         
  -7 -10   1         29.17         20.27         8.07 o                         
  -6 -10   1        117.94         98.03         8.54 o                         
  -5 -10   1          5.56          8.59         9.14 o                         
  -4 -10   1         81.01         67.34         6.80 o                         
  -3 -10   1        209.25        184.59        10.09 o                         
  -2 -10   1         38.40         35.12         5.43 o                         
  -1 -10   1         14.48         13.47         7.49 o                         
   0 -10   1          0.10          0.19         5.55 o                         
   1 -10   1         88.82         92.21         7.58 o                         
   2 -10   1          2.38          0.29         5.57 o                         
   3 -10   1        141.09        157.75        10.52 o                         
   4 -10   1        287.39        301.81        14.31 o                         
   5 -10   1         49.31         47.32        10.05 o                         
 -10  -9   1        100.75        106.73        10.61 o                         
  -9  -9   1         37.69         25.25         8.18 o                         
  -8  -9   1          0.03          9.42        13.68 o                         
  -7  -9   1          8.84         10.87         6.53 o                         
  -6  -9   1        389.60        393.28        18.72 o                         
  -5  -9   1        142.55        119.63         8.70 o                         
  -4  -9   1          4.66          1.50         5.47 o                         
  -3  -9   1         76.82         82.05         6.20 o                         
  -2  -9   1        182.48        161.84         7.22 o                         
  -1  -9   1         40.95         35.00         4.88 o                         
   0  -9   1        240.11        228.60        10.63 o                         
   1  -9   1          1.41         -1.26         5.60 o                         
   2  -9   1          4.83          8.11         4.88 o                         
   3  -9   1        334.97        332.06        14.36 o                         
   4  -9   1        103.96        115.02         8.43 o                         
   5  -9   1         10.07          9.46         6.75 o                         
   6  -9   1          0.96         -1.07        11.46 o                         
 -10  -8   1         29.29         35.63         8.83 o                         
  -9  -8   1          2.43          8.33         7.43 o                         
  -8  -8   1         49.37         57.82         8.53 o                         
  -7  -8   1         17.34          9.94        10.59 o                         
  -6  -8   1        546.45        545.93        22.96 o                         
  -5  -8   1        149.92        173.33         7.95 o                         
  -4  -8   1        101.56         90.88         5.80 o                         
  -3  -8   1        239.41        233.49        14.24 o                         
  -2  -8   1        289.88        272.86         9.29 o                         
  -1  -8   1        243.36        247.56         8.24 o                         
   0  -8   1          4.57          3.01         3.70 o                         
   1  -8   1         57.96         64.45         4.91 o                         
   2  -8   1        615.89        588.75        17.47 o                         
   3  -8   1          8.84          6.91         5.60 o                         
   4  -8   1        101.75         88.44         7.28 o                         
   5  -8   1         92.87         99.29         8.04 o                         
   6  -8   1          6.07          4.43         7.03 o                         
   7  -8   1         40.95         38.53         9.10 o                         
 -11  -7   1         47.92         45.28        10.52 o                         
 -10  -7   1         50.28         48.65        28.41 o                         
  -9  -7   1          6.38         10.58         7.98 o                         
  -8  -7   1          0.88         -0.36         7.30 o                         
  -7  -7   1          0.27          8.26        15.88 o                         
  -6  -7   1        156.20        148.10         7.70 o                         
  -5  -7   1        326.53        307.68        12.83 o                         
  -4  -7   1          1.26          3.70         3.88 o                         
  -3  -7   1         26.34         23.11         3.87 o                         
  -2  -7   1         96.85        108.40         6.03 o                         
  -1  -7   1        512.07        525.97        12.45 o                         
   0  -7   1         90.64         91.04        11.24 o                         
   1  -7   1         34.09         35.32         5.02 o                         
   2  -7   1        355.47        355.67        10.72 o                         
   3  -7   1         23.59         19.79         5.68 o                         
   4  -7   1         66.73         42.77         5.68 o                         
   5  -7   1          0.30         -0.39         7.79 o                         
   6  -7   1          5.18         10.47         8.07 o                         
   7  -7   1          0.37         -2.55         8.03 o                         
 -11  -6   1        124.88        121.36        15.12 o                         
 -10  -6   1          1.84          1.70         7.01 o                         
  -9  -6   1         47.22         53.58         6.66 o                         
  -8  -6   1         21.88         19.44         7.17 o                         
  -7  -6   1         21.64         21.68         5.43 o                         
  -6  -6   1        156.70        176.10        17.84 o                         
  -5  -6   1        289.21        276.12        13.73 o                         
  -4  -6   1        231.17        253.49         8.70 o                         
  -3  -6   1        217.77        227.32         7.60 o                         
  -2  -6   1        198.81        200.45         7.70 o                         
  -1  -6   1        714.17        794.49        17.06 o                         
   0  -6   1        239.25        253.91         7.83 o                         
   1  -6   1        849.08        858.39        22.17 o                         
   2  -6   1          2.83         -0.62         3.33 o                         
   3  -6   1        315.27        324.32        11.07 o                         
   4  -6   1         40.46         50.16         5.37 o                         
   5  -6   1          1.15          7.81         4.84 o                         
   6  -6   1          1.90         -2.13         5.75 o                         
   7  -6   1          5.64          1.46         6.71 o                         
   8  -6   1          0.73          1.81        11.96 o                         
 -11  -5   1         44.83         53.08        12.01 o                         
 -10  -5   1          3.08          4.94         6.75 o                         
  -9  -5   1         77.95         77.68         8.37 o                         
  -8  -5   1         69.07         76.40         7.61 o                         
  -7  -5   1          2.07         -3.25         4.71 o                         
  -6  -5   1         12.34         13.17        12.91 o                         
  -5  -5   1          0.05         -5.16         5.68 o                         
  -4  -5   1        664.84        682.52        16.12 o                         
  -3  -5   1         69.05         53.03         5.43 o                         
  -2  -5   1       4019.83       4538.25        88.87 o                         
  -1  -5   1       1590.98       1699.07        35.59 o                         
   0  -5   1       1276.11       1260.17        24.23 o                         
   1  -5   1        107.30        111.46         4.62 o                         
   2  -5   1        185.58        185.78         8.03 o                         
   3  -5   1         19.20         22.88         4.46 o                         
   4  -5   1         61.15         50.34         6.20 o                         
   5  -5   1          9.50          0.96         4.10 o                         
   6  -5   1          1.35         -4.34         7.68 o                         
   7  -5   1          0.08         -3.86         6.45 o                         
   8  -5   1         91.87        105.74         8.86 o                         
   9  -5   1         63.73         58.95         9.67 o                         
 -11  -4   1          0.66          3.57         8.73 o                         
 -10  -4   1          0.01          4.76         7.50 o                         
  -9  -4   1          3.21          0.44         6.85 o                         
  -8  -4   1        123.37        113.42         9.24 o                         
  -7  -4   1         43.67         39.73         5.22 o                         
  -6  -4   1         92.83         99.11         8.66 o                         
  -4  -4   1        223.68        242.20        10.62 o                         
  -3  -4   1        383.35        352.99         9.51 o                         
  -2  -4   1        682.93        630.86        18.45 o                         
  -1  -4   1        686.66        739.15        36.07 o                         
   0  -4   1        687.34        695.36        17.47 o                         
   1  -4   1         33.03         23.83         3.77 o                         
   2  -4   1        184.91        167.10         5.79 o                         
   3  -4   1          7.85         11.62         6.00 o                         
   4  -4   1        110.76        144.01         6.35 o                         
   5  -4   1        311.19        342.64        11.98 o                         
   6  -4   1        146.72        130.62         7.35 o                         
   7  -4   1          8.20          5.88         6.25 o                         
   8  -4   1          1.97          4.66         6.80 o                         
   9  -4   1        290.06        322.30        23.41 o                         
 -11  -3   1          0.00         -7.82        13.35 o                         
 -10  -3   1          0.65          1.74         7.15 o                         
  -9  -3   1          0.51         -5.15         5.73 o                         
  -8  -3   1         75.27         80.76         7.44 o                         
  -7  -3   1         64.66         61.70         5.56 o                         
  -6  -3   1          7.62          5.08         3.83 o                         
  -5  -3   1         42.19         63.68         9.43 o                         
  -3  -3   1        552.51        510.99        13.66 o                         
  -2  -3   1       5779.51       6174.51       103.24 o                         
  -1  -3   1       5591.54       6084.23       386.08 o                         
   0  -3   1        667.66        589.10        18.13 o                         
   1  -3   1        124.09        116.72         4.77 o                         
   2  -3   1       5218.93       5799.37       287.22 o                         
   3  -3   1          8.45         10.77         2.55 o                         
   4  -3   1        381.72        358.38        11.07 o                         
   5  -3   1         59.49         65.14         4.87 o                         
   6  -3   1          0.10          2.72         4.71 o                         
   7  -3   1         35.03         44.49         6.33 o                         
   8  -3   1         24.57         25.08         7.71 o                         
   9  -3   1          5.86          5.62         8.63 o                         
  10  -3   1        174.00        174.06        11.16 o                         
 -11  -2   1          0.61          2.14         8.90 o                         
 -10  -2   1         29.28         33.64         7.66 o                         
  -9  -2   1         38.31         41.35         6.89 o                         
  -8  -2   1         18.71         18.27         5.84 o                         
  -7  -2   1         38.30         38.13         5.84 o                         
  -6  -2   1         19.94         16.72         4.66 o                         
  -5  -2   1         62.97         62.92         9.04 o                         
  -3  -2   1         96.44         87.31         5.69 o                         
  -2  -2   1        378.77        332.67         7.89 o                         
  -1  -2   1       8621.37       9086.94       269.46 o                         
   0  -2   1        330.93        271.38         7.25 o                         
   1  -2   1       1359.23       1248.38        33.32 o                         
   2  -2   1         86.84        103.80         4.53 o                         
   3  -2   1       5416.99       6247.19       123.18 o                         
   4  -2   1        129.88        152.63         5.58 o                         
   5  -2   1        342.99        365.78        10.68 o                         
   6  -2   1        174.23        190.52         7.81 o                         
   7  -2   1          0.00          0.49         4.38 o                         
   8  -2   1          7.77          8.69         6.25 o                         
   9  -2   1         35.45         28.73         8.58 o                         
  10  -2   1        141.07        174.60        15.75 o                         
 -10  -1   1         10.52          9.95        11.17 o                         
  -9  -1   1         15.71          3.24        15.17 o                         
  -8  -1   1         60.07         55.71         7.26 o                         
  -7  -1   1         53.95         36.98         7.88 o                         
  -6  -1   1         22.96         17.47         4.54 o                         
  -5  -1   1         12.39         11.74         6.71 o                         
  -3  -1   1          0.26         -0.52         2.84 o                         
  -2  -1   1       1336.03       1193.10        23.71 o                         
  -1  -1   1       3013.22       2694.59        44.98 o                         
   0  -1   1         96.41         69.75         2.21 o                         
   1  -1   1        543.08        423.20        13.88 o                         
   2  -1   1       2627.60       2460.52        76.42 o                         
   3  -1   1        554.77        586.70        29.11 o                         
   4  -1   1          0.53          2.91         3.61 o                         
   5  -1   1        436.49        490.26        12.47 o                         
   6  -1   1        281.90        244.28         8.84 o                         
   7  -1   1         73.01         68.14         6.90 o                         
   8  -1   1         16.37         16.72         6.02 o                         
   9  -1   1         63.12         67.69         7.07 o                         
  10  -1   1          1.54         -7.45         7.67 o                         
 -10   0   1         24.62         21.13         7.54 o                         
  -9   0   1          3.22          1.86         6.80 o                         
  -8   0   1        180.91        168.96        17.52 o                         
  -7   0   1        726.72        661.36        18.51 o                         
  -6   0   1         94.89         89.43         5.48 o                         
  -5   0   1         76.47         80.41         4.91 o                         
  -4   0   1         97.21        100.20         7.11 o                         
  -2   0   1        210.62        174.20         6.62 o                         
  -1   0   1       6881.66       6449.78       146.24 o                         
   0   0   1          5.24          5.17         0.39 o                         
   1   0   1       2459.98       2112.66        53.83 o                         
   2   0   1        108.39        103.57         3.54 o                         
   3   0   1        397.12        386.65         9.16 o                         
   4   0   1         32.21         24.15         2.69 o                         
   5   0   1          0.26          1.14         2.83 o                         
   6   0   1        292.18        308.66         9.25 o                         
   7   0   1        150.57        127.26         7.69 o                         
   8   0   1         19.87         22.54         6.07 o                         
   9   0   1         20.76         15.55         5.93 o                         
  10   0   1         16.63         10.87         7.26 o                         
 -10   1   1          1.36          4.42         8.99 o                         
  -9   1   1         10.63          6.93         6.98 o                         
  -8   1   1         32.45         28.75         6.57 o                         
  -7   1   1         30.24         31.00         8.91 o                         
  -6   1   1       1125.85       1096.07        24.10 o                         
  -5   1   1        281.80        276.94         9.65 o                         
  -4   1   1         55.40         58.71         3.78 o                         
  -2   1   1          6.61         -0.52         2.45 o                         
  -1   1   1       9912.97      10029.00       161.73 o                         
   0   1   1       2275.21       1852.23        80.85 o                         
   1   1   1       1938.37       1600.75        45.02 o                         
   2   1   1       3662.43       3509.14       108.46 o                         
   3   1   1        120.90        110.17         8.93 o                         
   4   1   1        557.46        597.85        13.06 o                         
   5   1   1         17.61         22.01         3.63 o                         
   6   1   1         24.57         27.64         4.33 o                         
   7   1   1          1.16          3.62         4.84 o                         
   8   1   1        216.02        227.23        15.39 o                         
   9   1   1         45.61         56.66        10.30 o                         
  10   1   1         96.15         89.23         9.22 o                         
  11   1   1         15.39         20.36        14.39 o                         
 -10   2   1         46.53         64.93        11.02 o                         
  -9   2   1         68.48         77.16         9.56 o                         
  -8   2   1         23.34         24.24         8.28 o                         
  -7   2   1         36.54         28.78         5.09 o                         
  -6   2   1         51.15         53.72         5.81 o                         
  -5   2   1         19.30         16.63         3.65 o                         
  -4   2   1         22.19         39.52         4.25 o                         
  -3   2   1       1573.00       1551.11        42.92 o                         
   0   2   1       1270.63       1004.43        66.07 o                         
   1   2   1       1084.71        927.54        18.33 o                         
   2   2   1        245.22        220.60         5.20 o                         
   3   2   1        532.42        512.71        10.90 o                         
   4   2   1        410.62        431.29        10.57 o                         
   5   2   1          2.48         -0.56         3.68 o                         
   6   2   1         32.24         28.24         3.65 o                         
   7   2   1         23.54         23.61         4.45 o                         
   8   2   1         86.36         83.89         6.23 o                         
   9   2   1          3.71          2.51         6.45 o                         
  10   2   1         16.92         18.02         6.53 o                         
  11   2   1          8.79          4.74         8.91 o                         
  -9   3   1         17.49          7.71        13.94 o                         
  -8   3   1         38.45         49.28         7.80 o                         
  -7   3   1         25.92         31.40         5.73 o                         
  -6   3   1         18.51         16.47         5.58 o                         
  -5   3   1         41.58         45.11         6.56 o                         
  -4   3   1        273.18        297.67        14.83 o                         
  -3   3   1        512.53        528.93        12.39 o                         
   0   3   1        131.94         99.57         3.94 o                         
   1   3   1          5.42          2.64         1.81 o                         
   2   3   1        447.45        404.60         9.69 o                         
   3   3   1        192.60        230.16         6.87 o                         
   4   3   1        155.54        195.40        11.52 o                         
   5   3   1        598.87        702.39        15.62 o                         
   6   3   1         25.90         23.27         7.55 o                         
   7   3   1        221.31        246.76        13.52 o                         
   8   3   1          3.48          3.51         5.10 o                         
   9   3   1          5.80         -1.80         6.54 o                         
  10   3   1          3.37          7.14         6.62 o                         
  11   3   1         26.89         21.89         8.70 o                         
  -9   4   1        530.38        540.69        18.28 o                         
  -8   4   1          5.73         13.68         7.21 o                         
  -7   4   1          2.49          1.65         5.70 o                         
  -6   4   1        143.71        124.80        12.86 o                         
  -5   4   1         21.17         22.29         8.97 o                         
  -4   4   1          6.17         11.16         3.97 o                         
  -3   4   1          7.50          4.27         5.08 o                         
  -2   4   1        119.11        114.84         7.63 o                         
   0   4   1        201.31        218.66         9.85 o                         
   1   4   1        372.86        360.75         9.29 o                         
   2   4   1       1580.49       1513.69        28.12 o                         
   3   4   1         88.64         79.01         4.80 o                         
   4   4   1        249.86        248.66         6.92 o                         
   5   4   1         65.64         70.28         4.25 o                         
   6   4   1          1.57         -0.86         3.56 o                         
   7   4   1         14.92          9.36         5.00 o                         
   8   4   1         46.62         45.31         5.88 o                         
   9   4   1          1.11          0.21         5.57 o                         
  10   4   1          1.07          4.16         7.29 o                         
  11   4   1          2.14          5.85         8.38 o                         
  -8   5   1         99.16        128.52        10.47 o                         
  -7   5   1         27.95         25.34         6.43 o                         
  -6   5   1          0.24          0.32         5.24 o                         
  -5   5   1         27.09         27.24         6.36 o                         
  -4   5   1         85.76         81.79         5.48 o                         
  -3   5   1         66.99         74.72         5.57 o                         
  -2   5   1          7.78          5.63         4.10 o                         
  -1   5   1        672.65        830.86        31.94 o                         
   0   5   1         82.01         56.10         7.24 o                         
   1   5   1        128.77        121.41        34.93 o                         
   2   5   1         38.22         49.23         5.55 o                         
   3   5   1        271.74        298.72         8.98 o                         
   4   5   1         61.10         66.08         4.23 o                         
   5   5   1        126.05        126.52         6.59 o                         
   6   5   1        389.37        410.11        30.92 o                         
   7   5   1          0.46         -3.27         4.15 o                         
   8   5   1        275.07        231.95         9.00 o                         
   9   5   1          0.91          1.83         5.60 o                         
  10   5   1          3.63          7.26         7.47 o                         
  11   5   1         13.33          7.12         9.82 o                         
  -8   6   1         44.94         57.95        20.21 o                         
  -7   6   1         22.89         20.50         7.62 o                         
  -6   6   1          3.20          0.20         9.72 o                         
  -5   6   1         13.80          6.90         5.66 o                         
  -4   6   1          4.55         11.68         4.60 o                         
  -3   6   1        209.55        198.80         7.91 o                         
  -2   6   1         51.40         49.52         4.46 o                         
  -1   6   1         17.10         16.91         4.58 o                         
   1   6   1         17.96          7.87         4.45 o                         
   2   6   1        166.89        160.65         6.82 o                         
   3   6   1          2.47          1.57         3.60 o                         
   4   6   1          0.64         -0.62         3.33 o                         
   5   6   1         87.70         77.70         4.84 o                         
   6   6   1        269.61        285.41        12.62 o                         
   7   6   1          5.79          4.26         4.60 o                         
   8   6   1         19.45         12.41         8.78 o                         
   9   6   1         61.04         51.29         8.84 o                         
  10   6   1         47.75         49.62         7.15 o                         
  11   6   1        136.09        142.61        11.53 o                         
  -7   7   1         48.93         50.62        10.59 o                         
  -6   7   1         64.20         65.78         8.07 o                         
  -5   7   1         34.87         47.12         6.48 o                         
  -4   7   1         11.29         12.14         6.19 o                         
  -3   7   1        211.33        193.53        15.52 o                         
  -2   7   1         69.98         74.68         6.16 o                         
  -1   7   1        400.74        382.90        17.18 o                         
   0   7   1        381.17        500.67        29.44 o                         
   1   7   1         12.71         16.01        10.59 o                         
   2   7   1          9.29          8.17         4.65 o                         
   3   7   1         98.99         98.16         6.59 o                         
   4   7   1         94.11         96.79         5.39 o                         
   5   7   1        561.11        574.75        17.34 o                         
   6   7   1        160.44        154.82         7.93 o                         
   7   7   1         65.84         51.33         6.52 o                         
   8   7   1          5.41          6.55         5.66 o                         
   9   7   1          8.21          9.31         6.72 o                         
  10   7   1          8.86         10.26         7.11 o                         
  11   7   1        102.41        125.31        15.97 o                         
  -6   8   1         10.43          9.03         8.97 o                         
  -5   8   1          9.98         10.91         7.43 o                         
  -4   8   1          0.71          4.49         6.48 o                         
  -3   8   1          2.60          2.09         4.97 o                         
  -2   8   1        170.65        181.17         7.82 o                         
  -1   8   1        657.66        597.61        14.51 o                         
   0   8   1        133.18        126.68         8.53 o                         
   2   8   1        491.07        506.82        24.40 o                         
   3   8   1        754.15        708.15        19.54 o                         
   4   8   1         82.05         75.85         5.48 o                         
   5   8   1          7.21          6.70         5.16 o                         
   6   8   1         60.32         59.63         5.94 o                         
   7   8   1        191.31        186.31        15.90 o                         
   8   8   1         17.04         20.39         7.09 o                         
   9   8   1         45.25         44.54         9.02 o                         
  10   8   1         39.03         51.62        11.99 o                         
  11   8   1          0.03          2.87         9.21 o                         
  -6   9   1         19.45         16.36         8.21 o                         
  -5   9   1        243.22        294.82        12.15 o                         
  -4   9   1          7.47         -1.45         8.97 o                         
  -3   9   1         11.15         16.31         6.71 o                         
  -2   9   1         43.25         42.19         6.02 o                         
  -1   9   1        104.37         96.22         9.02 o                         
   0   9   1         18.21         18.22         5.25 o                         
   1   9   1         34.03         33.55         5.25 o                         
   2   9   1        192.76        185.98        16.81 o                         
   3   9   1        105.44         88.26         9.30 o                         
   4   9   1          4.41          4.63         4.72 o                         
   5   9   1          7.72         12.46         5.80 o                         
   6   9   1        491.86        445.78        21.65 o                         
   7   9   1         84.20         77.23         6.94 o                         
   8   9   1         40.02         28.62         8.02 o                         
   9   9   1         16.33         14.08         9.12 o                         
  10   9   1         59.09         64.00        11.26 o                         
  -5  10   1        255.54        265.87        12.19 o                         
  -4  10   1         70.10         72.02         8.35 o                         
  -3  10   1         24.07         21.75         6.53 o                         
  -2  10   1          1.01          3.25         6.52 o                         
  -1  10   1         79.08         76.22        11.48 o                         
   0  10   1        145.81        120.59         7.89 o                         
   1  10   1          4.12          2.69         6.94 o                         
   2  10   1         76.06         83.84        13.82 o                         
   3  10   1        293.64        276.03        10.04 o                         
   4  10   1         31.39         22.24         5.43 o                         
   5  10   1        105.18         99.96         7.34 o                         
   6  10   1        186.22        174.72        17.52 o                         
   7  10   1        155.23        150.57         9.14 o                         
   8  10   1         31.23         32.20         8.16 o                         
   9  10   1         77.02         90.17        12.76 o                         
  10  10   1          0.71          3.44        10.57 o                         
  -4  11   1        266.51        265.01        11.97 o                         
  -3  11   1          8.11          7.03         7.28 o                         
  -2  11   1          9.24          3.46         7.02 o                         
  -1  11   1         37.96         36.47         7.52 o                         
   0  11   1          6.33         -1.65         5.80 o                         
   1  11   1          0.80          3.57         6.46 o                         
   2  11   1          1.28          0.87         5.87 o                         
   3  11   1         42.08         44.29        14.20 o                         
   4  11   1          0.64         -0.73         6.67 o                         
   5  11   1         14.46         14.03         6.39 o                         
   6  11   1         10.84          4.43         6.11 o                         
   7  11   1          0.46         -0.38         9.85 o                         
   8  11   1        118.04        117.76        19.44 o                         
   9  11   1         11.12         11.07        10.67 o                         
  -2  12   1          1.72          4.67        10.06 o                         
  -1  12   1         59.25         60.56         9.59 o                         
   0  12   1          9.64          6.38         7.70 o                         
   1  12   1          0.75          3.55         7.53 o                         
   2  12   1         60.57         56.82         9.46 o                         
   3  12   1         30.71         54.10        18.46 o                         
   4  12   1        100.19        114.78        11.63 o                         
   5  12   1        145.78        141.38        15.12 o                         
   6  12   1        264.52        296.93        14.55 o                         
   7  12   1         22.59         25.57         8.73 o                         
   8  12   1         11.15         13.04         9.05 o                         
  -1  13   1          5.04          0.48         8.61 o                         
   0  13   1          1.70         -7.81         9.63 o                         
   1  13   1         15.68         10.93         7.76 o                         
   2  13   1        128.63        122.52         9.50 o                         
   3  13   1          6.74         22.65         9.59 o                         
   5  13   1         31.62         47.40        12.30 o                         
   6  13   1        151.76        161.73        11.65 o                         
   7  13   1         15.68         15.51        13.04 o                         
   2  14   1          0.91         -7.14         9.26 o                         
   3  14   1         67.88         55.14        21.24 o                         
   4  14   1          1.94        -15.17        20.49 o                         
   5  14   1         71.08         78.92        13.28 o                         
  -4 -14   2         22.57         14.92        11.81 o                         
  -3 -14   2         11.41          7.84         9.86 o                         
  -2 -14   2          0.70         10.39        11.59 o                         
  -7 -13   2          5.16         -1.96        10.40 o                         
  -6 -13   2          4.45          6.32         9.11 o                         
  -5 -13   2         39.06         37.45        10.50 o                         
  -4 -13   2         69.64         75.40        10.59 o                         
  -3 -13   2          0.31          4.65         8.30 o                         
  -2 -13   2          4.04          0.26         8.22 o                         
  -1 -13   2          0.54          3.16         9.04 o                         
   0 -13   2          0.00         -5.80         8.44 o                         
   1 -13   2        151.39        133.36        13.34 o                         
  -8 -12   2          6.33          6.92         9.28 o                         
  -7 -12   2        206.24        219.02        11.91 o                         
  -6 -12   2         44.46         43.08         9.48 o                         
  -5 -12   2         16.88         12.12         7.53 o                         
  -4 -12   2        106.87        104.37         8.75 o                         
  -3 -12   2         60.26         64.52         8.35 o                         
  -2 -12   2         24.87         36.29         7.21 o                         
  -1 -12   2          0.72          1.16         6.62 o                         
   0 -12   2          9.25          8.85         8.26 o                         
   1 -12   2         72.88         86.41        16.27 o                         
   2 -12   2          2.91          2.65         8.29 o                         
   3 -12   2          7.09         12.97         8.62 o                         
  -9 -11   2          0.89          0.81        10.49 o                         
  -8 -11   2         68.17         82.85        10.67 o                         
  -7 -11   2          1.68          4.77         8.80 o                         
  -6 -11   2         46.83         41.68         9.30 o                         
  -5 -11   2         82.69         97.11        13.67 o                         
  -4 -11   2         44.62         44.84         7.85 o                         
  -3 -11   2        356.64        365.96        15.92 o                         
  -2 -11   2          3.40          5.87         5.51 o                         
  -1 -11   2         38.31         42.96         6.49 o                         
   0 -11   2         37.23         33.28         7.91 o                         
   1 -11   2         22.10         25.87         6.57 o                         
   2 -11   2          4.45         11.29        10.18 o                         
   3 -11   2          3.11          9.01         8.44 o                         
   4 -11   2        186.71        213.73        12.99 o                         
  -9 -10   2          2.97          9.27        11.01 o                         
  -8 -10   2         49.31         38.43         9.78 o                         
  -7 -10   2         94.41        109.88        10.50 o                         
  -6 -10   2          9.24          3.53         6.15 o                         
  -5 -10   2          0.24          1.48         5.68 o                         
  -4 -10   2          0.82         -1.12         6.11 o                         
  -3 -10   2         89.87         62.32         9.37 o                         
  -2 -10   2         12.54         10.87         5.40 o                         
  -1 -10   2          0.83          4.73         6.41 o                         
   0 -10   2         13.37          9.96         5.06 o                         
   1 -10   2         31.60         31.58         6.34 o                         
   2 -10   2          4.74         -2.76         6.82 o                         
   3 -10   2         74.42         70.11         7.35 o                         
   4 -10   2         27.54         38.90         8.52 o                         
   5 -10   2        172.44        175.08        11.16 o                         
 -10  -9   2          4.93          4.69        14.08 o                         
  -9  -9   2         14.32          3.69         9.83 o                         
  -8  -9   2         18.90         23.21         9.68 o                         
  -7  -9   2          1.48         -1.22         6.76 o                         
  -6  -9   2         13.35         12.20         6.57 o                         
  -5  -9   2          0.96          0.08         4.96 o                         
  -4  -9   2         12.75         18.42        11.36 o                         
  -3  -9   2          0.06          0.80         5.10 o                         
  -2  -9   2        162.48        150.45         7.82 o                         
  -1  -9   2         41.24         51.28         5.20 o                         
   0  -9   2         28.01         21.22         5.33 o                         
   1  -9   2          4.02          3.28         5.06 o                         
   2  -9   2         43.78         44.07         6.78 o                         
   3  -9   2          1.28          2.02         5.29 o                         
   4  -9   2         91.25         85.34        11.93 o                         
   5  -9   2          0.01         -3.89         8.99 o                         
   6  -9   2          1.31          4.54         9.61 o                         
 -10  -8   2         14.24         41.04        16.58 o                         
  -9  -8   2          0.12          2.16         7.85 o                         
  -8  -8   2         11.61         12.33         6.29 o                         
  -7  -8   2         21.47         21.42         6.92 o                         
  -6  -8   2        143.65        156.97        20.62 o                         
  -5  -8   2        119.06        113.28         7.51 o                         
  -4  -8   2          0.13          3.00         4.51 o                         
  -3  -8   2         20.96         25.78         4.29 o                         
  -2  -8   2        428.18        430.29        11.86 o                         
  -1  -8   2        103.65        107.09         5.98 o                         
   0  -8   2          1.12         -4.41         4.83 o                         
   1  -8   2        340.12        356.14        11.97 o                         
   2  -8   2        275.32        250.10        24.14 o                         
   3  -8   2          8.05          2.87         5.10 o                         
   4  -8   2        110.45        119.54         8.94 o                         
   5  -8   2         62.82         80.79         7.35 o                         
   6  -8   2         67.02         82.21         9.54 o                         
   7  -8   2         52.02         65.00        14.33 o                         
 -10  -7   2         38.52         34.22        17.17 o                         
  -9  -7   2          0.79         -2.74         7.13 o                         
  -8  -7   2         52.73         50.59        21.11 o                         
  -7  -7   2        113.58        120.80         7.63 o                         
  -6  -7   2         42.90         34.50         7.58 o                         
  -5  -7   2        148.20        135.96         6.54 o                         
  -4  -7   2         96.35         91.07         5.88 o                         
  -3  -7   2        387.68        424.02        12.03 o                         
  -2  -7   2          0.87         -2.76         4.79 o                         
  -1  -7   2          8.91         17.19         4.78 o                         
   0  -7   2         24.07         22.99         5.39 o                         
   1  -7   2       2245.49       2301.18        43.92 o                         
   2  -7   2        896.98        849.42        19.27 o                         
   3  -7   2        408.55        404.71        12.79 o                         
   4  -7   2        100.80        103.57         6.60 o                         
   5  -7   2         25.05         18.60         5.66 o                         
   6  -7   2          8.97         12.56         6.11 o                         
   7  -7   2         40.75         58.19        10.65 o                         
 -10  -6   2          1.71          5.09         7.54 o                         
  -9  -6   2         13.77         17.69        12.78 o                         
  -8  -6   2         19.47          3.92         8.16 o                         
  -7  -6   2         58.46         51.84         6.36 o                         
  -6  -6   2          6.76          5.63         4.28 o                         
  -5  -6   2        172.25        174.43         7.48 o                         
  -4  -6   2        288.59        307.51         9.43 o                         
  -3  -6   2        134.41        157.06         5.94 o                         
  -2  -6   2        141.13        138.93         5.85 o                         
  -1  -6   2        102.72        112.05         5.25 o                         
   0  -6   2        525.50        525.42        11.94 o                         
   1  -6   2         83.64         87.93         4.29 o                         
   2  -6   2         20.41         18.98         3.91 o                         
   3  -6   2         32.25         24.01         4.06 o                         
   4  -6   2         36.19         24.96         5.64 o                         
   5  -6   2         27.89         17.43         4.88 o                         
   6  -6   2          0.15         -4.54         6.16 o                         
   7  -6   2          5.03         12.35         6.75 o                         
   8  -6   2         31.22         45.58        10.36 o                         
 -11  -5   2         14.75         13.93         9.61 o                         
 -10  -5   2         61.94         47.60        18.73 o                         
  -9  -5   2         12.44         16.78        14.98 o                         
  -8  -5   2        146.98        130.66        10.56 o                         
  -7  -5   2          0.17          5.53         4.72 o                         
  -6  -5   2         56.23         56.64         5.37 o                         
  -5  -5   2        266.61        260.78        12.82 o                         
  -4  -5   2          1.35          1.77         3.94 o                         
  -3  -5   2        257.09        279.32         8.01 o                         
  -2  -5   2       1251.95       1402.21        26.67 o                         
  -1  -5   2        195.15        204.89         5.81 o                         
   0  -5   2        462.08        516.56        11.95 o                         
   1  -5   2        928.56       1003.03        20.14 o                         
   2  -5   2        778.08        865.79        19.31 o                         
   3  -5   2          3.06          3.47         3.18 o                         
   4  -5   2         35.21         41.70         4.93 o                         
   5  -5   2          8.50          7.01         7.07 o                         
   6  -5   2         13.40         16.50         6.30 o                         
   7  -5   2          0.20         -2.95         7.13 o                         
   8  -5   2         36.57         40.99         7.98 o                         
   9  -5   2         39.59         33.53         9.46 o                         
 -11  -4   2         16.91         10.17         9.88 o                         
 -10  -4   2          0.10         -0.01         7.96 o                         
  -9  -4   2         19.07         10.69         8.69 o                         
  -7  -4   2        528.57        482.26        18.03 o                         
  -6  -4   2         10.91         12.08         4.52 o                         
  -5  -4   2         87.97        107.65         6.40 o                         
  -4  -4   2         92.68         96.79         4.94 o                         
  -3  -4   2        649.71        733.23        16.75 o                         
  -2  -4   2         69.56         78.86         3.47 o                         
  -1  -4   2          4.74          5.55         2.46 o                         
   0  -4   2        286.88        269.14         7.07 o                         
   1  -4   2        958.45       1020.08        20.80 o                         
   2  -4   2       1271.69       1544.31        31.65 o                         
   3  -4   2        811.90        895.50        22.97 o                         
   4  -4   2        158.98        151.83         7.83 o                         
   5  -4   2         28.80         16.50         7.75 o                         
   6  -4   2        190.50        161.61         8.30 o                         
   7  -4   2          7.26          7.83         7.50 o                         
   8  -4   2         12.60         10.11         7.71 o                         
   9  -4   2        169.32        203.90        21.97 o                         
 -11  -3   2          7.40         11.79         9.29 o                         
 -10  -3   2         28.99         26.33         8.96 o                         
  -9  -3   2         91.16         76.60        10.72 o                         
  -8  -3   2        117.03        107.51        16.41 o                         
  -7  -3   2         51.68         52.53         7.47 o                         
  -6  -3   2         16.83         16.16         4.91 o                         
  -5  -3   2          2.20         -1.07         4.70 o                         
  -4  -3   2        106.50        121.91         4.74 o                         
  -3  -3   2        660.49        701.51        17.71 o                         
  -2  -3   2        220.49        228.66        11.87 o                         
  -1  -3   2        815.59        737.39        17.25 o                         
   0  -3   2       2040.31       1937.53        50.41 o                         
   1  -3   2          8.48          7.10         1.69 o                         
   2  -3   2          0.00          2.57         2.90 o                         
   3  -3   2        132.42        141.13         5.83 o                         
   4  -3   2          7.74          8.33         3.06 o                         
   5  -3   2        174.32        195.58         6.86 o                         
   6  -3   2          0.53          5.15         5.60 o                         
   7  -3   2         12.21         12.53         6.88 o                         
   8  -3   2         18.49         25.87         8.18 o                         
   9  -3   2         75.11         87.98         9.49 o                         
  10  -3   2         25.54         19.89         9.57 o                         
 -10  -2   2         12.91         16.86         7.44 o                         
  -9  -2   2        114.58        114.00         8.31 o                         
  -8  -2   2        107.72         94.41         7.75 o                         
  -6  -2   2        119.55        100.12        60.82 o                         
  -5  -2   2         43.48         37.15         5.24 o                         
  -4  -2   2        394.76        428.40        26.11 o                         
  -3  -2   2        296.28        291.52        13.31 o                         
  -2  -2   2        872.82        825.17        17.16 o                         
  -1  -2   2        546.73        477.98        38.34 o                         
   0  -2   2        432.01        358.80        12.96 o                         
   1  -2   2        429.72        336.36         7.87 o                         
   2  -2   2         18.19         15.08         1.91 o                         
   3  -2   2        395.77        413.93        14.49 o                         
   4  -2   2         48.25         60.98         3.74 o                         
   5  -2   2         64.37         55.57         4.52 o                         
   6  -2   2        148.14        149.05        13.25 o                         
   7  -2   2         71.06         67.34         6.91 o                         
   8  -2   2         26.70         24.81         6.38 o                         
   9  -2   2        100.81        108.39         9.35 o                         
  10  -2   2         42.29         39.94         8.64 o                         
 -10  -1   2         53.92         47.46         7.94 o                         
  -9  -1   2        298.29        284.68        12.38 o                         
  -8  -1   2         28.28         12.35        12.20 o                         
  -7  -1   2          1.05         12.01         9.04 o                         
  -6  -1   2          4.52          5.81         6.71 o                         
  -5  -1   2         28.66         21.83         4.36 o                         
  -4  -1   2          2.45          4.27         3.33 o                         
  -3  -1   2         28.32         23.36         2.82 o                         
  -2  -1   2        141.95        115.52         5.38 o                         
  -1  -1   2       6029.97       6307.81       102.08 o                         
   0  -1   2        231.19        181.43         5.15 o                         
   1  -1   2       5593.89       5895.89       142.94 o                         
   2  -1   2         93.34         94.65         3.17 o                         
   3  -1   2          8.67         11.09         1.91 o                         
   4  -1   2        505.73        520.90        12.35 o                         
   5  -1   2          6.13          7.90         3.65 o                         
   6  -1   2        164.60        181.63         7.13 o                         
   7  -1   2        100.74        101.10         7.17 o                         
   8  -1   2        160.41        163.43        11.05 o                         
   9  -1   2         30.11         31.31         6.30 o                         
  10  -1   2         28.65         30.60         7.96 o                         
 -10   0   2        140.28        136.59         9.88 o                         
  -9   0   2         17.44         12.27         7.81 o                         
  -8   0   2         15.15         14.38         5.71 o                         
  -7   0   2        181.23        180.90        12.54 o                         
  -5   0   2         19.14          9.09         3.79 o                         
  -4   0   2         64.71         69.85         4.38 o                         
  -3   0   2          7.63          4.06         3.68 o                         
  -2   0   2         10.00         12.86         2.02 o                         
  -1   0   2        892.24        787.47        18.97 o                         
   1   0   2        368.65        268.80         7.62 o                         
   2   0   2        459.32        426.21         8.84 o                         
   3   0   2       1106.78       1125.45        25.45 o                         
   4   0   2         16.14          9.55         3.40 o                         
   5   0   2        179.21        192.11         6.26 o                         
   6   0   2        641.64        654.94        15.49 o                         
   7   0   2        511.49        529.56        13.44 o                         
   8   0   2         46.57         59.64         7.80 o                         
   9   0   2          0.84         -1.05         6.76 o                         
  10   0   2          4.98          5.76         7.21 o                         
  11   0   2          0.01         -0.66         9.43 o                         
 -10   1   2        140.43        146.51        14.34 o                         
  -9   1   2         32.84         34.58         7.30 o                         
  -8   1   2          2.68          2.53         7.04 o                         
  -7   1   2        818.28        714.96        25.49 o                         
  -6   1   2          0.25          1.94         5.68 o                         
  -5   1   2         23.55         21.31         6.33 o                         
  -4   1   2          2.14          0.06         2.92 o                         
  -3   1   2          1.28          3.23         2.67 o                         
  -2   1   2        811.41        736.17        15.80 o                         
  -1   1   2       1131.14        983.95        17.93 o                         
   0   1   2        452.11        368.94        25.44 o                         
   1   1   2        172.38        140.61         4.18 o                         
   2   1   2        265.24        246.01         8.01 o                         
   3   1   2        227.18        259.22         9.99 o                         
   4   1   2         14.26         22.99         3.01 o                         
   5   1   2          0.25         -0.26         2.90 o                         
   6   1   2         28.06         32.14         4.61 o                         
   7   1   2        294.30        283.83         9.47 o                         
   8   1   2         18.58         16.84         6.20 o                         
   9   1   2         76.37         74.41         8.29 o                         
  10   1   2          4.55         -4.62         9.80 o                         
  11   1   2         35.46         31.18        10.86 o                         
 -10   2   2         15.65         17.57        10.82 o                         
  -9   2   2          5.53          0.32         7.89 o                         
  -8   2   2         36.17         31.97         8.99 o                         
  -7   2   2         32.26         22.20         5.92 o                         
  -6   2   2        378.62        314.46        14.38 o                         
  -4   2   2         11.34          8.34         6.84 o                         
  -3   2   2        346.02        341.67         8.33 o                         
  -2   2   2         44.23         32.53         2.56 o                         
  -1   2   2       3048.45       2978.19       184.93 o                         
   0   2   2         51.03         49.51         3.36 o                         
   1   2   2       3416.02       3249.55        65.27 o                         
   2   2   2        435.65        421.56         8.81 o                         
   3   2   2         20.29         24.14         2.51 o                         
   4   2   2       1360.18       1451.24        43.80 o                         
   5   2   2         84.52        115.15         4.91 o                         
   6   2   2          8.77          6.39         3.47 o                         
   7   2   2         28.08         26.55         4.34 o                         
   8   2   2         72.97         73.00         5.98 o                         
   9   2   2          6.35         14.20         7.79 o                         
  10   2   2         36.65         39.42        14.91 o                         
  11   2   2          2.67          0.67         8.80 o                         
  -9   3   2        133.83        146.52        16.54 o                         
  -8   3   2        160.22        173.26        10.57 o                         
  -7   3   2         81.46         82.35         6.80 o                         
  -6   3   2        195.15        171.35        12.16 o                         
  -5   3   2        157.25        173.19        12.54 o                         
  -3   3   2       1083.05        718.31       543.72 o                         
  -2   3   2       1291.63       1245.17        27.17 o                         
  -1   3   2        383.80        379.91        14.51 o                         
   0   3   2        102.68         79.66         3.25 o                         
   1   3   2         83.01         72.70         3.69 o                         
   2   3   2        172.42        155.47         5.68 o                         
   3   3   2        438.42        464.17        10.49 o                         
   4   3   2        115.00        111.77         5.44 o                         
   5   3   2        168.62        175.88         9.51 o                         
   6   3   2         98.06         99.18         5.21 o                         
   7   3   2         15.31         13.87         4.83 o                         
   8   3   2         34.72         32.35         8.52 o                         
   9   3   2          9.73          8.78         6.14 o                         
  10   3   2          3.95          0.94         7.35 o                         
  11   3   2        120.67        122.20         9.11 o                         
  -9   4   2          1.57          7.49         8.63 o                         
  -8   4   2          1.09          2.92         8.37 o                         
  -7   4   2          1.01         -2.33         5.70 o                         
  -6   4   2         24.67         21.48         6.25 o                         
  -5   4   2         13.78          5.06         6.58 o                         
  -3   4   2        651.85        693.06        23.30 o                         
  -2   4   2         21.01         25.48         3.28 o                         
  -1   4   2        784.87        785.11        17.06 o                         
   0   4   2         17.61         12.12         2.87 o                         
   1   4   2        130.98        128.66         4.61 o                         
   2   4   2        414.87        397.62        11.87 o                         
   3   4   2         22.18         22.00         3.42 o                         
   4   4   2       1202.72       1334.19        25.09 o                         
   5   4   2          8.09         13.69         3.65 o                         
   6   4   2          0.59          3.49         4.11 o                         
   7   4   2        443.72        473.65        15.11 o                         
   8   4   2        318.68        310.33        21.36 o                         
   9   4   2        136.92        126.96         7.82 o                         
  10   4   2          7.70          5.57         6.69 o                         
  11   4   2          0.78         -4.72         8.84 o                         
  -8   5   2          0.06         -3.74        12.78 o                         
  -7   5   2          6.07          8.10         8.84 o                         
  -6   5   2         13.05         17.13         7.36 o                         
  -5   5   2          7.93          5.87         5.93 o                         
  -4   5   2        151.71        118.69         8.77 o                         
  -3   5   2        101.74        110.50        12.92 o                         
  -2   5   2         27.55         24.33         9.17 o                         
  -1   5   2         86.14         97.54         4.94 o                         
   0   5   2         61.77         70.69         4.52 o                         
   1   5   2        573.53        579.37        28.80 o                         
   2   5   2        171.86        155.23         6.03 o                         
   3   5   2        202.53        219.44         7.69 o                         
   4   5   2       1127.09       1203.58        30.69 o                         
   5   5   2        831.30        938.77        19.69 o                         
   6   5   2         60.24         68.97         5.43 o                         
   7   5   2          0.14          2.90         3.93 o                         
   8   5   2         90.82         83.62         6.89 o                         
   9   5   2         51.22         50.51         6.91 o                         
  10   5   2          6.41          5.26         7.72 o                         
  11   5   2         60.09         59.26         9.57 o                         
  -8   6   2          6.52          9.85         8.91 o                         
  -7   6   2        129.76        137.22        10.26 o                         
  -6   6   2         23.46         27.33         7.26 o                         
  -5   6   2          1.11         -2.64         5.20 o                         
  -4   6   2         17.61         10.01         4.47 o                         
  -3   6   2        155.53        139.12        16.03 o                         
  -2   6   2          6.08          3.82         7.87 o                         
  -1   6   2        135.22        109.41         5.89 o                         
   0   6   2         86.41         75.41         4.33 o                         
   1   6   2         54.72         72.56         4.70 o                         
   2   6   2         66.94         62.62         4.42 o                         
   3   6   2        112.16        123.06         6.08 o                         
   4   6   2         10.68          8.24         3.88 o                         
   5   6   2          5.90          4.78         3.60 o                         
   6   6   2        860.30        904.04        22.91 o                         
   7   6   2         51.95         60.77         6.29 o                         
   8   6   2         17.02         30.39         8.59 o                         
   9   6   2          0.60          2.56         5.36 o                         
  10   6   2        154.37        136.03        10.30 o                         
  11   6   2         29.40         36.60        12.33 o                         
  -7   7   2         36.94         34.85         8.53 o                         
  -6   7   2         20.31         26.34         7.35 o                         
  -5   7   2         78.87         72.07         8.72 o                         
  -4   7   2         29.64         34.83         6.01 o                         
  -3   7   2         41.20         35.31         5.68 o                         
  -2   7   2        101.33        110.74        12.92 o                         
  -1   7   2         24.48         14.80        11.23 o                         
   0   7   2         13.88          9.08         3.51 o                         
   1   7   2        195.70        186.44         7.12 o                         
   2   7   2         46.29         47.55         4.17 o                         
   3   7   2        218.34        213.33         8.05 o                         
   4   7   2         50.77         53.15         4.56 o                         
   5   7   2       3776.98       3963.46        70.39 o                         
   6   7   2          0.30         -4.12         4.88 o                         
   7   7   2         31.33         24.94         5.19 o                         
   8   7   2         57.03         59.48         9.43 o                         
   9   7   2         77.49         69.35         7.07 o                         
  10   7   2         21.44          8.80         9.08 o                         
  11   7   2         48.46         56.21        10.96 o                         
  -6   8   2         91.45        105.68        10.85 o                         
  -5   8   2          6.35          0.45         6.48 o                         
  -4   8   2          2.63          3.46         5.73 o                         
  -3   8   2          7.37          1.26         5.88 o                         
  -1   8   2         67.28         62.90         6.11 o                         
   0   8   2          4.92          2.45         5.33 o                         
   1   8   2          8.44          9.68         4.33 o                         
   2   8   2        727.80        713.90        24.07 o                         
   3   8   2         39.69         31.44         4.76 o                         
   4   8   2         77.71         81.18         6.47 o                         
   5   8   2          0.95         -0.84         5.29 o                         
   6   8   2        398.21        379.32        17.69 o                         
   7   8   2         15.53         16.71         6.46 o                         
   8   8   2         84.82         90.62         8.52 o                         
   9   8   2         57.73         56.94         8.44 o                         
  10   8   2        107.21        106.61         9.65 o                         
  11   8   2         28.75         20.32        10.02 o                         
  -6   9   2        106.94         94.87        21.12 o                         
  -5   9   2         56.36         60.46        15.37 o                         
  -4   9   2         11.53          9.03         6.80 o                         
  -3   9   2          8.98          6.51         6.66 o                         
  -2   9   2         47.25         48.41         7.07 o                         
  -1   9   2        359.48        301.61        27.07 o                         
   0   9   2         39.63         29.28         9.17 o                         
   1   9   2         52.70         50.83         6.57 o                         
   2   9   2        199.01        178.65         8.54 o                         
   3   9   2         48.25         37.20         5.01 o                         
   4   9   2        964.40        937.65        20.79 o                         
   5   9   2         23.04         22.19         5.82 o                         
   6   9   2         17.88         15.19         5.87 o                         
   7   9   2          2.46          0.40         6.21 o                         
   8   9   2          8.89          7.99         6.19 o                         
   9   9   2         65.61         79.28         8.55 o                         
  10   9   2          0.01          7.83         9.26 o                         
  -5  10   2          0.89          6.59         9.06 o                         
  -4  10   2        155.08        181.37        12.88 o                         
  -3  10   2        180.19        178.82        11.78 o                         
  -2  10   2         12.26         -0.54        10.78 o                         
  -1  10   2          1.39          7.62        11.75 o                         
   0  10   2        226.54        216.76        10.33 o                         
   1  10   2        118.60         97.29         6.94 o                         
   2  10   2        189.68        194.04         8.78 o                         
   3  10   2         68.57         63.11         6.43 o                         
   4  10   2          4.44          1.42         5.23 o                         
   5  10   2          0.00         -3.55         5.39 o                         
   6  10   2         20.62         18.78         6.27 o                         
   7  10   2         28.06         26.19         6.80 o                         
   8  10   2          5.21          4.54         6.74 o                         
   9  10   2         47.48         51.27         9.53 o                         
  10  10   2         21.69         24.15        10.00 o                         
  -4  11   2         34.22         29.47        15.88 o                         
  -3  11   2         55.05         49.67        10.14 o                         
  -2  11   2          4.67          0.54         7.01 o                         
  -1  11   2          7.24         11.30         7.02 o                         
   0  11   2        118.27         92.51        15.12 o                         
   1  11   2          1.24         -4.10         6.62 o                         
   2  11   2         29.32         32.87         7.42 o                         
   3  11   2        282.12        261.93        12.42 o                         
   4  11   2          5.60          2.31         5.88 o                         
   5  11   2         27.54         37.13         7.71 o                         
   6  11   2          3.49         -0.38         6.89 o                         
   7  11   2        127.32        124.08        11.63 o                         
   8  11   2        145.15        159.63        12.34 o                         
   9  11   2        156.09        150.89        13.57 o                         
  -2  12   2         15.67         12.36         8.59 o                         
  -1  12   2          8.84          2.71         7.39 o                         
   0  12   2          0.31         -6.20        13.50 o                         
   1  12   2         16.67         19.32         7.12 o                         
   2  12   2         93.51         67.15        34.49 o                         
   3  12   2         30.76         29.57         8.13 o                         
   4  12   2          1.45          1.70         8.78 o                         
   5  12   2         71.46         82.91        10.91 o                         
   6  12   2          0.00         -9.09         9.05 o                         
   7  12   2          0.61        -15.04        20.20 o                         
   8  12   2         13.15          4.17        10.40 o                         
  -1  13   2          3.48          1.40         9.22 o                         
   0  13   2          0.51          0.70         9.05 o                         
   2  13   2          3.53          0.89        17.17 o                         
   3  13   2        145.08        148.23        10.95 o                         
   4  13   2          8.67          8.09         7.99 o                         
   5  13   2        309.48        301.49        12.80 o                         
   6  13   2          0.50         -4.00         8.12 o                         
   7  13   2         12.06         11.04         9.26 o                         
   2  14   2         59.79         74.69        12.13 o                         
   3  14   2          5.54          0.83        20.59 o                         
   4  14   2        108.95        111.24        12.47 o                         
   5  14   2        250.88        265.25        12.89 o                         
  -3 -14   3          2.59         -2.20        10.13 o                         
  -6 -13   3          0.00         -0.25        10.10 o                         
  -5 -13   3        163.98        171.56        12.74 o                         
  -4 -13   3          9.09         16.84         9.91 o                         
  -3 -13   3        223.45        246.39        12.36 o                         
  -2 -13   3          1.68          3.46         8.40 o                         
  -1 -13   3          0.37         -3.96         7.53 o                         
   0 -13   3         94.52         87.16        11.47 o                         
   1 -13   3          5.10         -0.62         8.70 o                         
  -8 -12   3         43.16         36.08        11.62 o                         
  -7 -12   3        129.10        134.59        10.62 o                         
  -6 -12   3          3.85          2.97         8.31 o                         
  -5 -12   3         15.97         15.99         7.94 o                         
  -4 -12   3         11.79          4.92         8.07 o                         
  -3 -12   3          7.90          0.39         8.44 o                         
  -2 -12   3          0.13          0.10         7.98 o                         
  -1 -12   3        183.68        188.06        10.55 o                         
   0 -12   3        248.92        246.92        10.27 o                         
   1 -12   3         39.61         43.93        13.56 o                         
   2 -12   3        133.41        145.54        15.12 o                         
  -8 -11   3         46.93         59.96        11.29 o                         
  -7 -11   3          3.42         -1.83         8.83 o                         
  -6 -11   3         11.53         16.05         7.50 o                         
  -5 -11   3          6.01          6.42         7.76 o                         
  -4 -11   3         69.61         62.51         7.34 o                         
  -3 -11   3          6.78          1.50         8.81 o                         
  -2 -11   3          0.37         -1.80         7.18 o                         
  -1 -11   3         23.86         33.90        10.26 o                         
   0 -11   3         14.27         17.71         6.80 o                         
   1 -11   3          0.07         -0.15         7.31 o                         
   2 -11   3        110.14        125.16         9.22 o                         
   3 -11   3         77.19        103.51        13.30 o                         
   4 -11   3          9.71         15.65        11.21 o                         
  -9 -10   3          0.61          1.16         9.91 o                         
  -8 -10   3          9.92          4.68         9.40 o                         
  -7 -10   3          6.23          4.91         7.05 o                         
  -6 -10   3         54.24         51.42         7.11 o                         
  -5 -10   3          7.33          6.95         5.55 o                         
  -4 -10   3          2.06          6.07         5.57 o                         
  -3 -10   3         11.41         12.07         5.43 o                         
  -2 -10   3         38.88         21.04         8.50 o                         
  -1 -10   3         22.29         23.64         5.43 o                         
   0 -10   3          7.14          6.53         6.36 o                         
   1 -10   3          8.58          9.80         5.43 o                         
   2 -10   3         13.37         12.65         5.68 o                         
   3 -10   3        101.88        117.41        10.98 o                         
   4 -10   3        289.18        330.62        15.38 o                         
   5 -10   3          3.27         -1.31        12.48 o                         
 -10  -9   3         67.93         77.79        25.96 o                         
  -9  -9   3         29.34         39.82         8.90 o                         
  -8  -9   3          7.10         13.35         7.18 o                         
  -7  -9   3         28.26         25.93         6.34 o                         
  -6  -9   3          4.58          5.38         5.74 o                         
  -5  -9   3          5.64          5.28         6.23 o                         
  -4  -9   3         68.87         48.58         5.53 o                         
  -3  -9   3        127.48         96.67         7.22 o                         
  -2  -9   3         15.04         21.47         5.66 o                         
  -1  -9   3         38.15         41.71         5.16 o                         
   0  -9   3         51.74         48.82         5.29 o                         
   1  -9   3         61.61         70.00         6.07 o                         
   2  -9   3         24.46         34.30         6.21 o                         
   3  -9   3          0.02          6.74         5.91 o                         
   4  -9   3         47.88         48.17         7.35 o                         
   5  -9   3         25.02         27.47         8.71 o                         
   6  -9   3          3.79         11.76        19.75 o                         
 -10  -8   3          6.41          8.91         8.85 o                         
  -9  -8   3          2.61         -3.67         7.65 o                         
  -8  -8   3          4.26          2.11         7.68 o                         
  -7  -8   3          3.23         -4.14         5.38 o                         
  -6  -8   3          0.65          2.69         5.33 o                         
  -5  -8   3         55.13         43.58         6.25 o                         
  -4  -8   3         20.33         23.93         4.45 o                         
  -3  -8   3         20.65         21.22         4.24 o                         
  -2  -8   3        199.72        211.56         9.71 o                         
  -1  -8   3        233.29        223.77         8.40 o                         
   0  -8   3        289.47        294.20        10.12 o                         
   1  -8   3         59.66         55.46         6.08 o                         
   2  -8   3         92.66         80.60         5.84 o                         
   3  -8   3         52.78         54.97         5.61 o                         
   4  -8   3         13.33         20.75         6.62 o                         
   5  -8   3          4.79          0.05         6.47 o                         
   6  -8   3          0.74         -4.36         7.70 o                         
   7  -8   3         86.23        108.65        16.15 o                         
 -10  -7   3          4.40          3.17         7.98 o                         
  -9  -7   3        112.24        111.61         9.62 o                         
  -8  -7   3        130.08        130.45         8.97 o                         
  -7  -7   3        207.49        185.32         9.51 o                         
  -6  -7   3        517.77        512.83        14.81 o                         
  -5  -7   3        980.86        917.93        22.17 o                         
  -4  -7   3         48.43         72.64         7.94 o                         
  -3  -7   3         10.63          9.12         3.64 o                         
  -2  -7   3          2.90          3.12         3.85 o                         
  -1  -7   3         28.67         28.36         4.25 o                         
   0  -7   3        132.00        141.88         7.24 o                         
   1  -7   3       1733.38       1752.57        40.25 o                         
   2  -7   3        541.79        545.69        16.55 o                         
   3  -7   3        112.65        110.43         6.53 o                         
   4  -7   3         29.71         20.81         5.69 o                         
   5  -7   3          6.81          9.86         5.47 o                         
   6  -7   3         41.28         60.24         8.40 o                         
   7  -7   3        236.91        286.07        11.74 o                         
 -10  -6   3          1.48          9.72         8.91 o                         
  -9  -6   3         73.76         58.15         7.24 o                         
  -8  -6   3          9.39          8.67         6.04 o                         
  -7  -6   3          0.24         -3.61         5.02 o                         
  -6  -6   3          0.71          2.14         4.79 o                         
  -5  -6   3        464.10        419.13        18.62 o                         
  -4  -6   3        306.94        317.84        15.87 o                         
  -3  -6   3         31.67         34.05         4.42 o                         
  -2  -6   3         94.96        110.65         6.39 o                         
  -1  -6   3          5.36         13.92         3.68 o                         
   0  -6   3        359.88        392.94        11.69 o                         
   1  -6   3        121.56        123.60         6.43 o                         
   2  -6   3        816.07        846.78        20.20 o                         
   3  -6   3          9.18         19.61         9.36 o                         
   4  -6   3          5.22          8.29         4.15 o                         
   5  -6   3          2.64         -1.40         5.73 o                         
   6  -6   3         43.17         43.05         6.18 o                         
   7  -6   3          0.59         10.30        14.52 o                         
   8  -6   3          0.75         -3.51         9.17 o                         
 -10  -5   3        304.42        273.48        17.08 o                         
  -9  -5   3        145.43        124.38        11.82 o                         
  -8  -5   3        109.26        109.99        10.31 o                         
  -7  -5   3         29.16         29.15         5.34 o                         
  -6  -5   3          4.24          3.26         4.10 o                         
  -5  -5   3         57.04         62.96         6.98 o                         
  -4  -5   3        112.37        118.61         5.92 o                         
  -3  -5   3          1.56          4.55         3.00 o                         
  -2  -5   3        551.05        584.18        13.71 o                         
  -1  -5   3        591.45        697.19        15.86 o                         
   0  -5   3         74.93         83.52         4.84 o                         
   1  -5   3          1.04          2.21         2.42 o                         
   2  -5   3        140.04        153.56         6.39 o                         
   3  -5   3        135.69        155.63         6.21 o                         
   4  -5   3        247.15        261.93         8.83 o                         
   5  -5   3        106.27         80.15         7.95 o                         
   6  -5   3          0.87         -0.82         5.42 o                         
   7  -5   3         26.35         29.07         7.16 o                         
   8  -5   3          0.13          4.88         8.24 o                         
   9  -5   3         83.85         92.88        12.73 o                         
 -10  -4   3          0.01         10.22         7.72 o                         
  -9  -4   3        237.64        222.25        10.55 o                         
  -8  -4   3        182.15        179.03        15.26 o                         
  -7  -4   3        173.31        163.61         7.67 o                         
  -6  -4   3         47.76         52.18         4.91 o                         
  -5  -4   3         59.96         63.57         5.96 o                         
  -4  -4   3        151.46        176.02         6.22 o                         
  -3  -4   3         14.29         23.03         3.87 o                         
  -2  -4   3        486.73        547.92        14.38 o                         
  -1  -4   3       2963.89       3351.77        66.89 o                         
   0  -4   3        330.52        297.74         7.25 o                         
   1  -4   3         53.44         50.23         3.68 o                         
   2  -4   3         40.03         32.52         2.83 o                         
   3  -4   3        444.41        458.80        27.01 o                         
   4  -4   3        313.47        306.03         9.01 o                         
   5  -4   3        130.32        130.41         7.61 o                         
   6  -4   3         31.86         46.84         6.53 o                         
   7  -4   3          0.42         -1.25         5.88 o                         
   8  -4   3         14.39         15.04         6.48 o                         
   9  -4   3         27.19         26.86         9.20 o                         
 -10  -3   3         12.26          9.25         9.06 o                         
  -9  -3   3          6.97          8.19         8.52 o                         
  -8  -3   3        446.48        431.58        48.27 o                         
  -7  -3   3         97.56         91.68         7.16 o                         
  -6  -3   3         46.96         39.55         4.74 o                         
  -5  -3   3         17.23         16.78         4.50 o                         
  -4  -3   3          1.46         -0.29         3.32 o                         
  -3  -3   3        450.29        494.36        15.15 o                         
  -2  -3   3          0.74          0.68         2.19 o                         
  -1  -3   3       1171.93       1290.60        48.20 o                         
   0  -3   3        777.99        734.08        17.25 o                         
   1  -3   3        417.50        418.90         9.70 o                         
   2  -3   3         81.44         90.68         3.86 o                         
   3  -3   3        157.39        155.62         6.28 o                         
   4  -3   3        259.13        299.56         8.38 o                         
   5  -3   3        375.79        392.93        10.86 o                         
   6  -3   3         35.25         36.14         4.56 o                         
   7  -3   3          1.81         -2.87         5.55 o                         
   8  -3   3        110.39        119.10         8.26 o                         
   9  -3   3        132.97        150.99        10.60 o                         
  10  -3   3         10.79          7.49         9.40 o                         
  -9  -2   3         33.43         29.46         7.48 o                         
  -8  -2   3         22.76         21.87         5.74 o                         
  -7  -2   3         84.52         87.79         6.98 o                         
  -6  -2   3          4.06          1.84         6.81 o                         
  -5  -2   3         29.69         26.61         4.42 o                         
  -4  -2   3          2.96          3.10         2.84 o                         
  -3  -2   3          6.56          7.32         2.48 o                         
  -2  -2   3         29.06         31.52         2.42 o                         
  -1  -2   3         12.51         10.56         1.83 o                         
   0  -2   3       2055.43       1975.94        39.37 o                         
   1  -2   3        120.70        102.51         5.50 o                         
   2  -2   3         63.30         64.66         3.22 o                         
   3  -2   3        158.78        185.30         5.17 o                         
   4  -2   3         90.60         99.26        10.79 o                         
   5  -2   3        180.71        201.69         6.99 o                         
   6  -2   3         18.23         22.59         6.58 o                         
   7  -2   3          2.19          5.92         5.62 o                         
   8  -2   3        132.16        136.50         8.39 o                         
   9  -2   3          8.42          5.90         8.23 o                         
  10  -2   3          8.58          3.24         7.84 o                         
 -10  -1   3         31.96         14.20        16.40 o                         
  -9  -1   3         20.64         18.56         8.24 o                         
  -8  -1   3         68.57         50.07        19.37 o                         
  -7  -1   3        132.32        148.60        12.21 o                         
  -6  -1   3          9.95         15.69         4.24 o                         
  -5  -1   3         34.99         34.73         5.17 o                         
  -4  -1   3          0.33         -0.14         3.44 o                         
  -3  -1   3        114.72        136.17         4.66 o                         
  -2  -1   3       1218.80       1210.21        22.76 o                         
  -1  -1   3        406.69        377.19        17.31 o                         
   0  -1   3       3148.98       2931.42        55.27 o                         
   1  -1   3        828.17        702.46        24.77 o                         
   2  -1   3          1.09          2.84         2.32 o                         
   3  -1   3        212.76        207.32        21.97 o                         
   4  -1   3        117.20        136.36         5.88 o                         
   5  -1   3        210.32        241.48        15.86 o                         
   6  -1   3        265.73        284.72        10.52 o                         
   7  -1   3        670.56        701.45        19.92 o                         
   8  -1   3          0.38          2.18         4.88 o                         
   9  -1   3         47.20         40.08         6.95 o                         
  10  -1   3          0.12          4.47         7.37 o                         
 -10   0   3         35.17         22.73         9.47 o                         
  -8   0   3        508.83        459.54        15.06 o                         
  -7   0   3        369.34        383.71        22.28 o                         
  -6   0   3        253.71        245.32        11.79 o                         
  -5   0   3        290.31        285.45        11.17 o                         
  -4   0   3         26.30         30.53         4.50 o                         
  -3   0   3         61.95         69.29         3.97 o                         
  -2   0   3        244.72        204.20         5.50 o                         
  -1   0   3          0.53         -0.84         1.54 o                         
   0   0   3       3577.21       3291.80        79.51 o                         
   1   0   3       2372.77       1991.17        66.65 o                         
   2   0   3       2292.61       2188.08        65.41 o                         
   3   0   3        507.89        513.96        11.21 o                         
   4   0   3        103.46         94.63         7.18 o                         
   5   0   3         15.43         24.87         4.46 o                         
   6   0   3          2.26          2.15         3.40 o                         
   7   0   3       1348.11       1345.70        29.53 o                         
   8   0   3         62.13         61.61         6.48 o                         
   9   0   3        107.22         91.92         9.41 o                         
  10   0   3          2.43         -2.05         7.22 o                         
  11   0   3          4.68          6.11         9.86 o                         
 -10   1   3         22.80         15.42         8.98 o                         
  -9   1   3          2.17         -1.50        10.72 o                         
  -8   1   3        224.89        176.65        12.75 o                         
  -7   1   3         17.79         11.94         5.20 o                         
  -6   1   3        416.59        388.53        22.49 o                         
  -5   1   3          0.00          1.52         3.41 o                         
  -4   1   3         13.77         14.62         4.26 o                         
  -3   1   3        392.83        371.10         9.59 o                         
  -2   1   3        219.51        206.50        10.37 o                         
  -1   1   3         99.04         92.60         8.41 o                         
   0   1   3       1707.34       1442.93        34.27 o                         
   1   1   3      10756.91      11893.33       379.58 o                         
   2   1   3        197.10        179.82         5.07 o                         
   3   1   3        112.95        119.37         6.73 o                         
   4   1   3        607.51        647.46        17.61 o                         
   5   1   3        274.38        305.70         8.92 o                         
   6   1   3        137.68        164.40         6.07 o                         
   7   1   3         63.95         63.48         6.65 o                         
   8   1   3        114.35        123.32        14.47 o                         
   9   1   3        121.25        123.51        18.61 o                         
  10   1   3          0.11          5.74        11.35 o                         
  11   1   3         43.59         46.55        14.46 o                         
  -9   2   3        126.32        135.22        23.45 o                         
  -7   2   3          0.77         -4.23         5.97 o                         
  -6   2   3         27.75         27.16         9.23 o                         
  -5   2   3         14.74          8.84         3.74 o                         
  -4   2   3        123.77        131.75         5.74 o                         
  -3   2   3        351.33        324.78        10.61 o                         
  -2   2   3         21.86         25.83         2.60 o                         
  -1   2   3        563.54        496.72        10.03 o                         
   0   2   3         61.70         49.44         2.72 o                         
   1   2   3       1507.77       1499.39        57.67 o                         
   2   2   3         84.29         77.00         3.45 o                         
   3   2   3      10128.97      12063.60       196.16 o                         
   4   2   3        227.79        299.16         7.63 o                         
   5   2   3        113.58        105.97         5.21 o                         
   6   2   3          5.14          6.88         3.24 o                         
   7   2   3         99.75         91.29         7.13 o                         
   8   2   3          0.01         -3.33         5.04 o                         
   9   2   3         40.38         40.87         7.03 o                         
  10   2   3          4.48          3.21         6.06 o                         
  11   2   3          0.05         -1.76         7.60 o                         
  -9   3   3        159.14        164.90        14.34 o                         
  -8   3   3          2.11         12.78        10.84 o                         
  -7   3   3        122.66        105.92        10.84 o                         
  -6   3   3         34.81         26.48         7.36 o                         
  -5   3   3         32.37         25.43         4.61 o                         
  -4   3   3        209.39        227.88        11.32 o                         
  -3   3   3          3.14          1.00         3.58 o                         
  -2   3   3         20.79         34.07         3.42 o                         
  -1   3   3        211.03        244.69        10.26 o                         
   0   3   3         99.62         83.34         3.20 o                         
   1   3   3        654.68        601.11        12.33 o                         
   2   3   3         46.60         37.63         4.26 o                         
   3   3   3        147.58        157.23         4.51 o                         
   4   3   3       3752.89       4281.04        78.13 o                         
   5   3   3          0.04          3.65         3.41 o                         
   6   3   3        326.80        334.13        15.68 o                         
   7   3   3         94.70         92.32         6.46 o                         
   8   3   3        205.52        196.51         9.41 o                         
   9   3   3          0.41          5.45         7.54 o                         
  10   3   3        106.66         98.03        13.69 o                         
  11   3   3         32.58         35.08         9.36 o                         
  -9   4   3        299.31        303.48        13.35 o                         
  -8   4   3         91.24         88.51        10.94 o                         
  -7   4   3         22.19         21.30        14.59 o                         
  -6   4   3         14.04          9.73         5.37 o                         
  -5   4   3         99.20         89.85         6.21 o                         
  -4   4   3          4.09         -0.52         3.82 o                         
  -3   4   3        127.79        115.81        11.77 o                         
  -2   4   3        385.00        371.29         9.95 o                         
  -1   4   3         31.26         29.48         4.20 o                         
   0   4   3        279.11        296.46         7.66 o                         
   1   4   3        102.29         89.63        12.87 o                         
   2   4   3        180.54        183.53         5.72 o                         
   3   4   3        518.01        555.63        15.76 o                         
   4   4   3        664.20        744.71        16.46 o                         
   5   4   3        820.83        967.27        23.80 o                         
   6   4   3         85.46         87.31         8.01 o                         
   7   4   3        367.68        343.49        11.28 o                         
   8   4   3         20.24         15.00         4.88 o                         
   9   4   3        114.88        113.52         9.12 o                         
  10   4   3         24.01         14.78         7.53 o                         
  11   4   3         25.90          9.59        11.40 o                         
  -8   5   3         14.64          5.58        10.60 o                         
  -7   5   3          0.00         -3.23        10.84 o                         
  -6   5   3         86.50         79.32        14.08 o                         
  -5   5   3         23.72          7.52         5.16 o                         
  -4   5   3        180.69        186.71         7.89 o                         
  -3   5   3        128.21        141.22        16.74 o                         
  -2   5   3       1119.54       1160.41        30.84 o                         
  -1   5   3        302.51        309.84         8.82 o                         
   1   5   3        246.51        245.74         8.35 o                         
   2   5   3         46.20         36.10         3.46 o                         
   3   5   3         37.42         41.44         3.52 o                         
   4   5   3        322.54        320.32         8.57 o                         
   5   5   3         54.11         59.88         4.28 o                         
   6   5   3        638.24        701.89        28.60 o                         
   7   5   3          3.53          6.77         4.97 o                         
   8   5   3        902.27        862.62        22.12 o                         
   9   5   3        143.26        139.56         9.44 o                         
  10   5   3         11.78          6.31         7.64 o                         
  11   5   3          7.71         11.67         8.51 o                         
  -7   6   3         11.52          7.13         8.53 o                         
  -5   6   3         14.53         14.57         6.71 o                         
  -4   6   3         30.80          7.71         5.43 o                         
  -3   6   3         32.03         28.91         4.55 o                         
  -2   6   3        211.16        205.98        10.16 o                         
  -1   6   3         94.55         95.88         8.59 o                         
   0   6   3        251.72        233.31         8.32 o                         
   1   6   3        426.69        468.86        11.56 o                         
   2   6   3         27.32         19.38         3.15 o                         
   3   6   3        104.29        104.58         4.88 o                         
   4   6   3        183.01        220.28        10.29 o                         
   5   6   3         82.55         78.98         5.02 o                         
   6   6   3        216.44        223.01         8.31 o                         
   7   6   3        232.90        224.24         8.78 o                         
   8   6   3          0.87          1.80         5.09 o                         
   9   6   3          0.02         -4.35         5.60 o                         
  10   6   3          1.46          1.05         7.24 o                         
  11   6   3         64.28         53.90        11.94 o                         
  -7   7   3         81.68         69.57        10.66 o                         
  -6   7   3          0.35          0.63         8.41 o                         
  -5   7   3          6.31          0.26        15.23 o                         
  -4   7   3         29.39         14.82        12.07 o                         
  -3   7   3         78.78         67.05        10.85 o                         
  -2   7   3        814.28        690.74        18.72 o                         
  -1   7   3          2.63          4.52         4.02 o                         
   0   7   3         20.46         19.96         3.99 o                         
   1   7   3        193.00        187.64         8.02 o                         
   2   7   3         16.25         19.58         4.06 o                         
   3   7   3        157.61        162.00         6.90 o                         
   4   7   3        469.69        480.92        12.31 o                         
   5   7   3         18.11         16.66         4.10 o                         
   6   7   3        320.12        299.46         9.43 o                         
   7   7   3        291.43        282.30        10.70 o                         
   8   7   3         19.11         18.59         5.73 o                         
   9   7   3         34.60         26.02         6.97 o                         
  10   7   3          0.31          4.51        10.15 o                         
  11   7   3        110.52         93.09        10.08 o                         
  -6   8   3          2.73          0.14         9.79 o                         
  -5   8   3          0.06         10.59        15.10 o                         
  -4   8   3         13.28         16.56         7.36 o                         
  -3   8   3          0.79          3.41         4.88 o                         
  -2   8   3          6.22          2.43         9.04 o                         
  -1   8   3        441.06        401.24        13.15 o                         
   0   8   3          4.05          6.84         5.00 o                         
   1   8   3         82.28         84.88        14.47 o                         
   2   8   3          0.16          4.37         5.74 o                         
   3   8   3         64.45         59.08         5.02 o                         
   4   8   3        542.62        589.74        22.85 o                         
   5   8   3        409.49        398.18        11.23 o                         
   6   8   3        107.70        111.90         6.58 o                         
   7   8   3         35.66         28.06         6.52 o                         
   8   8   3         80.40         75.48         8.53 o                         
   9   8   3        109.15        108.50        10.08 o                         
  10   8   3         35.14         37.24         8.70 o                         
  11   8   3          1.98         11.68         8.89 o                         
  -5   9   3         77.47         71.75         9.32 o                         
  -3   9   3         17.08         15.11         8.84 o                         
  -2   9   3         15.20         19.31         5.48 o                         
  -1   9   3         61.87         68.45         6.26 o                         
   0   9   3         16.60         17.49         4.83 o                         
   1   9   3        300.53        286.33        18.32 o                         
   2   9   3        174.18        159.34        10.63 o                         
   3   9   3        784.56        809.52        26.73 o                         
   4   9   3         65.96         77.38         5.98 o                         
   5   9   3         65.79         70.01         6.07 o                         
   6   9   3         96.28        105.53         7.11 o                         
   7   9   3          7.84          6.03         5.85 o                         
   8   9   3         46.04         40.95         6.80 o                         
   9   9   3          5.99          4.00         8.69 o                         
  10   9   3          0.52         -7.85         7.92 o                         
  -4  10   3         77.01         64.61        13.23 o                         
  -3  10   3          9.33          0.77         7.12 o                         
  -2  10   3          0.04         -1.10         6.67 o                         
  -1  10   3          4.67         -0.47         6.59 o                         
   0  10   3        144.47        142.29        11.15 o                         
   1  10   3        144.51        127.50         8.89 o                         
   2  10   3        225.55        226.50         9.33 o                         
   3  10   3        571.35        584.39        32.76 o                         
   4  10   3         18.13         10.64         6.07 o                         
   5  10   3         13.51         22.29        11.01 o                         
   6  10   3          0.47         -3.65         6.12 o                         
   7  10   3          7.91          4.93         6.98 o                         
   8  10   3          8.02          8.67         8.72 o                         
   9  10   3        113.63        118.54         9.98 o                         
  10  10   3         35.53         29.61        10.36 o                         
  -2  11   3         19.88         24.86         8.17 o                         
  -1  11   3          2.29         -1.11         6.02 o                         
   0  11   3          1.00          1.81         6.75 o                         
   1  11   3          6.80          7.89         6.83 o                         
   2  11   3          1.08          2.43         5.89 o                         
   3  11   3         31.27         26.05         7.30 o                         
   4  11   3         47.39         47.84         6.76 o                         
   5  11   3          0.78         -2.45         5.84 o                         
   6  11   3         65.84         63.49         8.27 o                         
   7  11   3        115.12        122.85        12.06 o                         
   8  11   3          9.91          6.30         8.20 o                         
   9  11   3         42.79         49.91         9.33 o                         
  -2  12   3         24.93         41.40        15.05 o                         
  -1  12   3          6.07          4.49         9.54 o                         
   0  12   3        110.69        125.07         9.31 o                         
   1  12   3         72.67         68.21         7.34 o                         
   2  12   3          8.86         11.41         6.86 o                         
   3  12   3        161.27        145.03         9.87 o                         
   4  12   3         61.97         59.73         7.58 o                         
   5  12   3          4.04         -0.61         7.63 o                         
   6  12   3         70.45         82.18        10.52 o                         
   7  12   3         58.82         72.84         9.42 o                         
   8  12   3         23.17         14.88        10.29 o                         
   9  12   3         17.10         11.34        11.68 o                         
   0  13   3         28.19         27.07         9.27 o                         
   1  13   3          2.43          1.48        11.60 o                         
   2  13   3          1.17          4.91         7.89 o                         
   3  13   3         63.82         53.28         8.77 o                         
   4  13   3         22.20         17.61         8.23 o                         
   5  13   3         28.87         32.57        12.39 o                         
   6  13   3         68.45         66.17         8.92 o                         
   7  13   3         14.59         -3.78         9.12 o                         
   2  14   3         94.82        101.88        16.15 o                         
   3  14   3         53.01         54.08        10.91 o                         
   4  14   3        141.74        150.55        11.37 o                         
   5  14   3         15.78         13.89        11.79 o                         
  -6 -13   4        194.00        216.66        14.84 o                         
  -5 -13   4          3.81          8.96         9.71 o                         
  -4 -13   4          0.03         -1.44         9.11 o                         
  -3 -13   4         10.31          3.16         8.76 o                         
  -2 -13   4          4.32          9.04        15.49 o                         
  -1 -13   4          7.93          3.58         8.67 o                         
   0 -13   4          0.61          1.86         8.33 o                         
  -7 -12   4        144.69        140.21        14.02 o                         
  -6 -12   4         49.54         67.67        10.20 o                         
  -5 -12   4          9.11         17.44         8.67 o                         
  -4 -12   4          1.49          2.07         9.31 o                         
  -3 -12   4         52.70         55.60         8.74 o                         
  -2 -12   4          8.79          6.01         7.46 o                         
  -1 -12   4         19.44         17.35         7.07 o                         
   0 -12   4          0.64          3.92         8.03 o                         
   1 -12   4        149.79        161.73         9.96 o                         
   2 -12   4          2.20          7.11        13.60 o                         
  -8 -11   4         72.50         77.91         9.87 o                         
  -7 -11   4        148.62        139.79         9.80 o                         
  -6 -11   4         97.15        110.90        10.02 o                         
  -5 -11   4         17.50         19.01         7.28 o                         
  -4 -11   4         26.47         24.52         8.20 o                         
  -3 -11   4         13.53         20.43         7.93 o                         
  -2 -11   4         46.04         59.39         7.85 o                         
  -1 -11   4         12.79         14.67         5.79 o                         
   0 -11   4         66.26         65.02         7.21 o                         
   1 -11   4         14.95         19.79         7.54 o                         
   2 -11   4         87.65        100.98         9.98 o                         
   3 -11   4          7.11          9.92         7.48 o                         
   4 -11   4         55.98         55.32         8.76 o                         
  -9 -10   4         72.05         47.35        14.90 o                         
  -8 -10   4         45.05         54.48        10.17 o                         
  -7 -10   4          0.15          6.30         8.07 o                         
  -6 -10   4         27.13         26.98         7.29 o                         
  -5 -10   4          0.06         -0.54         8.20 o                         
  -4 -10   4          1.09          1.32         6.34 o                         
  -3 -10   4         13.72          5.72         5.61 o                         
  -2 -10   4         19.69         17.01         5.34 o                         
  -1 -10   4        147.24        150.07         7.90 o                         
   0 -10   4         52.73         53.70        10.91 o                         
   1 -10   4         33.44         29.07         6.52 o                         
   2 -10   4         21.66         22.68         7.33 o                         
   3 -10   4         24.92         29.14         7.01 o                         
   4 -10   4        117.99        131.71         8.93 o                         
   5 -10   4          0.97         -1.50         8.21 o                         
  -9  -9   4          0.10         -1.90        10.39 o                         
  -8  -9   4         73.28         69.33        12.27 o                         
  -7  -9   4         72.09         61.18         7.35 o                         
  -6  -9   4         93.92         83.16         8.40 o                         
  -5  -9   4        148.27        125.80         7.78 o                         
  -4  -9   4        142.42        141.69         7.59 o                         
  -3  -9   4        229.36        177.93         8.04 o                         
  -2  -9   4         73.74         53.81         7.11 o                         
  -1  -9   4        340.89        360.76        10.94 o                         
   0  -9   4        329.87        333.25        11.46 o                         
   1  -9   4          3.66          4.64         5.27 o                         
   2  -9   4          8.56         10.45         4.70 o                         
   3  -9   4          3.59          4.26         5.57 o                         
   4  -9   4        187.33        206.19         9.51 o                         
   5  -9   4          0.03         -4.56         7.99 o                         
   6  -9   4          1.25         16.74        10.22 o                         
 -10  -8   4          8.71         16.56        12.13 o                         
  -9  -8   4          4.77          6.14         8.62 o                         
  -8  -8   4         38.54         34.87         6.93 o                         
  -7  -8   4         15.33         12.73         5.89 o                         
  -6  -8   4          3.12          6.41         5.98 o                         
  -5  -8   4         19.18         19.19         5.07 o                         
  -4  -8   4         15.95         16.27         4.75 o                         
  -3  -8   4        153.31        144.61         7.49 o                         
  -2  -8   4         57.96         59.36         5.15 o                         
  -1  -8   4         21.52         18.62         8.65 o                         
   0  -8   4         22.71         17.24         4.20 o                         
   1  -8   4        898.10        897.47        19.98 o                         
   2  -8   4         19.70         15.62         5.49 o                         
   3  -8   4          1.57         -2.50         4.69 o                         
   4  -8   4         14.29         17.92         6.86 o                         
   5  -8   4        224.93        264.90        15.86 o                         
   6  -8   4         69.88         54.89         8.81 o                         
   7  -8   4        131.45        133.32        12.65 o                         
 -10  -7   4         55.23         58.14        10.98 o                         
  -9  -7   4         15.23         16.81         8.80 o                         
  -8  -7   4          0.00          1.44         6.09 o                         
  -7  -7   4         23.29         21.68         6.21 o                         
  -6  -7   4        534.48        521.80        15.03 o                         
  -5  -7   4         52.95         56.07        11.56 o                         
  -4  -7   4        136.83        146.53         6.72 o                         
  -3  -7   4          1.45          6.04         4.15 o                         
  -2  -7   4        160.45        190.38         8.26 o                         
  -1  -7   4         26.13         23.01         3.82 o                         
   0  -7   4          6.26          9.78         3.64 o                         
   1  -7   4        562.12        581.78        17.99 o                         
   2  -7   4          4.36          7.68         3.79 o                         
   3  -7   4         10.53          9.10         4.20 o                         
   4  -7   4         12.04         17.90         5.73 o                         
   5  -7   4          6.06          6.07         5.20 o                         
   6  -7   4        113.87        117.41        10.98 o                         
   7  -7   4        111.82        117.07        15.89 o                         
 -10  -6   4         38.11         31.90         7.66 o                         
  -9  -6   4         58.17         47.69         8.65 o                         
  -8  -6   4        296.62        284.36        11.29 o                         
  -7  -6   4        107.55        105.18         7.24 o                         
  -6  -6   4        441.50        463.85        21.84 o                         
  -5  -6   4        132.66        134.91         6.90 o                         
  -4  -6   4         30.77         21.26         5.55 o                         
  -3  -6   4        274.00        348.26         8.93 o                         
  -2  -6   4        558.27        675.74        15.89 o                         
  -1  -6   4          6.37          3.14         3.47 o                         
   0  -6   4        234.29        257.65         8.74 o                         
   1  -6   4         45.18         50.15         4.84 o                         
   2  -6   4        554.36        565.19        13.40 o                         
   3  -6   4         19.24         26.24         5.04 o                         
   4  -6   4          0.08         -5.09         5.08 o                         
   5  -6   4          2.13         -0.45         6.57 o                         
   6  -6   4         71.22         65.04        15.50 o                         
   7  -6   4          2.00          4.15         7.13 o                         
   8  -6   4         40.45         49.15        12.05 o                         
 -10  -5   4        101.10         90.34         8.86 o                         
  -9  -5   4          0.56          0.02         6.57 o                         
  -8  -5   4        123.91        102.22         8.31 o                         
  -7  -5   4         62.14         58.74         6.42 o                         
  -6  -5   4         77.78         79.95         6.39 o                         
  -5  -5   4         13.73         15.83         4.28 o                         
  -4  -5   4        180.44        183.45         7.43 o                         
  -3  -5   4        349.94        397.43        14.91 o                         
  -2  -5   4        719.64        894.35        17.88 o                         
  -1  -5   4          5.57          6.49         2.92 o                         
   0  -5   4         64.25         67.42         4.25 o                         
   1  -5   4        114.63        122.70         7.31 o                         
   2  -5   4       1330.82       1367.15        26.27 o                         
   3  -5   4        126.74        135.43         8.92 o                         
   4  -5   4          1.01          1.02         3.70 o                         
   5  -5   4        260.36        251.65        10.02 o                         
   6  -5   4        144.22        141.32         9.32 o                         
   7  -5   4          0.29         -2.43         6.43 o                         
   8  -5   4          4.68          7.69         7.16 o                         
   9  -5   4          0.03          1.15         9.10 o                         
 -10  -4   4          1.51          5.51         9.29 o                         
  -9  -4   4        239.77        222.30        10.88 o                         
  -8  -4   4        713.06        745.67        19.41 o                         
  -7  -4   4         40.19         44.38         8.97 o                         
  -6  -4   4          9.02         10.56         5.22 o                         
  -5  -4   4          0.12         -2.89         3.88 o                         
  -4  -4   4        448.21        477.10        12.02 o                         
  -3  -4   4          0.39         -1.27         2.68 o                         
  -2  -4   4        200.13        206.81         5.89 o                         
  -1  -4   4       2297.86       2629.57        48.92 o                         
   0  -4   4       1299.70       1325.50        29.97 o                         
   1  -4   4          0.19         -0.19         2.19 o                         
   2  -4   4        226.43        216.74         7.15 o                         
   3  -4   4          3.91          3.55         2.65 o                         
   4  -4   4          0.23          0.57         3.15 o                         
   5  -4   4        101.73         95.60         7.73 o                         
   6  -4   4        164.15        166.39         9.83 o                         
   7  -4   4          0.23          0.20         5.87 o                         
   8  -4   4         11.76          8.11         6.38 o                         
   9  -4   4         12.56         11.48         8.94 o                         
 -10  -3   4        265.31        244.14        11.19 o                         
  -9  -3   4         21.27         27.83         7.09 o                         
  -8  -3   4         42.07         45.48         7.63 o                         
  -7  -3   4         11.90          9.01         5.35 o                         
  -6  -3   4         96.39        113.94         9.30 o                         
  -5  -3   4         31.08         31.45         5.14 o                         
  -4  -3   4         37.13         31.19         4.20 o                         
  -3  -3   4        281.11        330.18         8.83 o                         
  -2  -3   4        226.73        235.31         7.06 o                         
  -1  -3   4        417.99        447.74        11.94 o                         
   0  -3   4        215.30        199.06         6.29 o                         
   1  -3   4         32.78         26.04         2.75 o                         
   2  -3   4         39.34         38.49         2.96 o                         
   3  -3   4        264.69        312.81        12.31 o                         
   4  -3   4        464.81        493.16        32.26 o                         
   5  -3   4        163.09        168.44         6.40 o                         
   6  -3   4         52.24         37.83         5.11 o                         
   7  -3   4         87.82         76.31         6.19 o                         
   8  -3   4         10.65         15.55         6.39 o                         
   9  -3   4        123.20        133.51        11.56 o                         
  10  -3   4        133.77        139.72        13.70 o                         
 -10  -2   4          2.67         11.65        12.95 o                         
  -9  -2   4          7.08          5.80        11.41 o                         
  -8  -2   4         84.40         79.59         7.76 o                         
  -7  -2   4         49.40         49.25         6.48 o                         
  -6  -2   4         12.95         13.50         5.00 o                         
  -5  -2   4          9.98          5.16         4.61 o                         
  -4  -2   4        150.53        133.88         5.49 o                         
  -3  -2   4        104.19         93.62         4.95 o                         
  -2  -2   4        108.34         95.67         4.24 o                         
  -1  -2   4         50.13         54.32         2.46 o                         
   0  -2   4        304.32        270.68         8.19 o                         
   1  -2   4          1.18          1.48         1.33 o                         
   2  -2   4         23.68         16.53         2.97 o                         
   3  -2   4        451.03        447.11        21.98 o                         
   4  -2   4        387.88        369.73         9.23 o                         
   5  -2   4        138.93        134.79         5.57 o                         
   6  -2   4          3.26          2.85         3.45 o                         
   7  -2   4        166.52        175.07        16.55 o                         
   8  -2   4         46.54         41.97         6.52 o                         
   9  -2   4         19.13         15.57         8.65 o                         
  10  -2   4         12.52          4.47        14.59 o                         
 -10  -1   4          0.14          5.49         8.97 o                         
  -9  -1   4          5.85          9.40         6.75 o                         
  -8  -1   4         15.06         18.45         5.58 o                         
  -7  -1   4         73.12         74.33         8.78 o                         
  -6  -1   4        215.50        218.90         8.36 o                         
  -5  -1   4        101.81        101.96        12.60 o                         
  -4  -1   4          2.34          7.02         3.06 o                         
  -3  -1   4        243.33        278.60        10.43 o                         
  -2  -1   4        676.20        704.81        26.43 o                         
  -1  -1   4        723.82        698.70        15.50 o                         
   0  -1   4        137.60        127.07         3.32 o                         
   1  -1   4         59.05         47.80         1.80 o                         
   2  -1   4         10.25          9.87         1.14 o                         
   3  -1   4         29.27         31.92         2.28 o                         
   4  -1   4         16.16         16.23         2.56 o                         
   5  -1   4         13.37         15.15         3.84 o                         
   6  -1   4        230.06        242.73         9.14 o                         
   7  -1   4        388.85        386.50        10.99 o                         
   8  -1   4          1.08          3.91         4.88 o                         
   9  -1   4        131.90        136.80         8.62 o                         
  10  -1   4         18.39         15.34        10.13 o                         
 -10   0   4         95.21         83.16         9.39 o                         
  -9   0   4        157.97        146.83        10.10 o                         
  -8   0   4          3.31         13.15         6.11 o                         
  -7   0   4         74.28         66.21         7.72 o                         
  -6   0   4         38.62         36.56         5.48 o                         
  -5   0   4         45.60         34.74         4.79 o                         
  -4   0   4        121.02        110.03         6.06 o                         
  -3   0   4        277.55        287.08         7.58 o                         
  -2   0   4        642.00        607.26        15.43 o                         
  -1   0   4        183.09        204.01         5.75 o                         
   0   0   4        145.05        132.20         4.21 o                         
   2   0   4       4319.31       4405.71       103.83 o                         
   3   0   4        135.77        138.07         4.27 o                         
   4   0   4       1621.24       1679.18        37.59 o                         
   5   0   4          5.62          8.48         2.78 o                         
   6   0   4       3608.04       3909.44       338.84 o                         
   7   0   4         48.09         51.03         8.52 o                         
   8   0   4        235.23        222.76        16.88 o                         
   9   0   4          0.54         -5.45         6.69 o                         
  10   0   4          9.23         17.59         9.89 o                         
  11   0   4         19.29         13.83        10.05 o                         
  -9   1   4        140.41        132.20        10.36 o                         
  -8   1   4          0.44          4.77         5.80 o                         
  -7   1   4        314.87        266.38        14.00 o                         
  -6   1   4         71.13         62.27         5.43 o                         
  -5   1   4         34.76         33.93         4.79 o                         
  -4   1   4         16.74         14.31         4.28 o                         
  -3   1   4         56.57         62.41         4.60 o                         
  -2   1   4          1.09         -1.45         1.87 o                         
  -1   1   4        596.78        613.02        16.46 o                         
   0   1   4        564.96        474.95         9.36 o                         
   1   1   4         14.19          9.17         1.29 o                         
   2   1   4        888.46        820.11        27.11 o                         
   3   1   4         11.69         14.14         3.10 o                         
   4   1   4        746.04        862.81        17.55 o                         
   5   1   4        667.32        771.69        17.22 o                         
   6   1   4          0.81         -1.98         3.56 o                         
   7   1   4        490.02        520.47        14.13 o                         
   8   1   4         36.10         36.05         6.24 o                         
   9   1   4         21.49          5.33         7.37 o                         
  10   1   4         54.20         57.78         9.77 o                         
  11   1   4          4.67          4.97        10.54 o                         
  -9   2   4         33.24         26.10        11.81 o                         
  -8   2   4          2.49          3.31         6.61 o                         
  -7   2   4        106.46        100.17         7.35 o                         
  -6   2   4        121.66        117.06         7.08 o                         
  -5   2   4        208.40        208.70         8.93 o                         
  -4   2   4        242.22        229.48         7.46 o                         
  -3   2   4          9.27          5.77         2.78 o                         
  -2   2   4         12.84          8.88         2.69 o                         
  -1   2   4         63.73         74.30         4.13 o                         
   0   2   4       1718.95       1746.48        31.50 o                         
   1   2   4        750.04        649.51        14.86 o                         
   2   2   4       1172.62       1107.38        21.39 o                         
   3   2   4        645.91        707.27        25.03 o                         
   4   2   4        121.22        153.12         5.17 o                         
   5   2   4       1181.96       1313.42        39.02 o                         
   6   2   4        505.50        549.90        13.43 o                         
   7   2   4        692.41        715.64        16.32 o                         
   8   2   4          4.46          3.85         4.52 o                         
   9   2   4          2.57          4.60         6.25 o                         
  10   2   4         36.12         38.25         7.19 o                         
  11   2   4         56.50         50.22         8.46 o                         
  -9   3   4         20.29          5.56         8.87 o                         
  -8   3   4         77.99         87.25        10.32 o                         
  -7   3   4         91.26         87.66         7.49 o                         
  -6   3   4          1.63          2.72         5.11 o                         
  -5   3   4          5.41          6.13         4.11 o                         
  -4   3   4          6.56          6.39         4.29 o                         
  -3   3   4       1101.25       1119.93        23.51 o                         
  -2   3   4        800.34        834.47        17.82 o                         
  -1   3   4         51.74         47.93         4.97 o                         
   0   3   4          2.55          2.13         1.73 o                         
   1   3   4        198.50        208.20         5.58 o                         
   2   3   4       1319.35       1380.42        32.63 o                         
   3   3   4       1013.40       1075.00        20.31 o                         
   4   3   4         88.81         92.80         4.56 o                         
   5   3   4          1.12          4.00         2.74 o                         
   6   3   4        384.32        384.68         9.71 o                         
   7   3   4         89.87         82.57         5.80 o                         
   8   3   4        181.49        175.07         7.89 o                         
   9   3   4          1.00          0.73         7.87 o                         
  10   3   4          1.42         -0.70         7.36 o                         
  11   3   4         27.46         20.56         8.31 o                         
  -8   4   4          1.43          2.52         8.07 o                         
  -7   4   4          1.26         -1.12         6.48 o                         
  -6   4   4          6.10          8.55         5.04 o                         
  -5   4   4        119.20        117.67        11.57 o                         
  -4   4   4        282.54        277.30        13.40 o                         
  -3   4   4        913.42        889.90        22.95 o                         
  -2   4   4        202.77        216.14        14.76 o                         
  -1   4   4        573.03        570.51        13.79 o                         
   0   4   4        158.51        136.16         5.31 o                         
   1   4   4        374.31        403.95         9.00 o                         
   2   4   4          7.27         16.97         3.68 o                         
   3   4   4        130.63        149.72         6.86 o                         
   4   4   4        614.90        648.07        13.99 o                         
   5   4   4         13.05          7.77         2.96 o                         
   6   4   4        191.76        205.06         7.27 o                         
   7   4   4          0.07          2.53         4.36 o                         
   8   4   4        113.44         88.02         6.35 o                         
   9   4   4         16.23          8.98         6.61 o                         
  10   4   4         74.01         73.05         7.66 o                         
  11   4   4          9.55         20.12        11.30 o                         
  -8   5   4         42.30         33.33         8.50 o                         
  -7   5   4          6.13          5.54         8.66 o                         
  -6   5   4         70.95         63.39        10.27 o                         
  -5   5   4         93.36         90.45         7.35 o                         
  -4   5   4         63.33         64.54         6.07 o                         
  -3   5   4        319.42        288.01         9.02 o                         
  -2   5   4          6.78          9.54         4.28 o                         
  -1   5   4         49.97         64.47         4.57 o                         
   0   5   4         23.07         21.44         3.09 o                         
   1   5   4        270.74        288.52         7.74 o                         
   2   5   4          6.80         14.77         2.78 o                         
   3   5   4         45.66         63.07         3.74 o                         
   4   5   4        155.05        176.12         5.98 o                         
   5   5   4          5.90         12.79         4.27 o                         
   6   5   4         41.92         46.73         4.71 o                         
   7   5   4        323.66        280.70         9.58 o                         
   8   5   4        175.16        211.17        10.47 o                         
   9   5   4          5.06         12.66         6.14 o                         
  10   5   4         36.53         45.97         9.25 o                         
  11   5   4         13.74         11.55         9.48 o                         
  -7   6   4         58.96         59.81        18.21 o                         
  -6   6   4         87.28         76.71        11.65 o                         
  -5   6   4          1.75          4.11         6.02 o                         
  -4   6   4         16.62         16.97         5.71 o                         
  -3   6   4          1.40         -0.79         5.83 o                         
  -2   6   4         29.84         30.68         4.29 o                         
  -1   6   4         21.15         32.61         3.97 o                         
   0   6   4        121.24        121.40         5.32 o                         
   1   6   4        104.34        110.56         7.31 o                         
   2   6   4          1.16          2.20         3.01 o                         
   3   6   4         42.40         42.18         4.15 o                         
   4   6   4         80.47        109.83         7.01 o                         
   5   6   4         25.44         24.63         4.42 o                         
   6   6   4        497.01        480.62        13.06 o                         
   7   6   4         50.21         57.33         6.41 o                         
   8   6   4         99.67        114.51         7.67 o                         
   9   6   4          0.09          0.30         5.68 o                         
  10   6   4          7.31          6.69         7.18 o                         
  11   6   4          0.10         -3.02         9.59 o                         
  -7   7   4         11.09          7.01         9.24 o                         
  -6   7   4         24.73         16.99         7.29 o                         
  -5   7   4        280.36        315.33        50.65 o                         
  -4   7   4          0.01         -4.43         4.97 o                         
  -3   7   4          4.90          2.56         4.70 o                         
  -2   7   4         30.20         28.11         6.38 o                         
  -1   7   4         54.03         56.88         5.48 o                         
   0   7   4          2.13          3.40         3.64 o                         
   1   7   4        175.44        180.23         8.08 o                         
   2   7   4          0.25         -1.63         3.32 o                         
   3   7   4        141.52        154.62         6.17 o                         
   4   7   4        116.39        109.35         6.98 o                         
   5   7   4        510.25        520.53        13.77 o                         
   6   7   4        280.45        295.51        10.16 o                         
   7   7   4          0.41          1.09         4.93 o                         
   8   7   4         84.62         76.44         7.49 o                         
   9   7   4          9.28          2.13         7.00 o                         
  10   7   4         11.36          2.80         9.81 o                         
  11   7   4         86.08         88.60        12.27 o                         
  -6   8   4         96.89         73.78        13.05 o                         
  -5   8   4        473.42        525.77        22.49 o                         
  -4   8   4          0.80          2.13         7.44 o                         
  -3   8   4         38.42         30.57         6.71 o                         
  -2   8   4        185.99        159.49        16.87 o                         
  -1   8   4        182.78        174.59         8.20 o                         
   0   8   4        106.16         89.22         5.94 o                         
   1   8   4          5.55          9.05         3.99 o                         
   2   8   4         18.20          6.97         4.14 o                         
   3   8   4        205.16        209.91         7.59 o                         
   4   8   4        154.04        166.29        11.06 o                         
   5   8   4       1110.53       1108.92        23.94 o                         
   6   8   4        256.02        257.24        12.29 o                         
   7   8   4         17.05          7.29         5.38 o                         
   8   8   4          4.55          4.18         7.77 o                         
   9   8   4         27.49         30.99         9.75 o                         
  10   8   4         48.87         59.95         8.84 o                         
  11   8   4          3.93          0.44        11.36 o                         
  -5   9   4          2.40         -0.30         8.64 o                         
  -4   9   4         12.45         10.97         7.98 o                         
  -3   9   4         24.98         20.21         7.39 o                         
  -2   9   4          0.10          2.75         5.47 o                         
  -1   9   4        402.95        390.22        20.01 o                         
   0   9   4        259.08        241.60        10.93 o                         
   1   9   4          7.81          4.49         4.59 o                         
   2   9   4        112.40        112.05         6.57 o                         
   3   9   4         33.29         37.77         6.13 o                         
   4   9   4         20.02         15.99         4.74 o                         
   5   9   4          5.36          4.23         5.79 o                         
   6   9   4         55.70         53.41         7.88 o                         
   7   9   4         16.60          7.60         5.69 o                         
   8   9   4         46.43         47.65         7.94 o                         
   9   9   4         78.43         83.57         9.12 o                         
  10   9   4         44.79         50.08        10.14 o                         
  -4  10   4         94.90         94.86        10.34 o                         
  -3  10   4         67.02         67.93         9.22 o                         
  -2  10   4          0.00         -2.70         7.38 o                         
  -1  10   4         19.15         10.21         7.84 o                         
   0  10   4         49.63         41.48        12.85 o                         
   1  10   4          3.69          0.43         7.20 o                         
   2  10   4        574.84        585.95        15.62 o                         
   3  10   4        111.11        121.07         7.81 o                         
   4  10   4          2.06          0.58         6.02 o                         
   5  10   4         14.36         17.55         5.62 o                         
   6  10   4         17.08         15.66         5.69 o                         
   7  10   4         60.39         46.05         9.34 o                         
   8  10   4          3.73         11.95         8.56 o                         
   9  10   4          1.22          1.34         8.78 o                         
  10  10   4          2.45          3.61         8.78 o                         
  -3  11   4          0.03          7.42         9.13 o                         
  -2  11   4         17.83         18.56         8.21 o                         
  -1  11   4         45.64         46.96         9.58 o                         
   0  11   4          0.61         -0.31         5.89 o                         
   1  11   4         33.64         31.20         6.39 o                         
   2  11   4         42.12         33.53         6.48 o                         
   3  11   4          0.11          3.61         6.48 o                         
   4  11   4         68.90         77.77         9.41 o                         
   5  11   4          2.26         -6.84        10.59 o                         
   6  11   4         14.50         10.96         6.78 o                         
   7  11   4          6.03          9.92         8.08 o                         
   8  11   4          0.00          0.35         8.54 o                         
   9  11   4        113.01        109.12        10.24 o                         
  -2  12   4          1.66          7.07         9.17 o                         
  -1  12   4          3.31         -0.73        10.45 o                         
   0  12   4         56.88         64.16         8.53 o                         
   1  12   4          1.75          2.63         8.03 o                         
   2  12   4         52.12         46.23         7.35 o                         
   3  12   4         45.24         54.37         8.35 o                         
   4  12   4         52.96         40.11         9.82 o                         
   5  12   4          7.65         13.16         9.23 o                         
   6  12   4         21.36         22.57         8.65 o                         
   7  12   4         38.68         33.04        12.46 o                         
   8  12   4         33.94         44.74         9.38 o                         
   0  13   4         36.85         48.60        11.55 o                         
   1  13   4          4.87          0.99         9.49 o                         
   2  13   4         13.48         17.86         8.83 o                         
   3  13   4         21.11         27.85        11.23 o                         
   4  13   4          0.71          5.57        11.37 o                         
   5  13   4          0.42         -5.37         9.96 o                         
   6  13   4          2.47          1.00        10.42 o                         
   7  13   4          7.22          5.77        10.30 o                         
   3  14   4         89.77        103.89        14.53 o                         
   4  14   4         26.70         13.00        10.09 o                         
   5  14   4         42.31         25.80        12.03 o                         
  -5 -13   5         70.43         81.76        20.53 o                         
  -4 -13   5         17.51          8.53         9.67 o                         
  -3 -13   5          7.41          8.87        11.67 o                         
  -2 -13   5          5.55          6.60        10.62 o                         
  -1 -13   5         82.75         82.87        13.12 o                         
   0 -13   5         21.98         39.87        13.49 o                         
  -7 -12   5        339.19        330.13        12.90 o                         
  -6 -12   5          8.70          1.15         8.08 o                         
  -5 -12   5        260.91        245.75        13.71 o                         
  -4 -12   5         29.94         43.06        11.57 o                         
  -3 -12   5         45.07         48.96        11.36 o                         
  -2 -12   5         67.17         70.77         9.30 o                         
  -1 -12   5          3.17          2.88         7.73 o                         
   0 -12   5         83.35        103.24        14.21 o                         
   1 -12   5         23.60         22.31         9.68 o                         
   2 -12   5         79.24         85.03         9.99 o                         
  -8 -11   5         96.31         92.70        11.94 o                         
  -7 -11   5        121.48        113.02        11.33 o                         
  -6 -11   5          4.39          5.78        12.78 o                         
  -5 -11   5         71.89         88.41         9.30 o                         
  -4 -11   5          5.51         15.10         9.13 o                         
  -3 -11   5          1.91          3.89         6.71 o                         
  -2 -11   5         13.90         21.41         6.39 o                         
  -1 -11   5         12.09          9.85         6.54 o                         
   0 -11   5         27.60         36.00         6.85 o                         
   1 -11   5          6.65         10.46         8.26 o                         
   2 -11   5         32.05         40.87         9.30 o                         
   3 -11   5        291.55        317.60        15.91 o                         
   4 -11   5         46.14         42.49        12.18 o                         
  -8 -10   5        116.69        112.27        11.37 o                         
  -7 -10   5          0.63         -1.99         9.38 o                         
  -6 -10   5        129.16        120.59        12.08 o                         
  -5 -10   5         15.66         24.53         7.33 o                         
  -4 -10   5          0.90          4.98         7.61 o                         
  -3 -10   5         14.01          5.30         7.94 o                         
  -2 -10   5          6.07          7.16         5.43 o                         
  -1 -10   5          0.23          5.65         6.71 o                         
   0 -10   5         79.10         69.72         8.24 o                         
   1 -10   5          3.96          7.72         6.80 o                         
   2 -10   5         43.24         34.10         8.44 o                         
   3 -10   5          0.24         -5.03         7.12 o                         
   4 -10   5         25.53         31.25         8.76 o                         
   5 -10   5          8.23          9.42        10.31 o                         
  -9  -9   5         45.51         53.19         9.69 o                         
  -8  -9   5          0.00         -2.49         7.23 o                         
  -7  -9   5          0.43          3.28         8.91 o                         
  -6  -9   5         33.88         22.35         6.21 o                         
  -5  -9   5         11.49         11.69         7.88 o                         
  -4  -9   5        145.79        136.89        10.31 o                         
  -3  -9   5         23.52         33.60         5.29 o                         
  -2  -9   5          2.78          2.02         8.53 o                         
  -1  -9   5         20.85         20.85         6.35 o                         
   0  -9   5        103.64        109.37        11.11 o                         
   1  -9   5        229.49        226.89         9.85 o                         
   2  -9   5         12.23         10.02         6.33 o                         
   3  -9   5         35.95         44.33         6.43 o                         
   4  -9   5          3.47          6.41         7.34 o                         
   5  -9   5          6.78          9.62         8.97 o                         
   6  -9   5          1.13          3.84        12.09 o                         
  -9  -8   5         23.99         13.97         7.87 o                         
  -8  -8   5         13.97          8.08         7.57 o                         
  -7  -8   5          0.00         -0.19         6.45 o                         
  -6  -8   5         13.52         15.57         5.71 o                         
  -5  -8   5          0.68         -2.42         5.14 o                         
  -4  -8   5         28.69         12.65         5.30 o                         
  -3  -8   5          4.91          5.15         4.12 o                         
  -2  -8   5         24.14         16.64         4.15 o                         
  -1  -8   5        123.21        115.07         6.07 o                         
   0  -8   5        815.30        817.71        21.73 o                         
   1  -8   5        679.54        671.48        38.52 o                         
   2  -8   5         15.37         14.54         4.52 o                         
   3  -8   5          5.32          6.98         5.06 o                         
   4  -8   5         23.18         33.73         5.99 o                         
   5  -8   5         27.34         24.16         8.26 o                         
   6  -8   5          0.30          2.90         7.10 o                         
   7  -8   5          5.86         15.18        11.86 o                         
 -10  -7   5         84.35         91.86        10.13 o                         
  -9  -7   5         30.29         33.59        12.46 o                         
  -8  -7   5         28.65         28.63         7.39 o                         
  -7  -7   5         23.54         23.76         6.18 o                         
  -6  -7   5          0.05          1.23         4.87 o                         
  -5  -7   5        431.51        415.86        15.18 o                         
  -4  -7   5        659.40        647.27        17.53 o                         
  -3  -7   5         42.88         47.08         4.74 o                         
  -2  -7   5        109.36        107.88         5.37 o                         
  -1  -7   5         56.32         52.36         5.01 o                         
   0  -7   5          4.44          1.35         3.79 o                         
   1  -7   5       1019.82       1052.85        22.48 o                         
   2  -7   5         20.70         28.53         5.29 o                         
   3  -7   5         48.02         48.36         5.05 o                         
   4  -7   5         12.83         12.59         7.81 o                         
   5  -7   5          3.11          5.38         6.92 o                         
   6  -7   5          3.40         -0.81         7.78 o                         
   7  -7   5         43.07         35.02         8.09 o                         
 -10  -6   5          6.97          8.66         8.64 o                         
  -9  -6   5        160.24        154.50         9.09 o                         
  -8  -6   5         61.70         58.46         7.84 o                         
  -7  -6   5        156.59        162.89         8.59 o                         
  -6  -6   5         69.92         69.44         6.19 o                         
  -5  -6   5        253.11        262.74        20.51 o                         
  -4  -6   5         11.21         18.72         4.79 o                         
  -3  -6   5          1.90          2.75         3.92 o                         
  -2  -6   5         57.94         66.59         4.38 o                         
  -1  -6   5        167.52        167.62         6.17 o                         
   0  -6   5        120.34        119.89        12.09 o                         
   1  -6   5         12.31         16.17         4.28 o                         
   2  -6   5        565.76        589.51        14.00 o                         
   3  -6   5        306.25        297.69         9.95 o                         
   4  -6   5         48.31         30.66         4.93 o                         
   5  -6   5        496.54        510.49        16.57 o                         
   6  -6   5         10.11          7.04         5.62 o                         
   7  -6   5        143.89        127.80        12.02 o                         
   8  -6   5         27.97         39.18        14.40 o                         
 -10  -5   5        282.96        246.82        12.65 o                         
  -9  -5   5         66.96         59.28         7.83 o                         
  -8  -5   5         45.08         44.61        16.40 o                         
  -7  -5   5        115.74        128.62         7.45 o                         
  -6  -5   5        232.85        208.78         8.97 o                         
  -5  -5   5         37.99         38.22         4.78 o                         
  -4  -5   5          7.88          2.75         5.33 o                         
  -3  -5   5         27.42         27.70         4.10 o                         
  -2  -5   5        271.64        302.89        12.83 o                         
  -1  -5   5          5.91         10.48         3.22 o                         
   0  -5   5         50.05         40.00         3.19 o                         
   1  -5   5         27.68         31.05         3.63 o                         
   2  -5   5         96.41        102.74         4.61 o                         
   3  -5   5         21.23         22.35         3.68 o                         
   4  -5   5        376.69        374.96        14.12 o                         
   5  -5   5        287.30        256.02        10.23 o                         
   6  -5   5         29.41         34.36         6.25 o                         
   7  -5   5        110.95         92.95        13.76 o                         
   8  -5   5          0.96         -3.69        11.21 o                         
   9  -5   5         44.80         51.08         9.17 o                         
 -10  -4   5         50.16         35.87         9.94 o                         
  -9  -4   5         10.17          0.89         6.71 o                         
  -8  -4   5        420.15        404.53        15.44 o                         
  -7  -4   5         64.99         53.75         6.29 o                         
  -6  -4   5          3.71          1.86         4.36 o                         
  -5  -4   5        455.35        462.67        12.04 o                         
  -4  -4   5        647.54        701.14        15.15 o                         
  -3  -4   5          6.21         12.11         2.92 o                         
  -2  -4   5        116.30        147.26         5.24 o                         
  -1  -4   5          8.79         11.00         3.87 o                         
   0  -4   5        607.18        623.23        17.39 o                         
   1  -4   5        112.43        118.09         3.92 o                         
   2  -4   5         54.72         60.46         3.47 o                         
   3  -4   5         25.70         35.17         3.28 o                         
   4  -4   5        199.34        192.67         6.94 o                         
   5  -4   5         30.15         30.38         6.14 o                         
   6  -4   5         99.83         85.81        13.24 o                         
   7  -4   5         77.63         90.66         8.27 o                         
   8  -4   5          1.28          1.81         7.77 o                         
   9  -4   5         24.39         21.01        10.20 o                         
 -10  -3   5          0.23         -2.28        11.77 o                         
  -9  -3   5        159.77        152.64        13.31 o                         
  -8  -3   5        152.12        159.11         9.95 o                         
  -7  -3   5         32.77         29.49         6.84 o                         
  -6  -3   5        210.15        229.33         8.18 o                         
  -5  -3   5          6.10          5.81         8.58 o                         
  -4  -3   5          2.01         -1.38         4.21 o                         
  -3  -3   5        184.48        185.69         6.04 o                         
  -2  -3   5        353.33        384.84        11.62 o                         
  -1  -3   5        684.84        732.51        16.43 o                         
   0  -3   5        687.31        717.82        16.36 o                         
   1  -3   5         31.63         31.91         2.14 o                         
   2  -3   5        107.15        121.93         4.68 o                         
   3  -3   5         10.37          8.33         2.83 o                         
   4  -3   5        967.10       1004.84        21.18 o                         
   5  -3   5        354.16        352.85        18.14 o                         
   6  -3   5          3.09         -1.32         4.10 o                         
   7  -3   5        218.90        198.84        10.86 o                         
   8  -3   5          0.02          0.42         6.43 o                         
   9  -3   5         99.83        101.25         8.50 o                         
  10  -3   5         11.05          8.17         8.78 o                         
 -10  -2   5          5.30         11.88         9.26 o                         
  -9  -2   5          3.66          7.60         7.23 o                         
  -8  -2   5         58.51         56.30         6.90 o                         
  -7  -2   5         10.34          5.28         5.37 o                         
  -6  -2   5          0.21         -0.91         6.55 o                         
  -5  -2   5        108.88        116.17         7.56 o                         
  -4  -2   5         30.18         20.01         6.20 o                         
  -3  -2   5         22.25         18.91         3.59 o                         
  -2  -2   5        104.30        105.55         4.59 o                         
  -1  -2   5         49.16         42.72         2.32 o                         
   0  -2   5        188.23        190.44         4.76 o                         
   1  -2   5         15.51         20.48         1.46 o                         
   2  -2   5         24.84         34.20         2.46 o                         
   3  -2   5          5.11          6.52         2.14 o                         
   4  -2   5        139.58        145.54         5.61 o                         
   5  -2   5        144.59        145.43         6.03 o                         
   6  -2   5        423.04        419.67        25.41 o                         
   7  -2   5          3.08          3.68         8.00 o                         
   8  -2   5          3.46          1.93         5.14 o                         
   9  -2   5         96.48         91.12         7.70 o                         
  10  -2   5          8.56          4.32         9.13 o                         
 -10  -1   5          4.70          7.10         9.83 o                         
  -9  -1   5          0.19         11.11         8.25 o                         
  -8  -1   5         72.11         74.68        10.87 o                         
  -7  -1   5        132.92        138.40        13.96 o                         
  -6  -1   5          3.74          7.58         5.19 o                         
  -5  -1   5        225.87        218.40        10.09 o                         
  -4  -1   5          8.22          2.93         3.09 o                         
  -3  -1   5        302.99        317.26        12.77 o                         
  -2  -1   5        580.35        593.82        15.64 o                         
  -1  -1   5       2008.06       2144.01        43.11 o                         
   0  -1   5       1335.12       1350.63        27.87 o                         
   1  -1   5         60.03         54.29         2.71 o                         
   2  -1   5        192.39        173.64        14.51 o                         
   3  -1   5         10.24          8.91         2.19 o                         
   4  -1   5        479.98        503.06        12.38 o                         
   5  -1   5        283.77        304.45         8.19 o                         
   6  -1   5        264.79        239.65        12.30 o                         
   7  -1   5         38.50         49.66        10.46 o                         
   8  -1   5        322.70        303.33        21.49 o                         
   9  -1   5          0.17         -1.08         6.61 o                         
  10  -1   5          6.42         -2.92        10.42 o                         
  -9   0   5         74.15         71.22         8.13 o                         
  -8   0   5         35.67         38.17         7.61 o                         
  -7   0   5         48.84         46.55         6.12 o                         
  -6   0   5         13.76         18.33         5.52 o                         
  -5   0   5          5.15         12.67         5.69 o                         
  -4   0   5          0.25         -2.92         3.05 o                         
  -3   0   5         24.19         26.52         7.43 o                         
  -2   0   5         37.99         40.80         2.78 o                         
  -1   0   5       2112.91       2251.58        56.30 o                         
   0   0   5       3805.17       3952.82        65.94 o                         
   2   0   5        311.61        295.12         6.50 o                         
   3   0   5        145.24        164.43         4.31 o                         
   4   0   5        167.47        159.32         4.99 o                         
   5   0   5         23.61         18.54         4.92 o                         
   6   0   5        687.01        742.60        52.35 o                         
   7   0   5        399.59        378.32        13.29 o                         
   8   0   5          9.58          8.54         4.83 o                         
   9   0   5         13.09         17.20         5.78 o                         
  10   0   5        145.03        143.55         8.77 o                         
  11   0   5          0.34        -10.78        12.87 o                         
  -9   1   5          1.26         -1.61         8.84 o                         
  -8   1   5         92.66         89.74        14.92 o                         
  -7   1   5         18.51         13.78         6.30 o                         
  -6   1   5         68.29         81.17         6.68 o                         
  -5   1   5         86.83         77.31         6.07 o                         
  -4   1   5         72.89         77.03         5.21 o                         
  -3   1   5         19.14         16.58         3.57 o                         
  -2   1   5         72.24         76.06         3.56 o                         
  -1   1   5       1279.98       1342.97        31.14 o                         
   0   1   5       2863.58       2854.49        49.46 o                         
   1   1   5        523.60        511.59        14.89 o                         
   2   1   5        518.27        510.27         9.78 o                         
   3   1   5        564.09        622.93        13.15 o                         
   4   1   5       1286.41       1611.34        47.20 o                         
   5   1   5        638.28        659.01        17.68 o                         
   6   1   5          3.45          3.69         3.41 o                         
   7   1   5        109.75        112.84         5.85 o                         
   8   1   5        184.81        170.38        13.71 o                         
   9   1   5          2.17          4.12         5.76 o                         
  10   1   5          0.03         -1.96         6.69 o                         
  11   1   5         53.33         65.60        10.27 o                         
  -9   2   5         20.10         21.05        15.62 o                         
  -8   2   5          8.91          9.61         8.26 o                         
  -7   2   5         29.59         32.59         7.01 o                         
  -6   2   5         23.32         16.24         4.91 o                         
  -5   2   5        450.12        414.16        15.43 o                         
  -4   2   5        192.68        196.31         8.54 o                         
  -3   2   5        396.08        389.95        18.36 o                         
  -2   2   5         38.58         50.33         4.03 o                         
  -1   2   5        891.66       1022.23        19.93 o                         
   0   2   5       1466.26       1456.29        39.26 o                         
   1   2   5         52.66         54.21         2.33 o                         
   2   2   5       1061.66       1047.88        19.83 o                         
   3   2   5         60.54         71.39         2.79 o                         
   4   2   5        843.62        893.48        18.09 o                         
   5   2   5        348.93        393.28        11.35 o                         
   6   2   5        701.62        788.55        15.87 o                         
   7   2   5         10.08         11.63         4.24 o                         
   8   2   5        204.80        208.51         9.68 o                         
   9   2   5          0.46          0.53         6.01 o                         
  10   2   5        120.79        130.97         8.00 o                         
  11   2   5         19.39         15.78         7.88 o                         
  -8   3   5          1.15          4.51         8.99 o                         
  -7   3   5         21.18         12.59         6.34 o                         
  -6   3   5        129.10        128.60         7.87 o                         
  -5   3   5          1.49          2.21         4.47 o                         
  -4   3   5          1.72          1.38         4.10 o                         
  -3   3   5         13.02          9.09         6.94 o                         
  -2   3   5         29.39         28.86         3.19 o                         
  -1   3   5          4.64         14.56         2.68 o                         
   0   3   5       1197.76       1219.80        26.09 o                         
   1   3   5          1.43          1.19         1.72 o                         
   2   3   5         24.40         31.08         2.48 o                         
   3   3   5         56.46         62.81         4.39 o                         
   4   3   5       3793.26       4610.68        77.21 o                         
   5   3   5         27.30         20.38         2.97 o                         
   6   3   5         32.31         26.01         3.70 o                         
   7   3   5          3.29          4.11         3.69 o                         
   8   3   5         95.28         75.46        15.44 o                         
   9   3   5          0.09        -11.50         8.35 o                         
  10   3   5         56.91         62.72        10.07 o                         
  11   3   5         73.84         69.21        11.13 o                         
  -8   4   5        100.03        113.44        13.82 o                         
  -7   4   5          2.87          7.00         6.07 o                         
  -6   4   5         39.19         42.65         6.85 o                         
  -5   4   5         54.10         45.76         5.61 o                         
  -4   4   5        110.02        111.36         5.85 o                         
  -3   4   5       1550.20       1493.23        45.10 o                         
  -2   4   5        811.87        795.76        18.30 o                         
  -1   4   5         18.43         18.34         4.08 o                         
   0   4   5         58.62         72.09         3.88 o                         
   1   4   5         48.43         45.64         3.60 o                         
   2   4   5        119.29        140.76         4.56 o                         
   3   4   5         75.34        116.56        11.18 o                         
   4   4   5         94.16        122.49         5.21 o                         
   5   4   5          3.52          4.15         3.32 o                         
   6   4   5          6.81          6.64         4.39 o                         
   7   4   5         23.19         14.22         4.51 o                         
   8   4   5        102.37        106.50         6.73 o                         
   9   4   5        114.88         97.57         8.79 o                         
  10   4   5         26.62         27.07         7.12 o                         
  11   4   5         65.69         72.16         9.04 o                         
  -8   5   5         32.16         40.50        10.07 o                         
  -7   5   5        112.46        106.98         8.11 o                         
  -6   5   5         22.38         26.98         6.76 o                         
  -5   5   5        109.04        103.57         7.04 o                         
  -4   5   5         48.29         48.70         5.39 o                         
  -3   5   5        637.04        629.20        29.88 o                         
  -2   5   5       1094.28       1134.08        24.68 o                         
  -1   5   5         11.98          9.01         4.34 o                         
   0   5   5         30.16         27.12         3.62 o                         
   1   5   5        324.52        366.76         9.49 o                         
   2   5   5          0.33         -0.09         2.42 o                         
   3   5   5         93.27         88.33         5.71 o                         
   4   5   5         86.34         96.97         9.89 o                         
   5   5   5        913.36        977.05        24.28 o                         
   6   5   5         82.94         88.62         5.89 o                         
   7   5   5        200.10        186.81         7.52 o                         
   8   5   5          5.32         13.57         5.64 o                         
   9   5   5          1.90          1.65         6.84 o                         
  10   5   5          1.76          1.56         7.41 o                         
  11   5   5         26.20         21.14         8.45 o                         
  -7   6   5         13.83         10.02         9.80 o                         
  -6   6   5         66.34         71.12         9.44 o                         
  -5   6   5          0.08         -0.24         5.55 o                         
  -4   6   5         57.13         46.42         6.89 o                         
  -3   6   5        100.95         96.89         6.91 o                         
  -2   6   5        629.07        625.54        16.16 o                         
  -1   6   5         11.64         13.42         3.51 o                         
   0   6   5         61.41         59.80         5.37 o                         
   1   6   5        102.93        118.02         4.84 o                         
   2   6   5         33.25         24.95         3.38 o                         
   3   6   5         26.72         29.02         4.58 o                         
   4   6   5        174.64        187.99         7.96 o                         
   5   6   5        121.52        118.26         7.63 o                         
   6   6   5         75.67         92.67         6.71 o                         
   7   6   5        141.84        165.57        16.03 o                         
   8   6   5         18.02         19.35         5.80 o                         
   9   6   5          1.71          5.28         5.86 o                         
  10   6   5         19.48         24.37        10.72 o                         
  11   6   5        129.68        149.29        13.15 o                         
  -6   7   5          0.02          2.11         7.52 o                         
  -5   7   5         24.14         15.96        11.01 o                         
  -4   7   5         53.76         58.42         9.49 o                         
  -3   7   5         73.90         53.81         6.35 o                         
  -2   7   5         88.79         88.81         6.94 o                         
  -1   7   5         58.34         53.65         4.93 o                         
   0   7   5        370.63        350.68        12.38 o                         
   1   7   5         77.98         73.97         6.86 o                         
   2   7   5         11.70         14.52         5.68 o                         
   3   7   5         17.43         15.60         7.62 o                         
   4   7   5        122.61        116.05         6.48 o                         
   5   7   5        332.19        333.94        10.07 o                         
   6   7   5         37.56         34.44         6.54 o                         
   7   7   5         45.86         38.99         6.24 o                         
   8   7   5          6.00          3.55         5.24 o                         
   9   7   5          4.79         -2.14         6.10 o                         
  10   7   5          0.00          2.48         7.57 o                         
  11   7   5          5.37         10.20         8.80 o                         
  -6   8   5         87.52         78.19        12.59 o                         
  -5   8   5          9.35         10.79         7.30 o                         
  -4   8   5         32.20         36.57        11.10 o                         
  -3   8   5        157.40        141.79         9.18 o                         
  -2   8   5          8.35         14.29         5.14 o                         
  -1   8   5          8.12          5.38         8.39 o                         
   0   8   5         85.23         81.25         6.58 o                         
   1   8   5          2.39          2.38         3.97 o                         
   2   8   5         75.46         79.43         5.34 o                         
   3   8   5         11.10         15.27         4.29 o                         
   4   8   5        102.13        104.42         6.21 o                         
   5   8   5        104.44         90.17         7.04 o                         
   6   8   5         98.69         95.49         7.30 o                         
   7   8   5         40.25         30.99         6.26 o                         
   8   8   5         21.08         28.62         6.88 o                         
   9   8   5        296.20        325.85        13.84 o                         
  10   8   5          0.88         -8.67         7.75 o                         
  11   8   5         18.85         23.05        10.51 o                         
  -5   9   5         15.72         10.45         7.73 o                         
  -4   9   5        201.99        197.05         9.96 o                         
  -3   9   5          0.84          2.36         6.52 o                         
  -2   9   5         13.82         11.23         8.13 o                         
  -1   9   5          9.08         10.72        10.36 o                         
   0   9   5         14.08         12.35         4.97 o                         
   1   9   5          0.24          6.02         9.17 o                         
   2   9   5          1.10         -0.39         4.47 o                         
   3   9   5         70.07         66.15         5.61 o                         
   4   9   5        186.40        183.61         8.78 o                         
   5   9   5          0.03         -2.13         5.57 o                         
   6   9   5          0.46          0.09         5.26 o                         
   7   9   5        246.65        258.39        20.95 o                         
   8   9   5        153.74        147.42        13.64 o                         
   9   9   5         14.63          7.40        14.59 o                         
  10   9   5          4.21         -1.56         9.80 o                         
  -4  10   5        134.74        140.06        12.15 o                         
  -3  10   5          5.20          3.61         7.75 o                         
  -2  10   5         12.10          3.81         6.21 o                         
  -1  10   5          8.02          4.44         6.42 o                         
   0  10   5         97.29         92.73         8.46 o                         
   1  10   5         59.47         66.08         6.52 o                         
   2  10   5         78.47         89.35         9.75 o                         
   3  10   5        133.96        112.46        10.15 o                         
   4  10   5        122.13        121.56         7.58 o                         
   5  10   5          0.93         -1.48         5.38 o                         
   6  10   5          0.04         -1.69         6.38 o                         
   7  10   5         22.96         29.06         6.47 o                         
   8  10   5          1.76          0.34         7.96 o                         
   9  10   5        486.67        498.96        16.16 o                         
  10  10   5         24.91         15.44        12.13 o                         
  -3  11   5        230.71        266.41        12.29 o                         
  -2  11   5         12.84         20.28         8.69 o                         
  -1  11   5         21.66         21.34         7.85 o                         
   0  11   5          2.93          4.78         6.43 o                         
   1  11   5         41.39         54.58         6.97 o                         
   2  11   5        249.27        251.53        10.56 o                         
   3  11   5          8.57         16.94         6.07 o                         
   4  11   5         15.79         13.50         6.47 o                         
   5  11   5          9.00          5.62         7.17 o                         
   6  11   5          0.49          1.47         6.84 o                         
   7  11   5         40.67         35.78         8.27 o                         
   8  11   5         33.37         25.76         9.74 o                         
   9  11   5         27.78         32.13        11.17 o                         
  -1  12   5        122.68        138.89        15.63 o                         
   0  12   5          1.82          4.25         8.72 o                         
   1  12   5         13.63         13.37         9.30 o                         
   2  12   5        107.42        105.11         8.40 o                         
   3  12   5        379.01        357.72        13.07 o                         
   4  12   5         20.17         20.85         7.21 o                         
   5  12   5          0.30          5.28         7.25 o                         
   6  12   5          4.45          7.44        10.95 o                         
   7  12   5         29.32         35.97         8.62 o                         
   8  12   5         44.46         60.88        11.04 o                         
   0  13   5         11.18          9.43        11.67 o                         
   1  13   5         21.59         22.43         9.81 o                         
   2  13   5         22.93         22.09         9.63 o                         
   3  13   5        125.52        106.11        11.18 o                         
   4  13   5         53.37         49.83         8.72 o                         
   5  13   5          0.00          1.03         9.86 o                         
   6  13   5          8.75         16.03         9.52 o                         
   7  13   5         22.71         19.15         8.71 o                         
  -4 -13   6        102.56        109.08        14.47 o                         
  -3 -13   6          7.48          7.24        10.62 o                         
  -2 -13   6         16.49          5.49        10.54 o                         
  -1 -13   6          0.06         -0.60         9.92 o                         
   0 -13   6         72.39         70.88        21.25 o                         
  -6 -12   6        403.31        409.30        26.34 o                         
  -5 -12   6          7.53         14.09        10.08 o                         
  -4 -12   6         12.53         16.82         9.12 o                         
  -3 -12   6         33.12         30.52         8.70 o                         
  -2 -12   6         58.55         68.30        10.82 o                         
  -1 -12   6        249.44        234.76        19.33 o                         
   0 -12   6          4.13          4.87         7.44 o                         
   1 -12   6         11.39         15.17         8.96 o                         
   2 -12   6          6.34          3.37         9.04 o                         
  -7 -11   6         39.98         53.50         9.61 o                         
  -6 -11   6        398.93        419.99        21.62 o                         
  -5 -11   6         58.42         53.80         7.92 o                         
  -4 -11   6          3.54          9.94         8.39 o                         
  -3 -11   6          1.05          4.64         7.38 o                         
  -2 -11   6        147.70        146.86         8.77 o                         
  -1 -11   6         43.09         29.69         7.96 o                         
   0 -11   6        333.00        377.02        13.13 o                         
   1 -11   6         62.87         73.22        13.43 o                         
   2 -11   6          0.36         -0.94         7.25 o                         
   3 -11   6        156.51        169.60        11.21 o                         
  -8 -10   6          1.19         -2.68         9.49 o                         
  -7 -10   6          8.23          6.68         8.83 o                         
  -6 -10   6          0.00         -1.42         7.15 o                         
  -5 -10   6          1.77          0.61         8.27 o                         
  -4 -10   6         10.21          2.38         5.88 o                         
  -3 -10   6         19.30          7.32         9.21 o                         
  -2 -10   6        161.68        152.94         8.50 o                         
  -1 -10   6        118.74        126.30         8.76 o                         
   0 -10   6         25.89         32.18         7.38 o                         
   1 -10   6         36.49         37.73         6.30 o                         
   2 -10   6          6.18         -1.17        13.86 o                         
   3 -10   6         13.68          7.80         9.36 o                         
   4 -10   6          1.16          6.68         7.34 o                         
   5 -10   6         20.75         14.46        10.17 o                         
  -9  -9   6         15.87         17.95        10.90 o                         
  -8  -9   6         26.74         24.45         8.34 o                         
  -7  -9   6         57.99         49.04        11.04 o                         
  -6  -9   6        140.14        129.96         9.30 o                         
  -5  -9   6         25.78         33.84         8.39 o                         
  -4  -9   6          2.37         -6.62         7.33 o                         
  -3  -9   6         23.80         23.88         5.11 o                         
  -2  -9   6          3.35          1.78         7.68 o                         
  -1  -9   6        124.43        120.17         7.40 o                         
   0  -9   6        234.35        213.67         8.69 o                         
   1  -9   6          9.72         11.04         4.93 o                         
   2  -9   6         35.57         38.08         7.13 o                         
   3  -9   6         34.87         38.36         6.25 o                         
   4  -9   6        182.39        213.09         9.45 o                         
   5  -9   6         38.66         47.23         8.88 o                         
   6  -9   6          2.53         -1.05         9.19 o                         
  -9  -8   6         52.19         60.45         8.95 o                         
  -8  -8   6         87.19         76.29         7.79 o                         
  -7  -8   6         97.34         94.35         7.79 o                         
  -6  -8   6         50.71         40.39         6.23 o                         
  -5  -8   6         73.90         76.22         7.61 o                         
  -4  -8   6          0.00         -2.11         7.24 o                         
  -3  -8   6         32.34         40.75         4.95 o                         
  -2  -8   6         42.74         45.89         4.88 o                         
  -1  -8   6          9.35          7.55         4.20 o                         
   0  -8   6          0.58         -3.19         5.17 o                         
   1  -8   6        112.21        104.96         9.41 o                         
   2  -8   6         46.01         38.38         6.59 o                         
   3  -8   6          3.54          1.17         4.83 o                         
   4  -8   6         33.88         28.50         6.21 o                         
   5  -8   6         10.16         12.94         8.12 o                         
   6  -8   6          1.30          3.86         7.52 o                         
   7  -8   6        144.07        148.59        11.30 o                         
  -9  -7   6         11.84         12.05         7.74 o                         
  -8  -7   6          2.86          0.13         7.38 o                         
  -7  -7   6        395.23        367.09        33.86 o                         
  -6  -7   6        548.48        573.54        17.00 o                         
  -5  -7   6        102.77         82.70        10.40 o                         
  -4  -7   6        149.80        178.58         7.82 o                         
  -3  -7   6         63.79         54.79         4.87 o                         
  -2  -7   6         61.97         42.37         4.38 o                         
  -1  -7   6        310.68        327.15        10.47 o                         
   0  -7   6         14.19         15.33         3.86 o                         
   1  -7   6        133.63        128.76         5.85 o                         
   2  -7   6         87.74         82.33         6.11 o                         
   3  -7   6         43.23         39.17         4.75 o                         
   4  -7   6          9.67         -2.32         5.57 o                         
   5  -7   6         28.95         22.25         6.93 o                         
   6  -7   6          2.29          4.82         6.78 o                         
   7  -7   6        127.46        134.24        12.41 o                         
  -9  -6   6          9.47          2.91         7.17 o                         
  -8  -6   6          0.26         -2.69         7.23 o                         
  -7  -6   6          1.13          8.36         5.73 o                         
  -6  -6   6          6.25          6.11         5.01 o                         
  -5  -6   6        516.20        513.81        13.71 o                         
  -4  -6   6        220.33        226.04        13.13 o                         
  -3  -6   6         12.24          5.68         5.71 o                         
  -2  -6   6          5.53          1.88         3.29 o                         
  -1  -6   6         21.46         33.12         6.33 o                         
   0  -6   6         66.27         68.18         4.46 o                         
   1  -6   6         12.30         14.52         3.70 o                         
   2  -6   6        216.54        228.27        15.78 o                         
   3  -6   6         52.01         48.98         5.90 o                         
   4  -6   6         11.15         11.41         4.64 o                         
   5  -6   6         53.52         57.08         6.72 o                         
   6  -6   6         76.95         82.77         6.71 o                         
   7  -6   6         20.27         11.06         6.75 o                         
   8  -6   6         10.11          5.94        13.68 o                         
 -10  -5   6          0.00         -2.43         9.94 o                         
  -9  -5   6         68.24         71.78        10.93 o                         
  -8  -5   6         26.75         25.84         7.30 o                         
  -7  -5   6         29.28         33.39         7.54 o                         
  -6  -5   6         51.00         51.19         5.71 o                         
  -5  -5   6         21.03         22.41         4.45 o                         
  -4  -5   6        382.45        399.96        13.55 o                         
  -3  -5   6          9.17         10.45         3.58 o                         
  -2  -5   6       1060.82       1188.47        24.32 o                         
  -1  -5   6        243.55        253.52         7.64 o                         
   0  -5   6         17.64         20.87         3.06 o                         
   1  -5   6        143.53        146.50         5.32 o                         
   2  -5   6        326.48        336.69        10.62 o                         
   3  -5   6         70.82         69.16         5.28 o                         
   4  -5   6        112.35        101.62         7.69 o                         
   5  -5   6         22.98         21.71         5.63 o                         
   6  -5   6        352.29        312.44        13.46 o                         
   7  -5   6          3.78          7.16         7.37 o                         
   8  -5   6        109.42        127.65        11.50 o                         
   9  -5   6          8.36          9.79         8.66 o                         
 -10  -4   6         18.25         14.81        10.49 o                         
  -9  -4   6        313.11        300.75        13.13 o                         
  -8  -4   6         19.15         26.16         6.61 o                         
  -7  -4   6         95.54         88.87         7.23 o                         
  -6  -4   6          2.13          4.17         6.78 o                         
  -5  -4   6        487.42        517.06        14.26 o                         
  -4  -4   6        214.99        222.70        10.61 o                         
  -3  -4   6         17.16         26.66         5.68 o                         
  -2  -4   6       1106.70       1212.92        39.63 o                         
  -1  -4   6        666.80        756.45        15.62 o                         
   0  -4   6          0.08         -1.18         1.96 o                         
   1  -4   6        109.20        116.90         4.72 o                         
   2  -4   6         18.35         18.70         2.92 o                         
   3  -4   6        399.52        408.91        11.17 o                         
   4  -4   6         29.37         25.26         3.56 o                         
   5  -4   6        413.71        397.08        12.77 o                         
   6  -4   6          5.78          9.29         4.34 o                         
   7  -4   6         11.97         23.98         6.34 o                         
   8  -4   6          1.38          5.05         7.07 o                         
   9  -4   6          4.44          3.57         7.66 o                         
 -10  -3   6          0.70         -8.65         8.88 o                         
  -9  -3   6          0.21          1.29         7.08 o                         
  -8  -3   6        185.49        188.46        28.83 o                         
  -7  -3   6         89.09         97.15         6.89 o                         
  -6  -3   6        132.25        144.64         7.47 o                         
  -5  -3   6         72.00         84.94         5.74 o                         
  -4  -3   6         28.87         26.69         4.50 o                         
  -3  -3   6          8.79          4.62         3.04 o                         
  -2  -3   6        135.50        152.18         5.25 o                         
  -1  -3   6          5.39          5.54         1.95 o                         
   0  -3   6        703.64        747.36        17.83 o                         
   1  -3   6          1.74          1.81         1.69 o                         
   2  -3   6        124.81        126.99         4.14 o                         
   3  -3   6          0.53          0.45         2.10 o                         
   4  -3   6         53.37         53.88         3.73 o                         
   5  -3   6        112.16        117.08         6.38 o                         
   6  -3   6        519.69        524.43        23.35 o                         
   7  -3   6         32.48         37.57        13.75 o                         
   8  -3   6         61.19         66.84         7.72 o                         
   9  -3   6        117.30        118.84        12.92 o                         
  10  -3   6          0.23          0.29         9.51 o                         
 -10  -2   6         34.63         28.73         8.99 o                         
  -9  -2   6          0.60          8.54         6.72 o                         
  -8  -2   6          0.02          1.56         7.35 o                         
  -7  -2   6        206.74        225.77        11.51 o                         
  -6  -2   6         66.44         65.75         5.79 o                         
  -5  -2   6          0.19          0.98         3.87 o                         
  -4  -2   6         14.48         15.31         5.58 o                         
  -3  -2   6        151.30        188.73         6.77 o                         
  -2  -2   6        894.69        997.07        22.35 o                         
  -1  -2   6        149.03        156.47         5.44 o                         
   0  -2   6        393.15        455.86        10.86 o                         
   1  -2   6         45.57         43.23         2.10 o                         
   2  -2   6          8.40          6.58         1.42 o                         
   3  -2   6         10.14         12.64         1.76 o                         
   4  -2   6        243.87        254.09        11.14 o                         
   5  -2   6         85.90         98.26         4.97 o                         
   6  -2   6        152.59        147.82         7.67 o                         
   7  -2   6          2.55          1.40         4.34 o                         
   8  -2   6          0.00          2.15         5.07 o                         
   9  -2   6        112.55        110.48        10.66 o                         
  10  -2   6         26.71         20.27         8.64 o                         
  -9  -1   6          3.90         -0.94         7.44 o                         
  -8  -1   6          3.28          1.65         6.38 o                         
  -7  -1   6         92.43        105.69        11.30 o                         
  -6  -1   6          0.00         -0.33         4.70 o                         
  -5  -1   6         80.50         93.02         7.01 o                         
  -4  -1   6        109.86        113.87         5.99 o                         
  -3  -1   6        178.30        220.01         7.36 o                         
  -2  -1   6        120.76        108.53         6.01 o                         
  -1  -1   6        405.86        420.60        10.27 o                         
   0  -1   6        195.50        204.88         5.06 o                         
   1  -1   6         35.29         32.64         1.18 o                         
   2  -1   6        109.08         80.02         2.98 o                         
   3  -1   6         10.28         13.83         2.52 o                         
   4  -1   6         43.46         43.54         3.13 o                         
   5  -1   6          2.72          4.84         2.73 o                         
   6  -1   6        167.30        166.26         7.64 o                         
   7  -1   6        178.59        176.39        10.67 o                         
   8  -1   6          7.87          6.86         4.88 o                         
   9  -1   6        137.83        140.24         9.22 o                         
  10  -1   6         59.69         59.89         9.77 o                         
  -9   0   6          3.92          0.70         8.89 o                         
  -8   0   6          0.04          3.03         6.40 o                         
  -7   0   6         29.31         22.41         6.70 o                         
  -6   0   6        114.11        114.47         7.44 o                         
  -5   0   6         22.04         21.13         4.20 o                         
  -4   0   6        307.92        325.92        11.73 o                         
  -3   0   6          3.57          8.12         2.77 o                         
  -2   0   6       1579.93       1803.34        46.27 o                         
  -1   0   6       3645.41       4203.51        70.81 o                         
   0   0   6         50.46         58.03         6.46 o                         
   2   0   6        157.99        121.57         5.31 o                         
   3   0   6       1457.72       1615.32        96.46 o                         
   4   0   6         63.71         70.24         3.01 o                         
   5   0   6         26.37         40.40         3.65 o                         
   6   0   6        430.01        451.39        11.32 o                         
   7   0   6         52.99         61.44         4.92 o                         
   8   0   6        220.67        205.45        10.16 o                         
   9   0   6         85.95         85.85         8.52 o                         
  10   0   6          0.00          4.74         7.14 o                         
  11   0   6          3.09          9.57         9.31 o                         
  -9   1   6          3.86          7.82         8.31 o                         
  -8   1   6          7.19          4.00         7.53 o                         
  -7   1   6         20.90         14.01         5.69 o                         
  -6   1   6        254.69        266.68        10.83 o                         
  -5   1   6         89.85         89.69         5.71 o                         
  -4   1   6        489.72        503.91        12.82 o                         
  -3   1   6        337.24        354.41         9.28 o                         
  -2   1   6        240.11        261.20         7.21 o                         
  -1   1   6       1157.99       1368.88        27.16 o                         
   0   1   6        203.28        225.41         6.50 o                         
   1   1   6         79.58        100.97         5.95 o                         
   2   1   6        173.91        148.69         3.94 o                         
   3   1   6        144.10        141.98         4.39 o                         
   4   1   6          3.50          4.56         5.62 o                         
   5   1   6         12.27         16.63         3.07 o                         
   6   1   6          1.94         -1.10         2.97 o                         
   7   1   6        639.28        656.18        21.30 o                         
   8   1   6          0.00          1.84         4.43 o                         
   9   1   6          1.08          5.02         5.25 o                         
  10   1   6         78.05         87.53         8.64 o                         
  11   1   6          3.20          2.35         8.67 o                         
  -9   2   6          0.00         -6.16         9.81 o                         
  -8   2   6          1.30          2.95         7.96 o                         
  -7   2   6         55.09         54.03         7.76 o                         
  -6   2   6         89.73         80.90         8.14 o                         
  -5   2   6        467.13        433.76        33.91 o                         
  -4   2   6         76.54         75.65         6.27 o                         
  -3   2   6        113.06        116.27         5.44 o                         
  -2   2   6        515.62        527.19        26.39 o                         
  -1   2   6          0.59          1.44         2.70 o                         
   0   2   6       1018.65       1091.03        20.34 o                         
   1   2   6        766.18        766.79        29.06 o                         
   2   2   6         59.75         78.52         3.35 o                         
   3   2   6       1635.94       1703.25        29.93 o                         
   4   2   6          7.26         11.44         2.19 o                         
   5   2   6        414.07        441.33        11.38 o                         
   6   2   6          4.43          5.35         3.68 o                         
   7   2   6        838.28        800.61        20.16 o                         
   8   2   6         17.40         16.44         4.99 o                         
   9   2   6          0.14          4.39         5.29 o                         
  10   2   6        348.35        358.29        14.75 o                         
  11   2   6         61.00         60.33        17.50 o                         
  -8   3   6          6.76          7.96         9.35 o                         
  -7   3   6         32.53         34.22        10.86 o                         
  -6   3   6         37.31         34.62         6.66 o                         
  -5   3   6          0.77          1.78         6.66 o                         
  -4   3   6       1261.70       1277.54        25.06 o                         
  -3   3   6       1261.91       1322.02        33.91 o                         
  -2   3   6        311.63        316.53         8.70 o                         
  -1   3   6          0.95          4.42         3.42 o                         
   0   3   6       1015.53       1075.17        25.77 o                         
   1   3   6          0.53         -1.44         1.87 o                         
   2   3   6         43.45         43.88         2.50 o                         
   3   3   6        618.38        706.03        16.69 o                         
   4   3   6       1253.35       1393.70        25.77 o                         
   5   3   6         46.95         37.79         3.59 o                         
   6   3   6         90.33         99.81         4.74 o                         
   7   3   6         42.09         46.76         5.40 o                         
   8   3   6         50.45         52.72         9.49 o                         
   9   3   6          1.54          5.51         5.07 o                         
  10   3   6          8.97         13.47         6.93 o                         
  11   3   6          0.07         -0.30        10.05 o                         
  -8   4   6         35.12         36.38        16.08 o                         
  -7   4   6         38.01         25.36         7.78 o                         
  -6   4   6         68.91         65.01         6.71 o                         
  -5   4   6         48.49         41.14         7.40 o                         
  -4   4   6         67.43         68.05         5.57 o                         
  -3   4   6        328.41        326.31         9.15 o                         
  -2   4   6       1011.37       1022.29        28.64 o                         
  -1   4   6          0.62          0.70         3.38 o                         
   0   4   6         82.46        104.89         4.61 o                         
   1   4   6          1.37          3.49         2.46 o                         
   2   4   6         52.15         62.14         3.65 o                         
   3   4   6        153.06        164.95         5.75 o                         
   4   4   6         40.21         34.64         4.46 o                         
   5   4   6        102.87        124.11         5.43 o                         
   6   4   6        221.31        249.18         7.44 o                         
   7   4   6        131.03        140.96         6.79 o                         
   8   4   6          1.59         -4.71         5.09 o                         
   9   4   6          9.87          2.66         5.85 o                         
  10   4   6          1.88          0.11         7.43 o                         
  11   4   6         20.48         26.87         7.79 o                         
  -7   5   6         17.30         28.38         8.58 o                         
  -6   5   6         44.45         41.88         6.99 o                         
  -5   5   6          2.20         -1.90         5.93 o                         
  -4   5   6         35.63         33.46         5.61 o                         
  -3   5   6         27.78         29.67         6.41 o                         
  -2   5   6          2.19          3.25         3.40 o                         
  -1   5   6         14.83         14.33         4.37 o                         
   0   5   6        294.45        275.75         8.37 o                         
   1   5   6         15.41         11.40         3.34 o                         
   2   5   6          5.94          6.78         3.49 o                         
   3   5   6         24.34         21.62         2.88 o                         
   4   5   6          4.73          4.13         2.87 o                         
   5   5   6        252.56        285.27         8.60 o                         
   6   5   6        170.68        180.96        10.93 o                         
   7   5   6        320.72        361.09        11.07 o                         
   8   5   6         81.29         73.36         6.82 o                         
   9   5   6         84.76         82.49         8.98 o                         
  10   5   6          0.02         -8.06         9.26 o                         
  11   5   6          8.89         12.03         8.89 o                         
  -7   6   6         11.89         14.96         9.58 o                         
  -6   6   6        159.79        185.25        11.08 o                         
  -5   6   6         82.38         86.57         9.12 o                         
  -4   6   6         13.93         15.67         6.16 o                         
  -3   6   6         27.98         25.58         5.66 o                         
  -2   6   6          0.01         -3.06         4.52 o                         
  -1   6   6        342.01        338.77        16.00 o                         
   0   6   6         28.25         32.97         6.07 o                         
   1   6   6         90.39        101.23         7.56 o                         
   2   6   6          0.05         -0.01         4.26 o                         
   3   6   6         11.58         12.68         3.77 o                         
   4   6   6          0.25          0.86         3.18 o                         
   5   6   6         10.30         14.12         3.61 o                         
   6   6   6          1.98         -0.54         4.59 o                         
   7   6   6         12.95         13.68         5.47 o                         
   8   6   6        114.22        144.27         8.21 o                         
   9   6   6         43.33         37.79         7.62 o                         
  10   6   6          0.70          1.99         7.18 o                         
  11   6   6          0.07          1.78        10.03 o                         
  -6   7   6          0.56         -1.08         7.13 o                         
  -5   7   6        257.97        289.65        11.88 o                         
  -4   7   6         71.92         73.90        11.50 o                         
  -3   7   6        188.90        170.75         8.90 o                         
  -2   7   6          1.19          2.47         5.06 o                         
  -1   7   6        116.33        106.46         6.80 o                         
   0   7   6         30.57         27.16         5.46 o                         
   1   7   6        112.81        130.54         8.53 o                         
   2   7   6        113.65        124.64         7.03 o                         
   3   7   6         79.19         71.56         4.89 o                         
   4   7   6         68.15         73.64         6.35 o                         
   5   7   6         84.65         87.35         5.38 o                         
   6   7   6        146.63        157.43         8.48 o                         
   7   7   6         28.70         37.22         5.88 o                         
   8   7   6         75.44         82.69         6.73 o                         
   9   7   6        101.08        101.90         8.12 o                         
  10   7   6          2.04         -2.84         7.41 o                         
  11   7   6        564.36        613.32        16.94 o                         
  -5   8   6          2.28          5.88         9.26 o                         
  -4   8   6         21.44         25.48         8.25 o                         
  -3   8   6         30.23         38.12         6.88 o                         
  -2   8   6        166.46        140.40         7.72 o                         
  -1   8   6        604.40        581.32        16.90 o                         
   0   8   6          2.92          2.63         4.43 o                         
   1   8   6          2.30          2.53         4.23 o                         
   2   8   6         27.42         23.34         5.14 o                         
   3   8   6          8.21          5.93         5.14 o                         
   4   8   6          0.83         -1.51         4.06 o                         
   5   8   6          0.12         -5.74         5.30 o                         
   6   8   6          4.81          0.33         5.71 o                         
   7   8   6         50.25         39.30         6.97 o                         
   8   8   6          4.00          4.88         7.41 o                         
   9   8   6          1.03          5.26         7.63 o                         
  10   8   6        121.40        114.38        17.31 o                         
  11   8   6          1.27         -1.52         9.04 o                         
  -5   9   6         58.48         51.45         9.18 o                         
  -4   9   6         25.88         19.03         8.53 o                         
  -3   9   6          2.14          2.23         7.94 o                         
  -2   9   6         74.51         58.63         7.44 o                         
  -1   9   6         18.10         16.38         5.68 o                         
   0   9   6        149.49        156.10         7.67 o                         
   1   9   6        317.70        329.65        15.73 o                         
   2   9   6         52.84         59.06         9.69 o                         
   3   9   6        116.05        122.19         8.27 o                         
   4   9   6         13.79         12.65         6.23 o                         
   5   9   6         35.49         35.03         5.94 o                         
   6   9   6        290.96        303.36        10.28 o                         
   7   9   6         11.13          7.74         5.56 o                         
   8   9   6        101.86        109.05        16.99 o                         
   9   9   6         34.81         37.20        11.61 o                         
  10   9   6        303.69        289.27        16.22 o                         
  -4  10   6          5.98          2.49         8.44 o                         
  -3  10   6         41.60         48.06         9.72 o                         
  -2  10   6          3.29         -3.99         7.30 o                         
  -1  10   6          2.05          2.31         8.12 o                         
   0  10   6          0.06         -0.34         5.43 o                         
   1  10   6         71.31         73.06         7.49 o                         
   2  10   6        251.12        238.98        18.37 o                         
   3  10   6         58.96         66.74         8.98 o                         
   4  10   6          9.99         12.98         5.70 o                         
   5  10   6         79.01         88.67        13.05 o                         
   6  10   6        155.42        146.74         8.76 o                         
   7  10   6         87.25         88.04         7.59 o                         
   8  10   6        129.53        119.72         9.40 o                         
   9  10   6         24.53         22.86        10.68 o                         
  10  10   6         12.27         -0.15        10.45 o                         
  -2  11   6         66.85         69.60        11.25 o                         
  -1  11   6          4.24         -4.19        10.33 o                         
   0  11   6          0.03         -5.33         7.16 o                         
   1  11   6          3.96          3.85         8.81 o                         
   2  11   6         29.73         25.78         7.52 o                         
   3  11   6        306.68        293.97        13.71 o                         
   4  11   6        138.70        136.55         8.63 o                         
   5  11   6         22.12         13.81         6.21 o                         
   6  11   6         38.80         35.13         6.69 o                         
   7  11   6          0.13         -6.40         7.33 o                         
   8  11   6         21.62         14.58         7.59 o                         
   9  11   6        118.03        117.27        13.13 o                         
  -1  12   6        114.69        121.68        10.41 o                         
   0  12   6          0.22          0.84         9.95 o                         
   1  12   6          0.59          5.61         7.24 o                         
   2  12   6         18.58         13.36         6.86 o                         
   3  12   6          0.00         -0.48         7.02 o                         
   4  12   6          1.71          1.99         7.17 o                         
   5  12   6         12.71         10.80         7.48 o                         
   6  12   6          0.09         -0.01         7.96 o                         
   7  12   6        131.63        149.15        12.95 o                         
   8  12   6         34.38         45.27        10.00 o                         
   1  13   6         47.47         52.06         9.91 o                         
   2  13   6         11.48         27.37        11.21 o                         
   3  13   6         68.97         72.74        16.72 o                         
   4  13   6          1.50         -0.55         8.16 o                         
   5  13   6         28.04         25.23         8.89 o                         
   6  13   6          2.82          4.14        10.25 o                         
   7  13   6         52.32         63.78        10.22 o                         
  -3 -13   7          3.48        -12.92        13.81 o                         
  -2 -13   7         53.59         57.18        12.41 o                         
  -6 -12   7         18.48         24.59        11.04 o                         
  -5 -12   7          0.03          2.49        12.41 o                         
  -4 -12   7         10.03          4.73         9.72 o                         
  -3 -12   7          0.50         -7.12         9.21 o                         
  -2 -12   7          2.32         -5.65         9.77 o                         
  -1 -12   7          0.03          1.79        10.51 o                         
   0 -12   7        106.78        108.34        13.05 o                         
   1 -12   7          7.16          8.43         7.84 o                         
  -7 -11   7        608.58        587.17        20.35 o                         
  -6 -11   7          5.36         10.35         9.34 o                         
  -5 -11   7          0.24         -3.46         7.74 o                         
  -4 -11   7          1.48          2.57         7.79 o                         
  -3 -11   7          5.32         -1.83         7.46 o                         
  -2 -11   7          0.00          3.78         6.70 o                         
  -1 -11   7         31.59         28.84         9.11 o                         
   0 -11   7          6.58         10.78         8.58 o                         
   1 -11   7          4.88          0.35         8.82 o                         
   2 -11   7          7.94          8.21         8.11 o                         
   3 -11   7         29.83         26.07        11.60 o                         
  -8 -10   7        219.04        251.46        18.04 o                         
  -7 -10   7         20.10         28.10         9.58 o                         
  -6 -10   7         10.81          6.09         7.79 o                         
  -5 -10   7         17.25         18.63         8.86 o                         
  -4 -10   7         54.45         37.92         7.42 o                         
  -3 -10   7         78.82         78.28        14.34 o                         
  -2 -10   7          0.14         -0.60         5.75 o                         
  -1 -10   7         23.55         17.97         7.13 o                         
   0 -10   7        106.71        109.89         9.03 o                         
   1 -10   7         21.06         25.24         6.16 o                         
   2 -10   7          0.25         -0.45         7.02 o                         
   3 -10   7         44.51         51.74         9.26 o                         
   4 -10   7         24.60         28.41         8.40 o                         
  -8  -9   7         73.59         66.15        11.81 o                         
  -7  -9   7          0.48         -2.32         7.47 o                         
  -6  -9   7          5.41          1.23         6.58 o                         
  -5  -9   7          5.20         -0.22         7.09 o                         
  -4  -9   7        121.35        135.26        11.24 o                         
  -3  -9   7          7.61         -4.07         5.09 o                         
  -2  -9   7         18.86         20.97         8.73 o                         
  -1  -9   7         24.46         22.31         5.38 o                         
   0  -9   7         50.41         47.95         6.78 o                         
   1  -9   7         29.10         27.01         5.43 o                         
   2  -9   7          5.18          1.51         6.44 o                         
   3  -9   7          0.85         -5.08         6.11 o                         
   4  -9   7          2.23         -3.81         6.62 o                         
   5  -9   7         24.94         22.34         8.42 o                         
  -9  -8   7         17.72         20.67        12.78 o                         
  -8  -8   7          9.70          3.10         7.01 o                         
  -7  -8   7         23.98         24.06         6.80 o                         
  -6  -8   7         44.84         49.44         9.36 o                         
  -5  -8   7          2.14          4.16         6.82 o                         
  -4  -8   7          0.64          0.79         7.45 o                         
  -3  -8   7          7.65          4.03         4.56 o                         
  -2  -8   7         20.01         12.22         5.23 o                         
  -1  -8   7          0.03         -1.23         4.20 o                         
   0  -8   7         29.20         30.73         5.86 o                         
   1  -8   7         35.11         29.80         6.93 o                         
   2  -8   7         95.28         91.49         6.30 o                         
   3  -8   7         18.36         24.12         5.66 o                         
   4  -8   7          2.34          1.78         7.26 o                         
   5  -8   7          5.09         -6.43         8.74 o                         
   6  -8   7          2.12          2.75         9.22 o                         
  -9  -7   7         25.63         15.26        10.17 o                         
  -8  -7   7          2.87         -1.11         6.76 o                         
  -7  -7   7         83.99         71.25         7.25 o                         
  -6  -7   7         83.23         87.96         7.39 o                         
  -5  -7   7         97.86        100.64         7.54 o                         
  -4  -7   7          3.28          9.08         5.24 o                         
  -3  -7   7        319.82        317.45        10.33 o                         
  -2  -7   7        173.96        178.24         7.63 o                         
  -1  -7   7        129.17        134.85         6.61 o                         
   0  -7   7        309.98        307.82         9.34 o                         
   1  -7   7        763.74        737.67        17.78 o                         
   2  -7   7        309.25        292.41        11.71 o                         
   3  -7   7        192.49        187.22         7.50 o                         
   4  -7   7          0.04         -0.33         4.52 o                         
   5  -7   7          0.11         -3.46         5.64 o                         
   6  -7   7          0.50         -0.54         8.83 o                         
   7  -7   7        252.01        272.18        14.12 o                         
  -9  -6   7          0.23         -5.87         7.42 o                         
  -8  -6   7          2.73          8.59        10.39 o                         
  -7  -6   7          4.08         11.95         7.03 o                         
  -6  -6   7        216.34        225.54         9.28 o                         
  -5  -6   7          5.78          6.00         4.99 o                         
  -4  -6   7          9.60         13.90         5.05 o                         
  -3  -6   7         30.87         27.15         4.89 o                         
  -2  -6   7        149.59        142.64         6.40 o                         
  -1  -6   7        128.46        129.90         6.35 o                         
   0  -6   7         22.18         14.59         3.92 o                         
   1  -6   7         30.82         23.50         6.84 o                         
   2  -6   7        223.68        218.34         9.04 o                         
   3  -6   7         27.30         23.80         3.88 o                         
   4  -6   7        274.64        251.16        12.68 o                         
   5  -6   7          6.34          6.26         4.93 o                         
   6  -6   7         39.80         32.69         9.68 o                         
   7  -6   7         21.23         22.55         7.35 o                         
   8  -6   7        139.55        162.09        10.51 o                         
  -9  -5   7         16.93         14.84         8.80 o                         
  -8  -5   7          4.50         12.20         6.74 o                         
  -7  -5   7          0.55         -1.36         6.43 o                         
  -6  -5   7        101.90        103.11         8.39 o                         
  -5  -5   7        248.26        253.52         8.78 o                         
  -4  -5   7        378.07        398.74        16.00 o                         
  -3  -5   7        136.87        152.12         5.97 o                         
  -2  -5   7        418.64        437.60        11.80 o                         
  -1  -5   7        283.81        299.13         8.45 o                         
   0  -5   7        519.13        579.60        19.80 o                         
   1  -5   7          0.72          2.30         3.22 o                         
   2  -5   7          0.00         -1.81         3.49 o                         
   3  -5   7         10.45          7.91         3.06 o                         
   4  -5   7          6.29          5.97         3.42 o                         
   5  -5   7        214.17        210.43         7.45 o                         
   6  -5   7          9.24          6.33         5.02 o                         
   7  -5   7         11.20         12.58         6.11 o                         
   8  -5   7        120.47        130.08        12.40 o                         
  -9  -4   7         18.28         21.65         7.89 o                         
  -8  -4   7        164.73        161.21         9.64 o                         
  -7  -4   7         80.02         90.33         7.17 o                         
  -6  -4   7         20.12         23.93         6.78 o                         
  -5  -4   7        548.48        580.48        18.30 o                         
  -4  -4   7          1.10         -1.59         3.69 o                         
  -3  -4   7        356.38        386.74        11.54 o                         
  -2  -4   7          2.99          4.05         3.14 o                         
  -1  -4   7         26.66         26.15         4.07 o                         
   0  -4   7          7.68          4.91         2.46 o                         
   1  -4   7          4.26          4.37         2.87 o                         
   2  -4   7         20.78         26.66         2.87 o                         
   3  -4   7        156.20        150.57         5.26 o                         
   4  -4   7         39.42         41.16         5.54 o                         
   5  -4   7        313.65        315.31        11.45 o                         
   6  -4   7         47.97         45.97         8.91 o                         
   7  -4   7         75.66         74.11         6.39 o                         
   8  -4   7        219.15        243.05        18.36 o                         
   9  -4   7         14.17         14.07        10.07 o                         
  -9  -3   7         16.14         14.29         9.62 o                         
  -8  -3   7         33.58         41.48         7.23 o                         
  -7  -3   7         86.34         80.76         6.94 o                         
  -6  -3   7          0.15         -1.89         8.17 o                         
  -5  -3   7          6.63          5.80         6.84 o                         
  -4  -3   7         12.27         17.45         4.02 o                         
  -3  -3   7       1166.50       1246.47        24.46 o                         
  -2  -3   7         16.48         18.69         2.88 o                         
  -1  -3   7        650.99        694.10        14.30 o                         
   0  -3   7        182.39        196.59         6.58 o                         
   1  -3   7          0.03          0.13         2.97 o                         
   2  -3   7          1.15         -0.30         2.05 o                         
   3  -3   7         38.72         36.18         2.69 o                         
   4  -3   7          0.42          2.49         4.79 o                         
   5  -3   7        640.57        679.32        15.07 o                         
   6  -3   7        143.96        138.27         6.66 o                         
   7  -3   7         64.85         68.96         7.17 o                         
   8  -3   7          2.84          1.65         5.47 o                         
   9  -3   7         23.65         28.74         8.11 o                         
  -9  -2   7          0.77         -0.39         8.31 o                         
  -8  -2   7         75.81         87.15         7.60 o                         
  -7  -2   7         24.09         25.31         7.33 o                         
  -6  -2   7        149.51        142.50         9.17 o                         
  -5  -2   7         18.22         21.06         6.35 o                         
  -4  -2   7         44.26         50.02         5.20 o                         
  -3  -2   7          1.39          2.95         2.92 o                         
  -2  -2   7         13.47         11.94         2.51 o                         
  -1  -2   7        237.18        256.58         6.35 o                         
   0  -2   7          1.11          4.88         1.73 o                         
   1  -2   7          5.53          9.06         1.27 o                         
   2  -2   7         42.16         34.49         3.10 o                         
   3  -2   7         46.50         43.01         4.26 o                         
   4  -2   7          2.98          8.74         6.39 o                         
   5  -2   7         37.22         37.67         5.01 o                         
   6  -2   7        362.30        346.32        11.07 o                         
   7  -2   7          2.41          1.99         4.74 o                         
   8  -2   7          6.01          8.21         6.65 o                         
   9  -2   7         71.14         68.60         7.40 o                         
  10  -2   7          0.84          6.46         8.21 o                         
  -9  -1   7          0.02          3.42         8.89 o                         
  -8  -1   7          4.07          1.68         7.85 o                         
  -7  -1   7         35.90         38.45         8.64 o                         
  -6  -1   7         15.20         17.91         7.75 o                         
  -5  -1   7          2.52          6.00         5.03 o                         
  -4  -1   7          4.05          2.05         3.51 o                         
  -3  -1   7         24.19         28.05         5.36 o                         
  -2  -1   7        113.86        129.56         4.98 o                         
  -1  -1   7        258.03        273.19         7.60 o                         
   0  -1   7         26.23         29.66         2.01 o                         
   1  -1   7        388.83        397.80        17.02 o                         
   2  -1   7        383.42        374.52        10.91 o                         
   3  -1   7        147.64        141.66         4.16 o                         
   4  -1   7         38.13         35.42         3.01 o                         
   5  -1   7        306.82        308.57         8.05 o                         
   6  -1   7        894.33        947.72        26.18 o                         
   7  -1   7         27.77         34.87         8.78 o                         
   8  -1   7          0.13         -5.94         7.62 o                         
   9  -1   7          4.51          1.34         6.29 o                         
  10  -1   7         29.41         34.89        10.89 o                         
  -9   0   7          5.94          5.24         8.62 o                         
  -8   0   7          6.18          0.74         7.62 o                         
  -7   0   7         74.19         74.61        14.85 o                         
  -6   0   7        191.30        197.96         8.04 o                         
  -5   0   7        190.30        169.17         8.97 o                         
  -4   0   7          0.78          2.76         3.51 o                         
  -3   0   7        255.94        277.03        10.81 o                         
  -2   0   7       1485.82       1682.63        32.46 o                         
  -1   0   7        399.78        435.27        10.09 o                         
   0   0   7        670.75        701.10        18.53 o                         
   3   0   7        552.88        600.92        13.86 o                         
   4   0   7          1.57          1.16         2.79 o                         
   5   0   7         23.55         23.90         3.16 o                         
   6   0   7        809.37        880.42        24.97 o                         
   7   0   7          9.87          5.81         4.73 o                         
   8   0   7         26.29         30.78         5.86 o                         
   9   0   7          0.54          6.72         5.92 o                         
  10   0   7         20.78         16.96        10.54 o                         
  -9   1   7         35.57         26.06        10.22 o                         
  -8   1   7          3.97          1.13         7.24 o                         
  -7   1   7         12.09          7.25         5.74 o                         
  -6   1   7          0.01          0.39         5.74 o                         
  -5   1   7        129.32        115.93         7.20 o                         
  -4   1   7        683.15        665.73        16.24 o                         
  -3   1   7        459.38        449.27        10.85 o                         
  -2   1   7       1483.83       1511.69        28.03 o                         
  -1   1   7        337.52        326.28         9.13 o                         
   0   1   7       4077.61       4641.48       137.55 o                         
   1   1   7        111.33        114.46         8.54 o                         
   2   1   7        412.45        401.67        10.82 o                         
   3   1   7         62.20         71.94         2.74 o                         
   4   1   7        148.87        156.70         5.43 o                         
   5   1   7        118.82        133.85         4.89 o                         
   6   1   7          5.85          7.13         3.25 o                         
   7   1   7        337.00        304.23        21.82 o                         
   8   1   7        111.78        118.03         9.69 o                         
   9   1   7         43.94         35.60         6.83 o                         
  10   1   7         44.26         63.50        10.78 o                         
  11   1   7         54.22         83.15        12.45 o                         
  -8   2   7         16.34         23.68         9.92 o                         
  -7   2   7          0.96         -3.81         6.06 o                         
  -6   2   7         50.63         43.73         6.03 o                         
  -5   2   7        503.51        485.80        12.32 o                         
  -4   2   7         14.72         21.71         4.91 o                         
  -3   2   7         78.47         86.14         5.20 o                         
  -2   2   7        141.12        151.70        13.19 o                         
  -1   2   7        598.84        675.46        16.29 o                         
   0   2   7          0.00          1.95         1.69 o                         
   1   2   7        292.89        308.04         8.74 o                         
   2   2   7         30.88         36.39         3.55 o                         
   3   2   7        258.83        255.55         8.03 o                         
   4   2   7          0.06          0.11         1.74 o                         
   5   2   7          9.33         11.61         3.15 o                         
   6   2   7         78.37         78.63         8.20 o                         
   7   2   7        115.83        112.75        10.60 o                         
   8   2   7         76.88         67.87         5.60 o                         
   9   2   7         67.33         61.50         8.41 o                         
  10   2   7         31.47         25.84         8.53 o                         
  11   2   7          0.99          4.59        11.68 o                         
  -8   3   7          0.06         11.28         8.90 o                         
  -7   3   7         20.84         19.36         6.88 o                         
  -6   3   7         44.28         33.59         7.54 o                         
  -5   3   7        561.42        521.47        15.62 o                         
  -4   3   7         96.61         97.75         8.27 o                         
  -3   3   7       1052.53       1163.52        24.83 o                         
  -2   3   7         69.46         64.01         4.11 o                         
  -1   3   7          2.17         -2.33         2.97 o                         
   0   3   7         52.68         62.65         4.78 o                         
   1   3   7        463.17        573.67        12.87 o                         
   2   3   7         99.39        129.50         5.49 o                         
   3   3   7         10.69         13.75         2.13 o                         
   4   3   7        299.67        361.26        10.02 o                         
   5   3   7        175.38        174.15         7.96 o                         
   6   3   7          7.41          7.72         5.08 o                         
   7   3   7          2.58          4.24         3.78 o                         
   8   3   7          8.61         10.08         5.07 o                         
   9   3   7         83.49         84.08         6.88 o                         
  10   3   7        304.23        337.18        13.11 o                         
  11   3   7         47.17         46.04         8.35 o                         
  -7   4   7          0.37          2.89         8.86 o                         
  -6   4   7        103.26         93.51         9.59 o                         
  -5   4   7          2.69          0.93         4.88 o                         
  -4   4   7        181.93        180.39         8.45 o                         
  -3   4   7        985.98       1014.70        27.03 o                         
  -2   4   7          1.94          0.83         4.65 o                         
  -1   4   7        144.86        154.81         5.96 o                         
   0   4   7         19.07         16.83         3.18 o                         
   1   4   7         77.83         72.82         4.07 o                         
   2   4   7          5.71          9.76         2.72 o                         
   3   4   7         69.07         83.51         5.04 o                         
   4   4   7        473.15        521.22        23.37 o                         
   5   4   7        425.05        455.29        39.11 o                         
   6   4   7        166.23        193.39         6.83 o                         
   7   4   7          9.94         12.49         4.15 o                         
   8   4   7          5.08          7.58         5.11 o                         
   9   4   7        117.91        140.90         7.71 o                         
  10   4   7         81.57         90.37        12.14 o                         
  11   4   7         27.85         30.93         8.27 o                         
  -7   5   7         26.93         20.62        12.14 o                         
  -6   5   7          3.93          5.54         7.46 o                         
  -5   5   7          1.63         -4.28         6.21 o                         
  -4   5   7         35.39         30.78         5.52 o                         
  -3   5   7         35.08         36.82         6.12 o                         
  -2   5   7         16.81         13.06         4.65 o                         
  -1   5   7         55.02         64.18         6.01 o                         
   0   5   7          1.61          3.05         3.41 o                         
   1   5   7          0.46          3.16         2.74 o                         
   2   5   7          0.33          0.84         4.20 o                         
   3   5   7         33.51         31.79         3.92 o                         
   4   5   7          2.98         -1.06         4.37 o                         
   5   5   7        183.29        186.91         6.53 o                         
   6   5   7         27.07         26.79         4.69 o                         
   7   5   7          0.67          1.26         4.06 o                         
   8   5   7          4.16          0.89         5.14 o                         
   9   5   7        101.07         80.59         7.08 o                         
  10   5   7        186.81        198.60        10.06 o                         
  11   5   7        282.70        305.73        13.59 o                         
  -6   6   7         12.37         20.61         9.07 o                         
  -5   6   7         56.92         53.80         7.67 o                         
  -4   6   7         64.58         69.29         9.70 o                         
  -3   6   7         41.07         37.93         7.44 o                         
  -2   6   7         26.71         19.32         4.85 o                         
  -1   6   7         42.94         42.22         4.50 o                         
   0   6   7        317.93        321.89         9.54 o                         
   1   6   7         36.60         42.88         4.56 o                         
   2   6   7         17.07         12.34         3.42 o                         
   3   6   7          2.63         -0.63         3.51 o                         
   4   6   7         51.47         55.22         5.58 o                         
   5   6   7        117.44        124.80         7.24 o                         
   6   6   7          2.12          6.82         4.47 o                         
   7   6   7          1.15         -2.77         5.04 o                         
   8   6   7         42.09         44.88         6.21 o                         
   9   6   7          1.34          2.33         5.73 o                         
  10   6   7          3.72         -3.28         7.37 o                         
  11   6   7         42.02         40.56        13.13 o                         
  -6   7   7         16.97         17.82         8.18 o                         
  -5   7   7         23.48         27.85        10.22 o                         
  -4   7   7          6.57          9.63         6.24 o                         
  -3   7   7         14.02         15.02         5.48 o                         
  -2   7   7         45.29         35.66         6.46 o                         
  -1   7   7          8.98          4.83         4.83 o                         
   0   7   7        122.84        112.44         6.03 o                         
   1   7   7          5.11          5.26         4.00 o                         
   2   7   7          4.96          4.14         4.81 o                         
   3   7   7         53.69         59.62         5.73 o                         
   4   7   7        460.43        476.57        12.98 o                         
   5   7   7          4.16          7.60         4.06 o                         
   6   7   7          6.03          2.11         5.38 o                         
   7   7   7         33.95         39.42         5.83 o                         
   8   7   7          0.85         -3.71         5.43 o                         
   9   7   7         15.32          8.58         7.30 o                         
  10   7   7         47.91         57.75         9.67 o                         
  11   7   7         64.37         54.68         9.24 o                         
  -5   8   7          4.99          8.90         7.70 o                         
  -4   8   7         10.06          4.65        10.05 o                         
  -3   8   7        288.68        297.00        13.10 o                         
  -2   8   7         43.29         51.33        11.17 o                         
  -1   8   7         91.41         85.43         6.48 o                         
   0   8   7        165.41        162.73         9.05 o                         
   1   8   7         76.19         65.07         6.49 o                         
   2   8   7        268.54        270.86        11.22 o                         
   3   8   7          1.96          5.43         4.88 o                         
   4   8   7         54.09         44.07         7.65 o                         
   5   8   7        161.48        158.91         7.22 o                         
   6   8   7         56.29         41.21         6.74 o                         
   7   8   7          6.21          7.72         6.39 o                         
   8   8   7        114.45        149.71        14.65 o                         
   9   8   7        109.40        136.23        16.73 o                         
  10   8   7         39.54         32.99        10.84 o                         
  11   8   7         32.75         36.50        11.43 o                         
  -4   9   7         14.55         15.68         7.89 o                         
  -3   9   7         93.99        106.98         8.13 o                         
  -2   9   7          0.08         -2.04         6.06 o                         
  -1   9   7          2.08         -0.13         5.47 o                         
   0   9   7         14.29         17.97         5.34 o                         
   1   9   7         39.16         40.29         6.49 o                         
   2   9   7         27.79         25.59         6.21 o                         
   3   9   7         54.92         65.42        12.79 o                         
   4   9   7        143.35        144.72         8.08 o                         
   5   9   7        213.62        227.86        13.64 o                         
   6   9   7        265.13        242.76        15.40 o                         
   7   9   7        268.95        264.45        12.16 o                         
   8   9   7         37.86         34.19        11.81 o                         
   9   9   7        172.37        177.74        18.09 o                         
  10   9   7         16.73         29.06        10.11 o                         
  -3  10   7         36.17         33.04         8.95 o                         
  -2  10   7         45.26         40.23         7.85 o                         
  -1  10   7          6.62          1.03         6.30 o                         
   0  10   7          4.58         -1.10         5.84 o                         
   1  10   7          0.35          2.41         5.60 o                         
   2  10   7        114.12        125.90         8.54 o                         
   3  10   7        131.32        132.90         9.48 o                         
   4  10   7          5.12          5.09         5.70 o                         
   5  10   7          0.08         -0.19         7.99 o                         
   6  10   7          3.05         -0.24         6.89 o                         
   7  10   7          4.54         18.12         9.77 o                         
   8  10   7        150.40        156.60         9.77 o                         
   9  10   7        450.19        482.93        24.54 o                         
  10  10   7          6.26         -6.39        12.63 o                         
  -2  11   7         27.50         20.94         9.13 o                         
  -1  11   7         10.99         11.96         6.84 o                         
   0  11   7          5.38          5.63         6.37 o                         
   1  11   7          0.21         -2.80         7.41 o                         
   2  11   7        489.39        491.95        20.29 o                         
   3  11   7          5.10          7.56         7.37 o                         
   4  11   7         74.44         76.90         8.65 o                         
   5  11   7          0.98          6.98         7.93 o                         
   6  11   7         43.35         48.62         8.16 o                         
   7  11   7          0.34         -4.91         7.54 o                         
   8  11   7         15.44         18.40         8.79 o                         
   9  11   7          1.30          1.12        10.34 o                         
  -1  12   7          6.02         -0.54        10.49 o                         
   0  12   7         12.13         15.42        13.60 o                         
   1  12   7         17.92         17.80         7.75 o                         
   2  12   7         78.66         55.71         8.79 o                         
   3  12   7        215.96        210.46        13.99 o                         
   4  12   7          6.64         12.39         8.54 o                         
   5  12   7          5.14         -3.09         7.44 o                         
   6  12   7        132.71        137.15         9.71 o                         
   7  12   7         53.51         62.36        10.19 o                         
   8  12   7         28.79         39.16        16.53 o                         
   1  13   7        207.32        224.33        14.15 o                         
   2  13   7         26.66         13.80         7.94 o                         
   3  13   7        144.82        153.16        11.42 o                         
   4  13   7         54.26         55.14        10.04 o                         
   5  13   7         30.07         27.04         8.39 o                         
   6  13   7          1.72          4.61         8.81 o                         
  -5 -12   8         53.93         57.62        14.76 o                         
  -4 -12   8         21.06          7.21        15.16 o                         
  -3 -12   8         23.46         28.39        10.98 o                         
  -2 -12   8         39.48         33.77        14.17 o                         
  -1 -12   8        311.12        342.47        16.42 o                         
   0 -12   8        105.38        117.64         9.90 o                         
   1 -12   8          3.76          6.55         8.35 o                         
  -6 -11   8         13.45         -1.22         9.87 o                         
  -5 -11   8         16.03         17.74         8.51 o                         
  -4 -11   8         72.30         79.14         9.17 o                         
  -3 -11   8          0.17          4.56         8.21 o                         
  -2 -11   8          8.93          8.32         7.44 o                         
  -1 -11   8         40.67         49.71        12.72 o                         
   0 -11   8        205.55        201.46        11.51 o                         
   1 -11   8          8.90         12.04         9.40 o                         
   2 -11   8         66.85         81.28         9.57 o                         
   3 -11   8          0.58         -5.30         9.77 o                         
  -7 -10   8         33.99         25.31        16.59 o                         
  -6 -10   8        120.42        128.90        16.15 o                         
  -5 -10   8         32.45         32.88         8.60 o                         
  -4 -10   8        222.14        235.86        13.08 o                         
  -3 -10   8         35.41         31.81        11.89 o                         
  -2 -10   8        150.52        173.44        10.79 o                         
  -1 -10   8         16.42         14.03         6.95 o                         
   0 -10   8         84.32         89.59        15.11 o                         
   1 -10   8         47.77         46.37         8.34 o                         
   2 -10   8          7.71         10.36         7.60 o                         
   3 -10   8          2.84          7.54         9.15 o                         
   4 -10   8         15.81          9.27         8.58 o                         
  -8  -9   8         45.53         44.44        10.52 o                         
  -7  -9   8         22.21         16.32         9.72 o                         
  -6  -9   8        131.58        142.41        17.06 o                         
  -5  -9   8         48.80         45.97        12.78 o                         
  -4  -9   8          2.30         13.65         8.15 o                         
  -3  -9   8          2.12          6.33         5.64 o                         
  -2  -9   8          8.29         11.32         7.42 o                         
  -1  -9   8         31.02         24.01         5.61 o                         
   0  -9   8         31.64         24.65         6.25 o                         
   1  -9   8        125.46        114.18         7.22 o                         
   2  -9   8        121.01        107.69        10.40 o                         
   3  -9   8         18.67         18.52         6.52 o                         
   4  -9   8         45.29         44.30        11.36 o                         
   5  -9   8         22.28         13.52         9.88 o                         
  -8  -8   8         47.09         48.61        10.29 o                         
  -7  -8   8         86.52         96.36         8.66 o                         
  -6  -8   8         11.70          8.53         6.39 o                         
  -5  -8   8         13.16         10.93         5.87 o                         
  -4  -8   8         40.95         39.77        10.46 o                         
  -3  -8   8          0.00          3.05         4.52 o                         
  -2  -8   8         36.69         48.51         5.79 o                         
  -1  -8   8         69.50         70.41         5.80 o                         
   0  -8   8         20.43         19.27         5.29 o                         
   1  -8   8        118.03        124.08         7.70 o                         
   2  -8   8         83.43         66.02         6.23 o                         
   3  -8   8         12.78          8.11         5.16 o                         
   4  -8   8          2.36          0.58         6.96 o                         
   5  -8   8         22.00         26.26         7.98 o                         
   6  -8   8         86.65         86.02        11.70 o                         
  -8  -7   8         27.59         14.15        11.74 o                         
  -7  -7   8         30.15         29.81         6.67 o                         
  -6  -7   8         52.89         45.10         6.54 o                         
  -5  -7   8          0.00         -2.25         5.51 o                         
  -4  -7   8          0.00         -1.48         5.51 o                         
  -3  -7   8          7.45          6.95         4.91 o                         
  -2  -7   8          0.87          0.11         4.06 o                         
  -1  -7   8         57.15         40.16         5.71 o                         
   0  -7   8         33.85         29.43         4.20 o                         
   1  -7   8        211.25        223.70        13.06 o                         
   2  -7   8        228.94        222.41         9.79 o                         
   3  -7   8         83.16         91.22        16.99 o                         
   4  -7   8         31.54         30.13         5.43 o                         
   5  -7   8          0.04          3.49         8.78 o                         
   6  -7   8        100.72        104.02         8.76 o                         
   7  -7   8          3.07         11.44         8.61 o                         
  -9  -6   8          0.07         -8.36        11.97 o                         
  -8  -6   8          7.98          2.20         7.35 o                         
  -7  -6   8          0.53          7.08         7.43 o                         
  -6  -6   8         49.60         48.45         6.31 o                         
  -5  -6   8         20.75         19.19         5.75 o                         
  -4  -6   8          1.57          5.02         5.59 o                         
  -3  -6   8        153.96        148.11         8.73 o                         
  -2  -6   8        308.22        316.04         9.44 o                         
  -1  -6   8        445.15        434.73        23.28 o                         
   0  -6   8        250.73        261.60         8.05 o                         
   1  -6   8        209.17        192.07         7.24 o                         
   2  -6   8         22.88         21.67         5.42 o                         
   3  -6   8         26.81         30.34         7.75 o                         
   4  -6   8        228.65        234.44        13.13 o                         
   5  -6   8          1.16          2.19         4.93 o                         
   6  -6   8          8.50         13.57         8.08 o                         
   7  -6   8         51.50         54.38        13.39 o                         
   8  -6   8          5.62          5.02         9.75 o                         
  -9  -5   8          1.04          1.38         8.71 o                         
  -8  -5   8          1.75          2.96         8.12 o                         
  -7  -5   8         13.65          6.03         6.70 o                         
  -6  -5   8         57.10         59.97         6.77 o                         
  -5  -5   8         63.72         67.20         6.87 o                         
  -4  -5   8          0.06          0.43         5.22 o                         
  -3  -5   8        382.81        370.73         9.80 o                         
  -2  -5   8         95.36        105.69         5.37 o                         
  -1  -5   8       1219.90       1292.83        25.81 o                         
   0  -5   8         17.41         18.16         4.25 o                         
   1  -5   8        181.84        185.29         5.93 o                         
   2  -5   8         23.93         19.88         3.69 o                         
   3  -5   8        233.75        243.65         8.32 o                         
   4  -5   8        436.32        414.93        20.80 o                         
   5  -5   8          0.28         -2.55         4.65 o                         
   6  -5   8          1.81          5.69         5.60 o                         
   7  -5   8          1.83         -5.65         6.78 o                         
   8  -5   8         82.13         87.13        10.85 o                         
  -9  -4   8          2.37          9.49         7.88 o                         
  -8  -4   8         23.09         19.66        11.62 o                         
  -7  -4   8         27.37         19.30        21.24 o                         
  -6  -4   8         84.22         96.13        10.59 o                         
  -5  -4   8          4.43          8.52         4.37 o                         
  -4  -4   8        254.06        234.67         7.50 o                         
  -3  -4   8        139.94        135.09         5.71 o                         
  -2  -4   8        194.98        223.81         6.53 o                         
  -1  -4   8        663.33        687.25        21.73 o                         
   0  -4   8         29.61         31.19         3.81 o                         
   1  -4   8          2.23          3.05         3.13 o                         
   2  -4   8        312.92        327.83         9.51 o                         
   3  -4   8          5.28          3.20         3.51 o                         
   4  -4   8        268.52        274.36         7.68 o                         
   5  -4   8        944.08        907.78        26.69 o                         
   6  -4   8          5.65         -0.50         4.38 o                         
   7  -4   8          3.66          5.06         5.97 o                         
   8  -4   8        231.17        230.29        15.90 o                         
   9  -4   8         43.43         42.67        16.08 o                         
  -9  -3   8         18.35         12.39         7.76 o                         
  -8  -3   8         55.58         45.99        15.30 o                         
  -7  -3   8        201.16        184.73        11.11 o                         
  -6  -3   8         54.00         58.63         6.07 o                         
  -5  -3   8         11.14         10.14         4.50 o                         
  -4  -3   8        863.56        881.89        19.14 o                         
  -3  -3   8        739.84        758.46        18.79 o                         
  -2  -3   8          4.37          2.58         3.47 o                         
  -1  -3   8         14.51         17.87         2.66 o                         
   0  -3   8         61.43         71.60         3.60 o                         
   1  -3   8          2.09          0.39         2.65 o                         
   2  -3   8         11.22          9.61         2.08 o                         
   3  -3   8         34.92         36.11         2.78 o                         
   4  -3   8         30.41         34.67         4.65 o                         
   5  -3   8         14.66         16.47         4.73 o                         
   6  -3   8         42.34         35.47         5.50 o                         
   7  -3   8        135.11        127.83         7.26 o                         
   8  -3   8         39.39         35.77        12.78 o                         
   9  -3   8        170.12        166.61        10.55 o                         
  -9  -2   8         15.16         19.84         9.26 o                         
  -8  -2   8         34.29         34.83         7.02 o                         
  -7  -2   8        226.87        224.66        10.65 o                         
  -6  -2   8        395.51        414.60        17.03 o                         
  -5  -2   8        263.90        268.78         8.54 o                         
  -4  -2   8        182.11        179.04         6.71 o                         
  -3  -2   8          1.77          1.81         3.19 o                         
  -2  -2   8        798.77        837.28        18.71 o                         
  -1  -2   8       1507.60       1639.46        30.15 o                         
   0  -2   8        211.46        216.51         5.35 o                         
   1  -2   8        112.82        124.39         6.92 o                         
   2  -2   8         25.45         26.47         3.62 o                         
   3  -2   8          4.60          2.39         1.91 o                         
   4  -2   8         21.12         17.69         4.39 o                         
   5  -2   8        165.93        169.17        16.10 o                         
   6  -2   8          0.80          1.64         4.15 o                         
   7  -2   8          2.11          1.91         4.28 o                         
   8  -2   8          0.75         -1.15         6.20 o                         
   9  -2   8          0.54          5.03         9.17 o                         
  10  -2   8          9.55         10.73         8.11 o                         
  -9  -1   8         23.17         16.52         8.20 o                         
  -8  -1   8         14.50         20.34         8.77 o                         
  -7  -1   8         24.01         12.48         6.52 o                         
  -6  -1   8        109.00        112.72        12.37 o                         
  -5  -1   8          5.30          9.84         9.43 o                         
  -4  -1   8        158.69        170.59         8.63 o                         
  -3  -1   8         15.01          8.39         3.01 o                         
  -2  -1   8        160.79        156.29         6.95 o                         
  -1  -1   8       1575.52       1691.47        38.35 o                         
   0  -1   8       1169.38       1225.50        25.30 o                         
   3  -1   8        225.23        220.05         6.81 o                         
   4  -1   8          0.49          1.60         2.58 o                         
   5  -1   8          9.05          3.56         3.23 o                         
   6  -1   8          0.23         -7.87         6.71 o                         
   7  -1   8          9.58          9.77         4.47 o                         
   8  -1   8          1.02          3.48         5.20 o                         
   9  -1   8         29.21         27.24         7.80 o                         
  10  -1   8          5.67          2.74        10.66 o                         
  -9   0   8          0.02         -2.40         9.85 o                         
  -8   0   8          1.86         11.71         9.36 o                         
  -7   0   8         74.70         80.03         7.43 o                         
  -6   0   8          5.15         -1.15         7.29 o                         
  -5   0   8          2.59          1.45         4.52 o                         
  -4   0   8         14.54         13.49         5.00 o                         
  -3   0   8         61.03         76.72         6.43 o                         
  -2   0   8        447.72        449.30        15.31 o                         
  -1   0   8        345.97        404.15        11.39 o                         
   0   0   8         21.09         32.09         3.74 o                         
   3   0   8          4.71          3.09         1.23 o                         
   4   0   8         23.27         16.75         2.45 o                         
   5   0   8         26.37         32.85         4.45 o                         
   6   0   8        294.43        304.73         8.86 o                         
   7   0   8         87.59         75.17         5.39 o                         
   8   0   8          7.61          2.10         4.65 o                         
   9   0   8         14.40         13.77         9.27 o                         
  10   0   8         95.81        100.34         9.16 o                         
  -8   1   8         24.72         19.74         8.91 o                         
  -7   1   8         16.12         12.87         6.25 o                         
  -6   1   8          5.30          7.57         5.33 o                         
  -5   1   8         93.42         96.23         6.20 o                         
  -4   1   8        148.26        135.70         7.48 o                         
  -3   1   8          0.95          4.16         4.36 o                         
  -2   1   8         81.78         74.80         4.12 o                         
  -1   1   8        487.40        526.38        10.93 o                         
   0   1   8        407.33        442.63         9.73 o                         
   1   1   8       1171.60       1196.27        41.23 o                         
   3   1   8        269.61        240.74        10.62 o                         
   4   1   8         28.82         31.20         2.05 o                         
   5   1   8         12.97         20.47         3.13 o                         
   6   1   8         27.41         26.05         4.12 o                         
   7   1   8         41.68         42.22         6.43 o                         
   8   1   8         21.81         22.55         5.43 o                         
   9   1   8         45.24         37.06         6.80 o                         
  10   1   8         30.07         29.64         7.76 o                         
  11   1   8        141.66        142.86        11.19 o                         
  -8   2   8          7.85          0.18         8.65 o                         
  -7   2   8          0.00         -9.22         8.70 o                         
  -6   2   8          1.04          1.91         6.56 o                         
  -5   2   8        162.34        172.51        10.47 o                         
  -4   2   8          2.72          8.64         5.24 o                         
  -3   2   8        966.36        973.00        20.77 o                         
  -2   2   8        144.92        163.96         6.11 o                         
  -1   2   8        457.84        497.93        11.13 o                         
   0   2   8         70.42         73.07         4.18 o                         
   1   2   8         13.95         11.91         2.27 o                         
   2   2   8         24.74         20.14         2.45 o                         
   3   2   8        319.29        320.18         9.53 o                         
   4   2   8          0.62          1.29         2.50 o                         
   5   2   8        122.55        121.86         5.60 o                         
   6   2   8          3.90          3.23         4.26 o                         
   7   2   8         66.71         58.91         5.13 o                         
   8   2   8        121.51        136.68        10.79 o                         
   9   2   8        105.94        124.62        13.24 o                         
  10   2   8         14.69          9.61         8.32 o                         
  11   2   8        100.91        118.65        10.55 o                         
  -8   3   8          1.92          8.65        13.55 o                         
  -7   3   8          0.45         -1.70         6.87 o                         
  -6   3   8        146.11        108.71        11.50 o                         
  -5   3   8          1.96          6.25         4.84 o                         
  -4   3   8        487.89        493.83        15.43 o                         
  -3   3   8        187.87        177.36         7.18 o                         
  -2   3   8        149.79        157.87         6.44 o                         
  -1   3   8         18.54         21.34         3.06 o                         
   0   3   8         11.57         16.10         3.19 o                         
   1   3   8         71.72         78.78         4.72 o                         
   2   3   8         45.81         50.76         3.07 o                         
   3   3   8        195.58        203.03         6.39 o                         
   4   3   8        144.19        148.38         5.30 o                         
   5   3   8         47.68         55.31         3.36 o                         
   6   3   8          3.51          0.36         2.92 o                         
   7   3   8          2.45          2.04         4.32 o                         
   8   3   8         65.95         79.96         6.03 o                         
   9   3   8         34.40         34.73         8.01 o                         
  10   3   8         63.65         64.07         7.90 o                         
  11   3   8         11.39         14.84         7.68 o                         
  -7   4   8         31.10         26.09         8.46 o                         
  -6   4   8         15.22         12.72         7.88 o                         
  -5   4   8          8.11          6.12         5.86 o                         
  -4   4   8        105.83         99.77         7.69 o                         
  -3   4   8         15.76         12.07         4.93 o                         
  -2   4   8         94.03         83.58         7.24 o                         
  -1   4   8        116.81        113.32         5.12 o                         
   0   4   8        148.93        152.18         6.60 o                         
   1   4   8        189.20        211.95         9.45 o                         
   2   4   8        250.77        288.79         8.10 o                         
   3   4   8        469.78        451.70        10.82 o                         
   4   4   8        306.37        332.36         8.56 o                         
   5   4   8       1344.46       1456.91        31.72 o                         
   6   4   8          3.52          7.86         3.94 o                         
   7   4   8          4.16          7.46         3.86 o                         
   8   4   8          6.66         11.92         6.19 o                         
   9   4   8          0.21         -0.59         6.39 o                         
  10   4   8         31.37         37.12         7.32 o                         
  11   4   8        163.91        176.09        12.78 o                         
  -7   5   8         82.25         78.31        10.41 o                         
  -6   5   8         15.56         19.94         7.07 o                         
  -5   5   8        254.68        261.11        12.04 o                         
  -4   5   8         10.58          9.48         5.06 o                         
  -3   5   8         20.93         20.05         5.11 o                         
  -2   5   8        265.22        257.45         9.24 o                         
  -1   5   8       1104.14       1105.39        46.09 o                         
   0   5   8         26.43         25.76         3.51 o                         
   1   5   8         13.96         11.05         3.37 o                         
   2   5   8         41.80         50.84         4.70 o                         
   3   5   8        591.26        600.59        13.17 o                         
   4   5   8        250.36        263.38        12.36 o                         
   5   5   8         14.54         16.58         4.24 o                         
   6   5   8          0.12         -3.50         4.97 o                         
   7   5   8         66.68         85.74         7.72 o                         
   8   5   8          0.13          0.17         5.68 o                         
   9   5   8         43.23         42.41         6.83 o                         
  10   5   8         59.88         72.34         8.48 o                         
  11   5   8         21.61         26.39        12.26 o                         
  -6   6   8         42.68         28.74         9.89 o                         
  -5   6   8         28.55         25.76         7.12 o                         
  -4   6   8         33.94         30.56         6.20 o                         
  -3   6   8         48.68         54.43         6.07 o                         
  -2   6   8         20.88         17.04         5.04 o                         
  -1   6   8         97.75         99.21         5.79 o                         
   0   6   8         54.72         44.90         4.37 o                         
   1   6   8        138.20        143.56         7.46 o                         
   2   6   8          0.79          2.79         4.02 o                         
   3   6   8         49.88         62.42         4.91 o                         
   4   6   8         23.48         24.08         4.11 o                         
   5   6   8         30.70         28.17         6.04 o                         
   6   6   8         56.07         63.79         4.88 o                         
   7   6   8          2.64          8.52         5.11 o                         
   8   6   8         25.76         22.67         5.37 o                         
   9   6   8          1.29         -3.88         6.60 o                         
  10   6   8          4.11         -1.18         7.39 o                         
  11   6   8         25.01         25.17         9.30 o                         
  -5   7   8          1.49         -5.07         8.86 o                         
  -4   7   8         16.56         13.18         8.37 o                         
  -3   7   8          0.27         -4.93         6.76 o                         
  -2   7   8         16.71         17.88         7.12 o                         
  -1   7   8         46.61         52.04         6.00 o                         
   0   7   8        152.70        154.08         7.40 o                         
   1   7   8        220.51        223.68         9.31 o                         
   2   7   8          0.32         -1.63         3.87 o                         
   3   7   8        106.58        118.24         9.30 o                         
   4   7   8         18.31         12.81         5.07 o                         
   5   7   8          4.24          8.40         4.70 o                         
   6   7   8         43.42         42.05         5.35 o                         
   7   7   8         10.43         11.65         5.27 o                         
   8   7   8         81.65         86.61         6.90 o                         
   9   7   8          0.36          3.62         7.30 o                         
  10   7   8          8.28          4.93        11.24 o                         
  11   7   8        232.07        226.35        14.97 o                         
  -5   8   8         12.84         12.89         9.32 o                         
  -4   8   8         46.47         45.31         9.48 o                         
  -3   8   8          7.66         13.66         8.21 o                         
  -2   8   8         74.41         71.83         6.85 o                         
  -1   8   8         14.96         14.81         5.47 o                         
   0   8   8        187.41        190.96        20.75 o                         
   1   8   8       1038.96       1109.95        24.10 o                         
   2   8   8        187.18        183.19         8.82 o                         
   3   8   8        317.29        320.24        12.36 o                         
   4   8   8         35.13         37.75         7.71 o                         
   5   8   8          4.78          5.56         4.61 o                         
   6   8   8         41.14         45.92         6.31 o                         
   7   8   8         75.42         58.45         7.93 o                         
   8   8   8          0.23         10.09        10.08 o                         
   9   8   8         60.80         87.26         8.44 o                         
  10   8   8          3.64          3.40         8.52 o                         
  -4   9   8        112.38        107.34        13.66 o                         
  -3   9   8         15.37         17.48         8.13 o                         
  -2   9   8          1.24          4.15         6.34 o                         
  -1   9   8         35.16         29.96         6.21 o                         
   0   9   8         46.80         43.64         6.89 o                         
   1   9   8          0.69         -0.50         5.15 o                         
   2   9   8         45.87         46.20         6.87 o                         
   3   9   8        293.11        254.77         9.79 o                         
   4   9   8        126.61        120.71         8.75 o                         
   5   9   8        151.99        150.53         7.90 o                         
   6   9   8         10.41          7.37         5.47 o                         
   7   9   8         12.77          7.54         6.75 o                         
   8   9   8         43.07         45.68         8.02 o                         
   9   9   8         10.08          7.37         9.15 o                         
  10   9   8         14.93          8.35         9.51 o                         
  -3  10   8          2.31         -1.33         8.76 o                         
  -2  10   8         15.46         10.70         7.89 o                         
  -1  10   8          5.56          4.02         6.26 o                         
   0  10   8         16.96         12.80         5.98 o                         
   1  10   8        218.67        199.42        10.10 o                         
   2  10   8        191.81        216.53        12.35 o                         
   3  10   8         87.36         87.07         7.35 o                         
   4  10   8         15.46         10.78         7.78 o                         
   5  10   8         18.79          7.30         9.58 o                         
   6  10   8         74.61         63.70         7.08 o                         
   7  10   8          0.23          0.50         9.39 o                         
   8  10   8         37.29         39.22         7.79 o                         
   9  10   8         52.27         56.98        11.79 o                         
  -2  11   8         81.74         82.12        10.41 o                         
  -1  11   8         33.75         34.80         7.75 o                         
   0  11   8          2.69          4.33         7.34 o                         
   1  11   8         66.89         63.56         9.77 o                         
   2  11   8          8.11          5.52         6.43 o                         
   3  11   8         90.44         77.89         8.68 o                         
   4  11   8         91.98         87.75         8.58 o                         
   5  11   8        122.22        111.34         9.50 o                         
   6  11   8         32.12         29.61         9.81 o                         
   7  11   8         34.29         41.13         8.28 o                         
   8  11   8          1.03         -2.57         8.60 o                         
   9  11   8         18.01         15.09        11.69 o                         
   0  12   8        120.09        133.84        21.64 o                         
   1  12   8         19.18         19.88         9.77 o                         
   2  12   8          8.77          3.71         8.16 o                         
   3  12   8         48.61         54.56        12.67 o                         
   4  12   8         21.34         21.51         9.22 o                         
   5  12   8          0.74          0.39         9.26 o                         
   6  12   8         45.01         37.87         8.70 o                         
   7  12   8         34.62         28.66        10.39 o                         
   8  12   8         10.48         -2.74        13.21 o                         
   2  13   8        159.88        163.88        11.47 o                         
   3  13   8          2.99          0.27         8.45 o                         
   4  13   8        107.27        115.04        10.77 o                         
   5  13   8          0.37         -3.40         9.64 o                         
   6  13   8          2.03          2.82        10.22 o                         
  -4 -12   9          7.25         17.81        13.10 o                         
  -3 -12   9        344.52        335.98        18.22 o                         
  -2 -12   9          0.05          4.99        12.52 o                         
  -1 -12   9        333.22        339.83        14.76 o                         
   0 -12   9         22.50         31.95        10.00 o                         
  -5 -11   9         49.86         56.92         9.37 o                         
  -4 -11   9          0.00          3.92         8.71 o                         
  -3 -11   9         44.69         51.47         8.64 o                         
  -2 -11   9        126.10        120.09        10.92 o                         
  -1 -11   9         99.74        110.50        10.70 o                         
   0 -11   9          0.16         -2.89         8.60 o                         
   1 -11   9         21.00         14.05        10.66 o                         
   2 -11   9         11.97          9.23         7.89 o                         
  -6 -10   9         29.25         22.40        10.20 o                         
  -5 -10   9        173.98        180.14        25.46 o                         
  -4 -10   9          4.89          0.95        15.17 o                         
  -3 -10   9        130.44        165.22        11.70 o                         
  -2 -10   9         58.41         66.00         8.25 o                         
  -1 -10   9          1.61         -1.30         7.44 o                         
   0 -10   9         42.27         38.47         7.34 o                         
   1 -10   9         41.97         57.81         9.17 o                         
   2 -10   9          0.18         -7.32        14.21 o                         
   3 -10   9          6.87         -3.97         9.63 o                         
   4 -10   9          1.23         -0.26         9.90 o                         
  -7  -9   9          0.08         -1.42        13.55 o                         
  -6  -9   9         58.98         58.04        11.01 o                         
  -5  -9   9         58.60         57.43        12.91 o                         
  -4  -9   9          2.99         -9.55         9.96 o                         
  -3  -9   9        121.83        135.59         8.36 o                         
  -2  -9   9          0.65          2.59         5.79 o                         
  -1  -9   9         57.54         74.00        12.01 o                         
   0  -9   9         15.50          9.24         6.82 o                         
   1  -9   9          2.74         10.71        10.84 o                         
   2  -9   9         50.52         55.40         8.13 o                         
   3  -9   9          0.27         -1.69         6.17 o                         
   4  -9   9         14.02         13.27         7.69 o                         
   5  -9   9         34.57         25.98         9.13 o                         
  -8  -8   9         19.00         21.08        10.45 o                         
  -7  -8   9          1.78          1.75         8.37 o                         
  -6  -8   9          1.52          5.44         7.30 o                         
  -5  -8   9          5.99          9.76         6.07 o                         
  -4  -8   9         81.75         69.63         8.19 o                         
  -3  -8   9          0.59         -1.23         4.87 o                         
  -2  -8   9         64.18         64.42         5.70 o                         
  -1  -8   9         14.83          9.18         4.68 o                         
   0  -8   9          6.98         14.00         6.10 o                         
   1  -8   9        117.46        100.46        13.57 o                         
   2  -8   9          0.64         -7.19         5.95 o                         
   3  -8   9         45.84         42.92         7.16 o                         
   4  -8   9         21.82         16.28         6.76 o                         
   5  -8   9          2.87          8.19        14.73 o                         
   6  -8   9         46.87         62.55        16.26 o                         
  -8  -7   9         23.56         21.27         9.21 o                         
  -7  -7   9          2.56         -3.31         9.94 o                         
  -6  -7   9          5.61          4.15         6.89 o                         
  -5  -7   9         11.44         17.25         5.74 o                         
  -4  -7   9          2.54          6.52         5.95 o                         
  -3  -7   9         61.84         57.93         5.89 o                         
  -2  -7   9          4.35          1.03         4.20 o                         
  -1  -7   9          1.39          4.26         4.24 o                         
   0  -7   9        476.13        509.61        19.19 o                         
   1  -7   9        401.10        390.00        11.40 o                         
   2  -7   9        507.91        508.65        34.49 o                         
   3  -7   9        204.21        200.07        14.04 o                         
   4  -7   9          3.07          7.62         7.03 o                         
   5  -7   9         17.33         16.38         6.89 o                         
   6  -7   9          2.26         -0.57         7.07 o                         
   7  -7   9        277.01        293.47        12.58 o                         
  -8  -6   9          5.30         10.13         8.23 o                         
  -7  -6   9          8.65          6.69         7.57 o                         
  -6  -6   9          8.30         14.47         9.40 o                         
  -5  -6   9         68.37         75.45        14.40 o                         
  -4  -6   9          9.94         12.19         5.07 o                         
  -3  -6   9        132.03        138.74         7.11 o                         
  -2  -6   9         70.07         81.75         5.28 o                         
  -1  -6   9        265.80        289.75        10.63 o                         
   0  -6   9         11.58          7.10         3.10 o                         
   1  -6   9        209.61        207.86        10.74 o                         
   2  -6   9         69.27         76.19         5.74 o                         
   3  -6   9         66.07         71.86         6.91 o                         
   4  -6   9         18.41         21.01         5.87 o                         
   5  -6   9         26.88         28.72         7.65 o                         
   6  -6   9         26.30         15.16         7.44 o                         
   7  -6   9        113.00        130.87        10.41 o                         
  -8  -5   9         38.67         27.08         8.14 o                         
  -7  -5   9         31.90         38.02         6.95 o                         
  -6  -5   9          1.33          0.09         6.30 o                         
  -5  -5   9         26.02         24.53        10.20 o                         
  -4  -5   9       1079.40       1095.40        22.36 o                         
  -3  -5   9         12.96         13.84         5.36 o                         
  -2  -5   9        157.42        165.46         8.06 o                         
  -1  -5   9         32.61         28.29         3.86 o                         
   0  -5   9        179.86        177.63         6.94 o                         
   1  -5   9          1.56         -1.03         3.56 o                         
   2  -5   9         11.07          9.43         8.84 o                         
   3  -5   9         34.69         36.71         5.11 o                         
   4  -5   9         11.02          9.77         4.72 o                         
   5  -5   9        133.37        122.98         7.56 o                         
   6  -5   9         27.22         19.22         5.43 o                         
   7  -5   9         66.81         65.52         7.12 o                         
   8  -5   9         54.07         44.31        14.53 o                         
  -9  -4   9          0.17          2.78         9.61 o                         
  -8  -4   9         82.86         77.01        13.82 o                         
  -7  -4   9         63.93         65.14         7.56 o                         
  -6  -4   9         44.63         46.27         5.98 o                         
  -5  -4   9         15.35         11.07         6.21 o                         
  -4  -4   9          0.33          1.55         4.22 o                         
  -3  -4   9        555.37        559.86        13.67 o                         
  -2  -4   9       3055.82       3380.19        69.09 o                         
  -1  -4   9        362.13        390.15        11.08 o                         
   0  -4   9         49.01         64.81         5.23 o                         
   1  -4   9        136.78        138.61         5.68 o                         
   2  -4   9        328.49        307.15        11.79 o                         
   3  -4   9         78.31         79.11         4.91 o                         
   4  -4   9         55.68         49.67         4.65 o                         
   5  -4   9         32.41         32.46         9.23 o                         
   6  -4   9          3.50         -1.98         5.80 o                         
   7  -4   9         22.93         18.61         6.11 o                         
   8  -4   9         13.06         16.69         8.48 o                         
   9  -4   9         35.24         35.97        17.30 o                         
  -9  -3   9         15.77         18.60        10.52 o                         
  -8  -3   9          6.77          5.63         7.30 o                         
  -7  -3   9         10.61         14.54         6.48 o                         
  -6  -3   9          0.08         -2.43         5.42 o                         
  -5  -3   9        343.68        300.45        10.22 o                         
  -4  -3   9         15.77         20.96         5.55 o                         
  -3  -3   9        625.20        635.57        26.12 o                         
  -2  -3   9         64.69         69.65         3.99 o                         
  -1  -3   9        292.36        311.64         9.13 o                         
   0  -3   9         48.01         53.14         3.37 o                         
   1  -3   9          3.25          1.66         2.10 o                         
   2  -3   9        245.60        248.94         9.19 o                         
   3  -3   9         16.71         14.22         2.68 o                         
   4  -3   9        114.94        116.33         6.59 o                         
   5  -3   9         67.96         75.56         6.16 o                         
   6  -3   9         78.91         86.04         7.94 o                         
   7  -3   9          8.90          6.90         4.79 o                         
   8  -3   9         40.79         38.61        10.59 o                         
   9  -3   9         13.41         15.54        12.37 o                         
  -8  -2   9        104.85        107.33        10.85 o                         
  -7  -2   9         80.85         82.75         6.97 o                         
  -6  -2   9         95.36         87.47         6.81 o                         
  -5  -2   9         31.58         29.84         5.05 o                         
  -4  -2   9        107.26         95.63         5.94 o                         
  -3  -2   9          0.37         -0.38         3.05 o                         
  -2  -2   9         99.03        100.34         4.52 o                         
  -1  -2   9         72.80         76.95         4.80 o                         
   0  -2   9        103.85         94.96         4.98 o                         
   1  -2   9         65.56         56.91         2.52 o                         
   2  -2   9        103.15         99.47         4.30 o                         
   3  -2   9          4.46          3.46         1.95 o                         
   4  -2   9          9.68          6.26         2.92 o                         
   5  -2   9         46.82         45.23         4.65 o                         
   6  -2   9         60.15         61.78         5.36 o                         
   7  -2   9         80.62         73.82         5.53 o                         
   8  -2   9         62.73         55.19         7.56 o                         
   9  -2   9          0.22          0.21         9.12 o                         
  10  -2   9          1.57         10.91        10.78 o                         
  -8  -1   9          2.19         -0.24         8.84 o                         
  -7  -1   9         52.03         61.20        10.46 o                         
  -6  -1   9         57.33         57.39         6.61 o                         
  -5  -1   9        192.47        192.19         7.77 o                         
  -4  -1   9        230.09        213.58         8.75 o                         
  -3  -1   9        106.05        100.27         8.14 o                         
  -2  -1   9          2.06          1.71         2.92 o                         
  -1  -1   9        161.37        163.37         5.14 o                         
   0  -1   9         12.97         13.44         2.39 o                         
   3  -1   9        235.20        212.44         9.71 o                         
   4  -1   9          0.00          1.78         2.09 o                         
   5  -1   9         12.78          7.84         3.68 o                         
   6  -1   9         56.90         60.92         4.37 o                         
   7  -1   9         82.52         68.58         6.80 o                         
   8  -1   9          0.85          3.87         4.93 o                         
   9  -1   9          7.35         -5.27         8.70 o                         
  10  -1   9          4.89          0.26        13.68 o                         
  -8   0   9         24.13         24.97        15.95 o                         
  -7   0   9         56.78         53.50        16.08 o                         
  -6   0   9         11.28          8.95         5.69 o                         
  -5   0   9        190.44        177.36         9.10 o                         
  -4   0   9        363.77        362.75        27.72 o                         
  -3   0   9        181.74        193.34         6.80 o                         
  -2   0   9          3.09          3.02         4.37 o                         
  -1   0   9         69.71         83.52         3.61 o                         
   0   0   9        311.42        324.16        10.89 o                         
   4   0   9         48.68         53.82         2.87 o                         
   5   0   9        159.89        158.83         5.76 o                         
   6   0   9         89.22         71.02         7.04 o                         
   7   0   9         25.73         25.30         4.79 o                         
   8   0   9         60.41         51.53         7.26 o                         
   9   0   9         13.28          6.97         6.36 o                         
  10   0   9         79.55         87.87        12.41 o                         
  -8   1   9          2.55          3.91         9.70 o                         
  -7   1   9         18.81         10.87         6.65 o                         
  -6   1   9          0.01         -4.12         6.43 o                         
  -5   1   9          5.03          7.28         5.56 o                         
  -4   1   9          1.59          0.03         5.01 o                         
  -3   1   9          0.18          3.27         4.37 o                         
  -2   1   9         15.76         19.49         7.04 o                         
  -1   1   9         26.95         31.11         3.23 o                         
   0   1   9         18.79         13.65         2.44 o                         
   1   1   9        665.49        692.84        14.96 o                         
   4   1   9        377.39        386.91         9.82 o                         
   5   1   9          2.23          3.97         3.30 o                         
   6   1   9        110.52        103.55         5.50 o                         
   7   1   9        177.25        169.47         9.57 o                         
   8   1   9         78.06         82.85         6.67 o                         
   9   1   9          7.15          1.17         6.25 o                         
  10   1   9         64.95         76.53        11.85 o                         
  -8   2   9          0.20          5.35         7.92 o                         
  -7   2   9          1.10          4.38         6.93 o                         
  -6   2   9         17.90         22.80         7.21 o                         
  -5   2   9        149.47        147.04        13.51 o                         
  -4   2   9         42.35         46.73         5.25 o                         
  -3   2   9        113.39        110.81         6.52 o                         
  -2   2   9         25.17         25.70         4.41 o                         
  -1   2   9        140.09        147.41         6.18 o                         
   0   2   9        405.04        440.21        12.63 o                         
   1   2   9       1656.31       1721.75        35.30 o                         
   2   2   9        555.31        517.35        15.28 o                         
   3   2   9          1.40         -0.65         1.94 o                         
   4   2   9        220.25        214.28         8.87 o                         
   5   2   9        290.02        282.43         7.76 o                         
   6   2   9          5.57          6.67         3.97 o                         
   7   2   9          0.00         -0.87         3.85 o                         
   8   2   9         80.30         87.93         5.97 o                         
   9   2   9          0.09          0.10         9.31 o                         
  10   2   9        205.97        215.68        10.97 o                         
  11   2   9        144.30        150.24        14.20 o                         
  -7   3   9          8.30          6.14         8.66 o                         
  -6   3   9         36.64         21.92         9.34 o                         
  -5   3   9         79.86         87.88         8.91 o                         
  -4   3   9          6.12          8.73         4.79 o                         
  -3   3   9        237.77        257.31        10.04 o                         
  -2   3   9        298.95        333.01        20.98 o                         
  -1   3   9         11.38         11.59         3.88 o                         
   0   3   9         56.13         57.89         3.69 o                         
   1   3   9          2.85          1.16         2.26 o                         
   2   3   9         36.63         42.19         4.10 o                         
   3   3   9         89.48         90.23         4.37 o                         
   4   3   9         79.49         90.99         5.94 o                         
   5   3   9          2.22          5.23         4.65 o                         
   6   3   9         12.00         10.88         3.37 o                         
   7   3   9          6.55          1.08         6.71 o                         
   8   3   9         56.71         57.26         8.14 o                         
   9   3   9         16.96         24.80         6.41 o                         
  10   3   9        308.89        358.38        14.16 o                         
  11   3   9         21.53         17.96         9.92 o                         
  -7   4   9          0.18          0.00         8.49 o                         
  -6   4   9          0.66          1.14         8.96 o                         
  -5   4   9         50.92         47.13         6.34 o                         
  -4   4   9          0.10          3.87         5.11 o                         
  -3   4   9          9.87         10.35         5.07 o                         
  -2   4   9        176.79        169.49         7.94 o                         
  -1   4   9         42.02         49.67         4.98 o                         
   0   4   9         47.68         50.08         4.51 o                         
   1   4   9          0.01         -0.51         2.92 o                         
   2   4   9         38.28         38.48         2.83 o                         
   3   4   9        109.83         98.76         4.71 o                         
   4   4   9        475.52        491.19        11.49 o                         
   5   4   9          0.14          0.39         4.26 o                         
   6   4   9          0.00         -1.62         3.56 o                         
   7   4   9         26.06         25.14         6.51 o                         
   8   4   9          9.06         15.31         5.16 o                         
   9   4   9         67.37         85.07         9.43 o                         
  10   4   9        186.05        170.31         9.94 o                         
  11   4   9         21.96         18.24         9.79 o                         
  -6   5   9         32.81         41.33        10.11 o                         
  -5   5   9         13.29         11.00         6.80 o                         
  -4   5   9        153.82        139.88         8.58 o                         
  -3   5   9         49.53         45.82         6.56 o                         
  -2   5   9        133.19        137.89        11.12 o                         
  -1   5   9       1487.98       1440.71        29.48 o                         
   0   5   9        132.74        109.26         5.63 o                         
   1   5   9         25.38         29.61         3.38 o                         
   2   5   9         46.44         46.11         6.46 o                         
   3   5   9         81.68         88.39         4.70 o                         
   4   5   9        194.61        234.54         7.96 o                         
   5   5   9         33.62         47.03         4.25 o                         
   6   5   9         22.15         19.23         3.95 o                         
   7   5   9          3.47          3.54         4.24 o                         
   8   5   9         47.52         44.69         7.55 o                         
   9   5   9        117.90        106.03         9.59 o                         
  10   5   9          7.09         12.38         7.59 o                         
  11   5   9        267.23        296.65        14.87 o                         
  -6   6   9          1.95          0.94         7.46 o                         
  -5   6   9          0.11         13.30        10.31 o                         
  -4   6   9          0.95          0.50         6.19 o                         
  -3   6   9          0.81          6.92         5.43 o                         
  -2   6   9         34.09         37.39         5.25 o                         
  -1   6   9        144.25        139.15         8.01 o                         
   0   6   9        103.39        103.62         7.60 o                         
   1   6   9        286.80        291.06        12.62 o                         
   2   6   9        141.49        149.31         7.56 o                         
   3   6   9        259.04        284.57         8.83 o                         
   4   6   9        401.52        395.24        10.68 o                         
   5   6   9         41.13         41.91         7.80 o                         
   6   6   9         44.69         29.81         5.49 o                         
   7   6   9         64.07         54.90         6.66 o                         
   8   6   9        118.29        110.09        20.48 o                         
   9   6   9          6.33         12.66        10.73 o                         
  10   6   9          3.02          6.50        12.34 o                         
  11   6   9          4.15          3.70         9.08 o                         
  -5   7   9         76.00         89.23         9.19 o                         
  -4   7   9         29.11         30.19         8.69 o                         
  -3   7   9          1.01          1.42         9.94 o                         
  -2   7   9         27.57         30.08         7.67 o                         
  -1   7   9         48.15         42.63         6.20 o                         
   0   7   9         35.55         33.39         6.39 o                         
   1   7   9         65.51         58.16         5.68 o                         
   2   7   9        104.80        100.04         5.80 o                         
   3   7   9        343.96        345.75        11.57 o                         
   4   7   9          2.89          2.62         4.26 o                         
   5   7   9          0.85          0.01         3.96 o                         
   6   7   9         74.65         57.08         5.51 o                         
   7   7   9          6.75          7.19         5.66 o                         
   8   7   9         78.58         84.83         6.94 o                         
   9   7   9          0.85          2.58        10.27 o                         
  10   7   9         15.58         19.14        10.56 o                         
  -4   8   9        119.03        111.20        19.64 o                         
  -3   8   9          0.32         -6.80         6.57 o                         
  -2   8   9         45.36         43.99         6.71 o                         
  -1   8   9          8.51         11.16         5.38 o                         
   0   8   9         14.06          6.96         7.03 o                         
   1   8   9         34.96         33.35         5.89 o                         
   2   8   9        136.77        132.13        16.67 o                         
   3   8   9         83.36         85.13         8.40 o                         
   4   8   9        108.13         99.60         6.76 o                         
   5   8   9        659.72        597.05        21.16 o                         
   6   8   9         37.35         41.83         7.32 o                         
   7   8   9         70.32         74.90        11.75 o                         
   8   8   9          1.67          9.45         9.28 o                         
   9   8   9          0.45          4.07         7.24 o                         
  10   8   9          8.51          7.66         8.73 o                         
  -3   9   9         42.40         39.84         9.36 o                         
  -2   9   9         18.54         22.03         6.75 o                         
  -1   9   9         12.05          8.25         8.00 o                         
   0   9   9        515.44        502.64        14.01 o                         
   1   9   9         58.89         61.43         6.38 o                         
   2   9   9        252.63        272.32        11.71 o                         
   3   9   9          8.88          2.36         5.78 o                         
   4   9   9          0.10          0.73         5.38 o                         
   5   9   9          0.15          1.37         6.64 o                         
   6   9   9         27.67         23.39         5.93 o                         
   7   9   9         37.62         37.41         7.46 o                         
   8   9   9          2.91         -3.80         7.20 o                         
   9   9   9         20.10         13.22         9.85 o                         
  10   9   9         76.94         87.21        10.83 o                         
  -2  10   9        101.16        106.67        10.87 o                         
  -1  10   9          9.85          4.53         9.97 o                         
   0  10   9        262.73        262.01        13.02 o                         
   1  10   9         67.10         68.61         8.04 o                         
   2  10   9        386.85        396.41        12.13 o                         
   3  10   9         12.36         10.89         5.97 o                         
   4  10   9          5.68         10.13         7.72 o                         
   5  10   9          1.47          3.90         7.69 o                         
   6  10   9          4.95          3.65         6.34 o                         
   7  10   9         17.98         12.22        11.46 o                         
   8  10   9          0.01          1.07         9.29 o                         
   9  10   9         63.61         74.92        12.26 o                         
  -1  11   9        102.09         98.47         9.67 o                         
   0  11   9          0.11          1.36         7.43 o                         
   1  11   9          8.18          6.10         9.37 o                         
   2  11   9         78.53         72.75         7.67 o                         
   3  11   9         49.92         56.02         9.86 o                         
   4  11   9         34.76         30.32        10.10 o                         
   5  11   9         33.63         21.87         7.62 o                         
   6  11   9         16.81         18.11        10.18 o                         
   7  11   9         11.74         15.20        11.00 o                         
   8  11   9         16.26         20.27        11.17 o                         
   1  12   9          0.14          6.63         8.24 o                         
   2  12   9          1.80          2.13         7.85 o                         
   3  12   9         77.65         75.88        10.85 o                         
   4  12   9         61.27         58.74         8.95 o                         
   5  12   9          1.04          5.32         8.47 o                         
   6  12   9          4.38         -5.36         9.63 o                         
   7  12   9          6.63          7.75        11.62 o                         
   4  13   9         14.21         10.42         9.81 o                         
  -5 -11  10         11.97          9.51        10.92 o                         
  -4 -11  10         25.26         26.94        12.07 o                         
  -3 -11  10         28.50         38.23         8.78 o                         
  -2 -11  10         50.19         52.97        10.95 o                         
  -1 -11  10         71.53         77.82        10.53 o                         
   0 -11  10        236.14        231.45        18.68 o                         
   1 -11  10          7.41          9.05         8.39 o                         
   2 -11  10          9.93         10.76         9.81 o                         
  -6 -10  10        178.29        176.96        13.02 o                         
  -5 -10  10         13.50          2.99        10.61 o                         
  -4 -10  10          0.00          8.50        11.55 o                         
  -3 -10  10         38.07         34.42        12.25 o                         
  -2 -10  10         29.46         29.12        11.36 o                         
  -1 -10  10        111.75        119.53         9.42 o                         
   0 -10  10          0.09         -8.76         8.93 o                         
   1 -10  10         32.73         31.05         8.05 o                         
   2 -10  10          0.00          0.81         7.66 o                         
   3 -10  10          9.22         20.56        11.38 o                         
  -7  -9  10          0.80          8.52        10.58 o                         
  -6  -9  10        115.41        129.66        13.63 o                         
  -5  -9  10         86.90        117.19        11.99 o                         
  -4  -9  10        106.80        114.82        10.31 o                         
  -3  -9  10        127.02        127.00         9.14 o                         
  -2  -9  10         66.17         76.88         8.87 o                         
  -1  -9  10         10.04          7.75         6.95 o                         
   0  -9  10        105.70        106.03         8.22 o                         
   1  -9  10         60.68         59.09         8.78 o                         
   2  -9  10         66.01         57.03        12.51 o                         
   3  -9  10          3.13          2.28         7.97 o                         
   4  -9  10          0.99         -5.00         9.18 o                         
   5  -9  10         64.28         66.28        27.12 o                         
  -7  -8  10          1.64          0.13        10.51 o                         
  -6  -8  10          0.74         -3.01         9.41 o                         
  -5  -8  10        132.23        132.45         8.91 o                         
  -4  -8  10          0.00         -3.35         7.04 o                         
  -3  -8  10         14.54         22.54        12.06 o                         
  -2  -8  10          5.03          0.03         4.94 o                         
  -1  -8  10          6.40          5.27         5.31 o                         
   0  -8  10         11.78          4.09         5.89 o                         
   1  -8  10          6.58          7.56         4.97 o                         
   2  -8  10         10.97         22.07         6.79 o                         
   3  -8  10         14.65         14.01         9.75 o                         
   4  -8  10         10.58         11.28         7.59 o                         
   5  -8  10          2.06          3.83         9.06 o                         
   6  -8  10         90.17         75.89        11.61 o                         
  -8  -7  10          0.01         -6.04         8.60 o                         
  -7  -7  10          2.65          3.41         9.23 o                         
  -6  -7  10          0.53          3.65         6.17 o                         
  -5  -7  10        175.42        176.04         9.82 o                         
  -4  -7  10        100.77        110.68         8.10 o                         
  -3  -7  10          6.06          7.24         5.89 o                         
  -2  -7  10         15.36         13.49         5.68 o                         
  -1  -7  10        296.02        263.30        13.98 o                         
   0  -7  10        557.41        523.17        13.92 o                         
   1  -7  10         28.67         21.00         6.58 o                         
   2  -7  10         18.50         14.68         6.06 o                         
   3  -7  10         11.86         15.52         9.48 o                         
   4  -7  10         17.49         13.31         6.25 o                         
   5  -7  10         11.06          9.66         8.14 o                         
   6  -7  10         11.79         17.68         9.43 o                         
  -8  -6  10         19.75         39.50        14.40 o                         
  -7  -6  10          7.21          7.19         7.21 o                         
  -6  -6  10         22.25         18.95         7.16 o                         
  -5  -6  10         10.76         10.51         5.51 o                         
  -4  -6  10        327.81        330.42        12.65 o                         
  -3  -6  10         62.71         72.11         9.43 o                         
  -2  -6  10          2.18         -0.25         3.96 o                         
  -1  -6  10          0.32          2.60         3.91 o                         
   0  -6  10          9.06          3.63         4.13 o                         
   1  -6  10        509.77        502.54        12.20 o                         
   2  -6  10         31.07         34.73         7.36 o                         
   3  -6  10         52.61         52.51         4.85 o                         
   4  -6  10         16.43         17.35         5.56 o                         
   5  -6  10        185.09        170.57        18.74 o                         
   6  -6  10          0.35          5.71         6.80 o                         
   7  -6  10         21.01         22.72        12.91 o                         
  -8  -5  10          8.80         15.70        10.18 o                         
  -7  -5  10         30.76         25.70         8.55 o                         
  -6  -5  10          3.06          5.08         8.71 o                         
  -5  -5  10         22.12         19.64         7.14 o                         
  -4  -5  10         67.42         71.65         7.81 o                         
  -3  -5  10         17.45         15.24         5.81 o                         
  -2  -5  10         32.02         29.05         6.97 o                         
  -1  -5  10         14.82         12.20         4.08 o                         
   0  -5  10        179.27        164.94         5.47 o                         
   1  -5  10         75.55         85.02         6.14 o                         
   2  -5  10         72.96         70.68         5.04 o                         
   3  -5  10         46.96         53.99         7.59 o                         
   4  -5  10        226.20        239.19        12.93 o                         
   5  -5  10         20.21         19.06         6.43 o                         
   6  -5  10          0.31          2.44         8.19 o                         
   7  -5  10         13.31          8.68         8.08 o                         
   8  -5  10         31.75         30.99         9.89 o                         
  -8  -4  10         51.15         35.67         8.21 o                         
  -7  -4  10         26.75         31.43         7.21 o                         
  -6  -4  10         22.43         15.92         6.82 o                         
  -5  -4  10          0.91          3.17         7.01 o                         
  -4  -4  10         99.82        100.46         6.21 o                         
  -3  -4  10        330.25        332.03        13.60 o                         
  -2  -4  10         70.59         64.70         8.14 o                         
  -1  -4  10        433.94        443.41        12.42 o                         
   0  -4  10          0.05         -0.05         2.36 o                         
   1  -4  10         11.69         11.42         3.34 o                         
   2  -4  10         53.54         58.58         5.62 o                         
   3  -4  10         43.87         43.67         4.42 o                         
   4  -4  10        191.38        192.93        10.41 o                         
   5  -4  10        162.06        145.32         6.46 o                         
   6  -4  10         61.37         64.34         9.23 o                         
   7  -4  10          0.97          6.65         7.53 o                         
   8  -4  10         14.17          7.43        12.47 o                         
  -8  -3  10        101.13        117.56         9.07 o                         
  -7  -3  10        226.64        225.53        10.64 o                         
  -6  -3  10          8.47          6.79         6.80 o                         
  -5  -3  10          0.80          2.37         4.81 o                         
  -4  -3  10         10.11          8.97         5.42 o                         
  -3  -3  10         24.90         38.11         8.65 o                         
  -2  -3  10        609.29        638.47        15.92 o                         
  -1  -3  10          1.67          6.09         4.45 o                         
   0  -3  10         32.55         33.23         3.74 o                         
   1  -3  10         30.98         30.56         4.20 o                         
   2  -3  10         18.09         22.73         2.53 o                         
   3  -3  10         46.78         48.64         5.55 o                         
   4  -3  10         82.19         83.02         9.62 o                         
   5  -3  10          3.60         -0.87         4.56 o                         
   6  -3  10        126.32        139.36         7.26 o                         
   7  -3  10        189.30        161.15        11.62 o                         
   8  -3  10         72.44         79.27         9.26 o                         
   9  -3  10          1.54          2.17         8.99 o                         
  -8  -2  10          0.92          4.77        10.69 o                         
  -7  -2  10          5.70          9.42         9.94 o                         
  -6  -2  10        152.29        136.14         7.98 o                         
  -5  -2  10         55.03         55.13         6.31 o                         
  -4  -2  10        184.01        191.26         7.22 o                         
  -3  -2  10         25.83         28.34         5.42 o                         
  -2  -2  10         20.13         20.82         3.75 o                         
  -1  -2  10        412.28        430.84        12.33 o                         
   0  -2  10        195.20        217.21         8.67 o                         
   1  -2  10         36.75         40.03         3.75 o                         
   3  -2  10         96.59         87.60         3.60 o                         
   4  -2  10        100.53         96.50         8.08 o                         
   5  -2  10          4.91          7.62         3.34 o                         
   6  -2  10        376.06        391.37        11.79 o                         
   7  -2  10          5.91          7.31         5.51 o                         
   8  -2  10          2.65         -1.28         7.20 o                         
   9  -2  10          0.02         -6.35        14.91 o                         
  -8  -1  10          1.10         -1.31         8.32 o                         
  -7  -1  10          0.10         -0.98         6.75 o                         
  -6  -1  10          0.66          5.57         9.56 o                         
  -5  -1  10         44.60         49.28         7.51 o                         
  -4  -1  10         21.14         11.04         6.10 o                         
  -3  -1  10         40.02         45.55         4.15 o                         
  -2  -1  10         32.48         27.75         3.35 o                         
  -1  -1  10         11.65          8.14         2.70 o                         
   0  -1  10         27.90         20.55         2.26 o                         
   4  -1  10          1.44          2.71         2.84 o                         
   5  -1  10         11.43          9.98         4.15 o                         
   6  -1  10         11.61          7.14         5.47 o                         
   7  -1  10          6.31         11.89         7.09 o                         
   8  -1  10          6.03          5.56         5.49 o                         
   9  -1  10          0.54          7.16         9.94 o                         
  10  -1  10          5.71         23.74        12.73 o                         
  -8   0  10         40.93         50.15        20.60 o                         
  -7   0  10          0.26          5.43        11.17 o                         
  -6   0  10         45.01         42.00         7.66 o                         
  -5   0  10          3.34          3.08         5.07 o                         
  -4   0  10          1.00         -1.66         4.20 o                         
  -3   0  10          1.12         -1.78         3.45 o                         
  -2   0  10        155.08        160.59        17.39 o                         
  -1   0  10          1.75          2.70         2.85 o                         
   0   0  10        372.18        388.74        11.86 o                         
   4   0  10         25.35         19.62         1.91 o                         
   5   0  10        150.97        127.96         6.90 o                         
   6   0  10          5.60          7.22         3.42 o                         
   7   0  10        108.70        102.25         8.19 o                         
   8   0  10          2.32          3.26         5.80 o                         
   9   0  10        107.18        102.20        10.46 o                         
  10   0  10         14.21          1.58        16.30 o                         
  -7   1  10         12.50         11.75         8.25 o                         
  -6   1  10         23.19         11.82         6.51 o                         
  -5   1  10          4.50          0.40         6.50 o                         
  -4   1  10         10.02         13.10         4.98 o                         
  -3   1  10          1.45          5.34         8.13 o                         
  -2   1  10          6.50          3.36         3.81 o                         
  -1   1  10         10.90          9.36         3.47 o                         
   0   1  10         91.85        113.70         5.22 o                         
   1   1  10         31.48         23.76         3.10 o                         
   4   1  10        954.35        942.55        21.37 o                         
   5   1  10        225.22        219.40         6.21 o                         
   6   1  10         34.55         23.40         4.03 o                         
   7   1  10          0.82         -3.12         5.07 o                         
   8   1  10          1.92          4.05         5.77 o                         
   9   1  10         34.27         35.04         8.38 o                         
  10   1  10         90.91        109.05        21.89 o                         
  -7   2  10          0.12          0.09         8.86 o                         
  -6   2  10         28.18         23.58         7.55 o                         
  -5   2  10         27.57         22.19         6.36 o                         
  -4   2  10         30.15         36.28         8.65 o                         
  -3   2  10         15.77         10.89         4.20 o                         
  -2   2  10          9.69          3.65         3.38 o                         
  -1   2  10        119.85        137.80         7.24 o                         
   0   2  10         12.69         11.66         2.60 o                         
   1   2  10        378.12        406.35        10.21 o                         
   2   2  10         57.79         64.78         3.68 o                         
   3   2  10         24.38         27.25         3.23 o                         
   4   2  10        192.55        210.48        14.55 o                         
   5   2  10         35.48         30.86         4.13 o                         
   6   2  10        137.97        132.11         7.45 o                         
   7   2  10         69.12         72.92         5.75 o                         
   8   2  10         98.39         91.35         6.30 o                         
   9   2  10        153.94        151.07         9.16 o                         
  10   2  10          6.24          1.87         7.76 o                         
  -7   3  10          0.03         -2.41         9.80 o                         
  -6   3  10          0.03          3.28         7.63 o                         
  -5   3  10         13.11          5.42         5.84 o                         
  -4   3  10         63.15         61.44         6.16 o                         
  -3   3  10          8.92          7.38         4.38 o                         
  -2   3  10         94.66         82.69         8.92 o                         
  -1   3  10         33.31         24.98         4.39 o                         
   0   3  10         11.03         15.34         3.45 o                         
   1   3  10         85.54         75.98         5.63 o                         
   2   3  10        571.01        517.40        24.17 o                         
   3   3  10       1075.04       1116.87        28.57 o                         
   4   3  10        403.33        405.73        14.13 o                         
   5   3  10         79.51         91.47         6.98 o                         
   6   3  10          0.00          0.74         3.41 o                         
   7   3  10          4.55          2.55         5.68 o                         
   8   3  10         22.05         15.75         5.38 o                         
   9   3  10         43.42         40.58         9.19 o                         
  10   3  10        259.35        272.62        10.10 o                         
  11   3  10          0.08          1.14         8.68 o                         
  -6   4  10         28.29         26.21         9.31 o                         
  -5   4  10          4.90          8.06         7.54 o                         
  -4   4  10         39.57         35.77         6.33 o                         
  -3   4  10          9.27          9.43         4.74 o                         
  -2   4  10        515.32        503.92        15.35 o                         
  -1   4  10         48.54         57.52         7.81 o                         
   0   4  10         80.79         67.62         5.68 o                         
   1   4  10        305.00        305.24         8.33 o                         
   2   4  10        348.47        377.46        13.74 o                         
   3   4  10         68.27         62.95         5.49 o                         
   4   4  10        567.75        550.79        31.75 o                         
   5   4  10          1.77          2.31         3.88 o                         
   6   4  10         10.01         10.88         4.63 o                         
   7   4  10          6.24         10.22         3.97 o                         
   8   4  10         93.58        115.74         9.88 o                         
   9   4  10          6.25          8.76         6.47 o                         
  10   4  10          5.05          8.61         7.88 o                         
  11   4  10        141.21        127.98        22.87 o                         
  -6   5  10          9.12         14.39         7.85 o                         
  -5   5  10         10.79         15.70         6.80 o                         
  -4   5  10         65.74         60.40         7.94 o                         
  -3   5  10         30.85         31.92        10.14 o                         
  -2   5  10        741.88        732.74        21.18 o                         
  -1   5  10         45.35         36.73         4.56 o                         
   0   5  10        211.41        216.20        10.09 o                         
   1   5  10         15.25         12.90         3.42 o                         
   2   5  10        134.43        141.83         7.22 o                         
   3   5  10        152.53        152.86         5.80 o                         
   4   5  10        332.66        340.67        10.67 o                         
   5   5  10         35.70         32.03         4.61 o                         
   6   5  10        294.31        273.07        10.87 o                         
   7   5  10         39.26         35.91         5.95 o                         
   8   5  10         53.22         61.26         7.69 o                         
   9   5  10         14.97         11.06         6.98 o                         
  10   5  10          9.20          4.23         8.34 o                         
  11   5  10         17.37         17.45        12.96 o                         
  -5   6  10          9.79          8.39         7.49 o                         
  -4   6  10         31.04         28.25         7.99 o                         
  -3   6  10         94.41         99.65         7.25 o                         
  -2   6  10        125.98        118.65         7.81 o                         
  -1   6  10          0.31          2.70         4.38 o                         
   0   6  10         38.91         38.22         5.64 o                         
   1   6  10          1.10         -1.60         4.29 o                         
   2   6  10         86.47         77.49         8.20 o                         
   3   6  10         29.57         30.25         7.04 o                         
   4   6  10        579.56        545.03        20.51 o                         
   5   6  10        303.35        285.95         8.67 o                         
   6   6  10        157.19        145.66         9.44 o                         
   7   6  10        128.22        129.79         8.85 o                         
   8   6  10         23.83          7.88         9.30 o                         
   9   6  10          6.03          4.47         7.68 o                         
  10   6  10          2.46          4.35         9.85 o                         
  -5   7  10          2.24          9.19        10.30 o                         
  -4   7  10          1.21         -3.21         7.28 o                         
  -3   7  10        129.54        165.81         9.94 o                         
  -2   7  10         26.89         17.25         7.54 o                         
  -1   7  10          4.36         -1.30         6.75 o                         
   0   7  10          0.81         -0.79         5.43 o                         
   1   7  10        219.50        206.65        11.45 o                         
   2   7  10          9.00          7.83         4.98 o                         
   3   7  10         18.90         15.11         7.88 o                         
   4   7  10        142.86        125.84         7.62 o                         
   5   7  10         31.30         29.21         5.58 o                         
   6   7  10         33.80         33.01         6.85 o                         
   7   7  10          8.37          0.68         5.27 o                         
   8   7  10         27.93         39.11         8.02 o                         
   9   7  10         12.07          9.81        10.33 o                         
  10   7  10          2.83          1.14         9.65 o                         
  -4   8  10         12.85         13.51         8.27 o                         
  -3   8  10         27.10         29.63         9.21 o                         
  -2   8  10          3.26          1.09         6.38 o                         
  -1   8  10          5.86         14.07         6.85 o                         
   0   8  10         44.87         56.42         8.59 o                         
   1   8  10          0.57          3.47         9.85 o                         
   2   8  10          0.01          7.14         5.29 o                         
   3   8  10        124.78        146.08         7.24 o                         
   4   8  10        442.72        448.99        16.78 o                         
   5   8  10         85.15         95.41         6.90 o                         
   6   8  10          0.13         -1.77         5.07 o                         
   7   8  10          0.12         -4.52         7.35 o                         
   8   8  10         16.54          7.30         7.47 o                         
   9   8  10         47.62         55.60         8.78 o                         
  10   8  10         13.20         15.86        11.16 o                         
  -3   9  10         14.76          7.04         8.35 o                         
  -2   9  10          0.59          1.49         8.21 o                         
  -1   9  10          3.20          7.71         9.44 o                         
   0   9  10         51.95         59.70         8.06 o                         
   1   9  10         86.95         98.58         7.89 o                         
   2   9  10        283.25        304.52        11.06 o                         
   3   9  10          4.85          2.16         6.33 o                         
   4   9  10        145.93        147.74         8.40 o                         
   5   9  10         15.42         18.66         6.48 o                         
   6   9  10         20.34         10.89         6.28 o                         
   7   9  10         16.99         18.75         7.10 o                         
   8   9  10         11.30         11.95         9.81 o                         
   9   9  10          5.74         10.46        11.42 o                         
  -2  10  10         19.52         10.77         8.07 o                         
  -1  10  10        143.54        141.00        12.15 o                         
   0  10  10         32.60         31.26         8.53 o                         
   1  10  10        109.33        104.73         9.21 o                         
   2  10  10        150.21        146.38         8.43 o                         
   3  10  10         94.85         88.48         7.63 o                         
   4  10  10          8.43         10.49         6.56 o                         
   5  10  10         76.23         76.10        10.00 o                         
   6  10  10          5.61         10.39         8.50 o                         
   7  10  10         35.56         38.46         9.25 o                         
   8  10  10         73.67         75.72        11.27 o                         
   9  10  10         31.03         36.94        11.71 o                         
   0  11  10         10.02         11.51        10.07 o                         
   1  11  10        190.33        183.42        17.56 o                         
   2  11  10          2.62          2.49         9.75 o                         
   3  11  10          9.57         -6.33         9.63 o                         
   4  11  10          6.58          8.37         8.31 o                         
   5  11  10          1.67          8.94         7.76 o                         
   6  11  10         33.93         38.69        11.23 o                         
   7  11  10         23.48         26.20        11.44 o                         
   8  11  10         17.43         16.60        10.20 o                         
   2  12  10         21.71         22.19         8.48 o                         
   3  12  10         27.29         21.95         9.97 o                         
   4  12  10         26.81         32.23         9.45 o                         
   5  12  10         20.71         14.23         8.44 o                         
   6  12  10          0.06         -0.19        10.36 o                         
   7  12  10         41.76         25.51        12.00 o                         
  -3 -11  11          3.73          2.10        10.74 o                         
  -2 -11  11          2.37          7.03        10.68 o                         
  -1 -11  11        139.69        146.02        15.57 o                         
   0 -11  11        178.05        196.93        13.74 o                         
   1 -11  11          0.24          6.30         9.76 o                         
  -5 -10  11         16.60         19.06        11.82 o                         
  -4 -10  11         17.88          6.08         7.89 o                         
  -3 -10  11         79.16         70.85         9.13 o                         
  -2 -10  11        370.86        397.88        16.07 o                         
  -1 -10  11          1.84         10.42         9.10 o                         
   0 -10  11          0.23         -0.59         9.58 o                         
   1 -10  11        107.13        118.07        10.78 o                         
   2 -10  11         22.95         13.94         8.34 o                         
   3 -10  11         76.47        100.48         8.75 o                         
  -6  -9  11          5.52         -3.29        10.82 o                         
  -5  -9  11         58.04         63.69        10.41 o                         
  -4  -9  11         27.71         32.51         7.90 o                         
  -3  -9  11         23.44         31.31        10.18 o                         
  -2  -9  11          6.45          0.23         7.34 o                         
  -1  -9  11         84.73         89.01         8.07 o                         
   0  -9  11         38.06         33.89         6.84 o                         
   1  -9  11          4.13          8.67         6.20 o                         
   2  -9  11         20.16         23.31         6.80 o                         
   3  -9  11         17.76         31.66         9.70 o                         
   4  -9  11          0.08         11.25        13.64 o                         
  -6  -8  11         22.35         18.64        10.58 o                         
  -5  -8  11         18.79         13.97         8.05 o                         
  -4  -8  11          0.04          3.56         7.33 o                         
  -3  -8  11          1.87         -5.13         6.80 o                         
  -2  -8  11        111.00        115.58        14.54 o                         
  -1  -8  11        241.02        225.61         9.91 o                         
   0  -8  11        152.67        175.96         9.58 o                         
   1  -8  11         40.53         40.95         9.13 o                         
   2  -8  11          8.96          6.93         5.75 o                         
   3  -8  11          1.46          3.10         7.48 o                         
   4  -8  11         60.97         57.66         7.10 o                         
   5  -8  11          0.52          6.45         7.95 o                         
  -7  -7  11         10.26          3.65         9.85 o                         
  -6  -7  11          0.13          0.04         6.35 o                         
  -5  -7  11         23.23         24.88         7.93 o                         
  -4  -7  11         55.35         60.83         8.00 o                         
  -3  -7  11         48.21         59.58        12.59 o                         
  -2  -7  11        184.29        199.11         8.58 o                         
  -1  -7  11          7.64         11.26         4.72 o                         
   0  -7  11         14.17         13.36         5.48 o                         
   1  -7  11        100.89        100.72         7.34 o                         
   2  -7  11         28.18         34.67         6.16 o                         
   3  -7  11          0.35          1.99         5.11 o                         
   4  -7  11         42.66         47.08         7.15 o                         
   5  -7  11         44.10         41.56         8.42 o                         
   6  -7  11         20.45          4.18         9.35 o                         
  -7  -6  11         15.84          9.02         8.09 o                         
  -6  -6  11         45.38         41.42         8.38 o                         
  -5  -6  11        143.25        120.83         8.10 o                         
  -4  -6  11         24.98         19.80         5.35 o                         
  -3  -6  11         52.81         46.73         7.57 o                         
  -2  -6  11          4.47          0.97         4.67 o                         
  -1  -6  11         29.58         24.10         5.94 o                         
   0  -6  11          1.50          3.22         4.37 o                         
   1  -6  11         23.30         21.97         5.95 o                         
   2  -6  11         53.41         51.34         5.45 o                         
   3  -6  11         29.68         28.88         4.15 o                         
   4  -6  11         44.75         48.16         5.70 o                         
   5  -6  11          0.94         -8.90         5.93 o                         
   6  -6  11         38.66         30.39         8.95 o                         
   7  -6  11          9.77          9.05         8.16 o                         
  -7  -5  11          1.90          1.08        10.48 o                         
  -6  -5  11         17.34         13.28         7.04 o                         
  -5  -5  11          1.30          6.11         6.62 o                         
  -4  -5  11        216.92        216.80        16.81 o                         
  -3  -5  11        170.68        159.87         8.66 o                         
  -2  -5  11         18.50         17.52         4.34 o                         
  -1  -5  11         95.63         91.51         6.25 o                         
   0  -5  11          5.60          3.95         5.29 o                         
   1  -5  11         48.33         50.29         4.21 o                         
   2  -5  11        463.13        464.70        13.95 o                         
   3  -5  11          6.50          3.28         4.00 o                         
   4  -5  11        224.71        234.43        11.86 o                         
   5  -5  11         35.98         28.54         9.17 o                         
   6  -5  11        280.65        280.72        10.61 o                         
   7  -5  11          2.89          4.48         8.33 o                         
   8  -5  11         47.59         45.40        11.62 o                         
  -8  -4  11          1.21         -6.21        11.94 o                         
  -7  -4  11          0.26         -4.27         8.20 o                         
  -6  -4  11         46.97         42.62         7.49 o                         
  -5  -4  11         23.35         19.65         7.26 o                         
  -4  -4  11         23.37         28.58         5.27 o                         
  -3  -4  11         69.39         56.05         4.78 o                         
  -2  -4  11        304.79        308.74         9.47 o                         
  -1  -4  11         21.06         20.93         3.42 o                         
   0  -4  11         91.76         93.43         4.42 o                         
   1  -4  11          5.40          5.03         2.83 o                         
   2  -4  11          0.14         -3.61         4.39 o                         
   3  -4  11        169.12        177.31        11.89 o                         
   4  -4  11          0.22          0.00         4.25 o                         
   5  -4  11         36.89         42.59         6.77 o                         
   6  -4  11          3.25          5.48         6.76 o                         
   7  -4  11         17.81         20.00         6.07 o                         
   8  -4  11          0.01          1.14        10.05 o                         
  -8  -3  11         10.36         17.89        10.50 o                         
  -7  -3  11          0.01          5.11         9.24 o                         
  -6  -3  11         50.59         58.90         8.92 o                         
  -5  -3  11          0.00          0.71         8.44 o                         
  -4  -3  11          3.57          4.98         6.71 o                         
  -3  -3  11         26.52         34.01         5.25 o                         
  -2  -3  11         11.96          7.38         4.24 o                         
  -1  -3  11         17.34         20.92         3.10 o                         
   0  -3  11        296.62        288.09        10.62 o                         
   1  -3  11        189.61        175.60         5.87 o                         
   2  -3  11         93.69         86.29         6.46 o                         
   3  -3  11        244.63        245.53         9.51 o                         
   4  -3  11         53.83         60.22         4.33 o                         
   5  -3  11          5.39          6.54         5.29 o                         
   6  -3  11        267.68        254.99        14.10 o                         
   7  -3  11         43.67         49.69         5.93 o                         
   8  -3  11         11.32          5.49         8.91 o                         
   9  -3  11          0.56         21.00        14.97 o                         
  -8  -2  11         37.58         36.16         9.42 o                         
  -7  -2  11        140.84        131.13         9.97 o                         
  -6  -2  11         33.16         24.80         8.10 o                         
  -5  -2  11          0.00         -0.44         5.81 o                         
  -4  -2  11          3.88          6.90         4.52 o                         
  -3  -2  11          9.61         10.30         4.30 o                         
  -2  -2  11         42.04         40.42         3.79 o                         
  -1  -2  11         41.13         57.34         5.68 o                         
   0  -2  11         45.55         43.74         6.46 o                         
   4  -2  11          2.88          7.23         4.78 o                         
   5  -2  11        111.49        107.41         5.56 o                         
   6  -2  11        160.53        180.45        11.76 o                         
   7  -2  11        129.72        126.22         7.34 o                         
   8  -2  11          0.74         -1.35         6.07 o                         
   9  -2  11          1.04          3.96        13.11 o                         
  -7  -1  11          5.12          7.78        10.07 o                         
  -6  -1  11         71.39         62.74        10.20 o                         
  -5  -1  11          1.98          1.22         5.51 o                         
  -4  -1  11         20.30         18.21         5.60 o                         
  -3  -1  11        108.60         95.81         5.68 o                         
  -2  -1  11          0.18          1.71         3.87 o                         
  -1  -1  11          4.45          9.95         3.93 o                         
   0  -1  11        120.66        110.77         5.82 o                         
   4  -1  11          8.70          8.26         1.94 o                         
   5  -1  11         21.72         23.89         4.39 o                         
   6  -1  11          2.50          4.86         3.88 o                         
   7  -1  11          9.21          8.07         5.06 o                         
   8  -1  11         58.87         67.34         7.30 o                         
   9  -1  11         73.95         80.29        13.45 o                         
  -7   0  11         25.54         24.19        10.33 o                         
  -6   0  11         41.54         39.62         8.36 o                         
  -5   0  11         48.62         54.29         6.44 o                         
  -4   0  11         92.21         92.53         6.10 o                         
  -3   0  11        158.00        147.21         6.17 o                         
  -2   0  11          5.10         10.54         5.23 o                         
  -1   0  11          1.94          0.21         3.56 o                         
   0   0  11        164.47        168.50         6.07 o                         
   5   0  11        117.89        131.29         5.70 o                         
   6   0  11        110.31        111.19        10.92 o                         
   7   0  11        150.31        146.77         7.82 o                         
   8   0  11          6.94          4.79         5.89 o                         
   9   0  11          8.75          6.97         7.85 o                         
  10   0  11         18.58         17.75        17.43 o                         
  -7   1  11         12.04          9.77         9.78 o                         
  -6   1  11          0.10          2.75         7.25 o                         
  -5   1  11         81.47         94.34         8.40 o                         
  -4   1  11          3.21          5.41         5.52 o                         
  -3   1  11         72.68         67.17         6.53 o                         
  -2   1  11         54.08         38.22         4.47 o                         
  -1   1  11         46.84         42.84         4.07 o                         
   0   1  11          0.01         -0.94         2.51 o                         
   1   1  11         63.44         60.78         3.87 o                         
   5   1  11         59.98         59.50         3.34 o                         
   6   1  11        353.09        316.60         9.65 o                         
   7   1  11         43.51         55.12         9.49 o                         
   8   1  11         98.76        107.33         6.58 o                         
   9   1  11          0.48          7.61        17.17 o                         
  10   1  11         62.46         68.05        10.31 o                         
  -7   2  11          0.13         -7.81         8.38 o                         
  -6   2  11         16.43         10.85         9.16 o                         
  -5   2  11         21.70         16.19         8.80 o                         
  -4   2  11          4.95          1.11         5.65 o                         
  -3   2  11          0.45         -3.34         6.10 o                         
  -2   2  11          1.55         -2.50         3.42 o                         
  -1   2  11         49.40         40.62         3.61 o                         
   0   2  11          2.06          4.99         3.08 o                         
   1   2  11        839.16        829.34        25.33 o                         
   2   2  11         25.40         26.21         3.49 o                         
   4   2  11        696.74        659.79        25.09 o                         
   5   2  11        243.81        234.64         7.08 o                         
   6   2  11         16.32         17.09         4.39 o                         
   7   2  11          1.62          1.58         5.54 o                         
   8   2  11         50.71         44.27         5.99 o                         
   9   2  11         18.11         15.11        10.13 o                         
  10   2  11         75.82         69.47         9.30 o                         
  -6   3  11          2.55          0.11         7.94 o                         
  -5   3  11         88.82         93.29         8.91 o                         
  -4   3  11         42.40         40.09         6.20 o                         
  -3   3  11          9.47         10.66         6.66 o                         
  -2   3  11          1.18         -1.88         4.56 o                         
  -1   3  11         84.78         98.43         4.97 o                         
   0   3  11          6.59         10.25         4.51 o                         
   1   3  11        106.36        122.46         7.43 o                         
   2   3  11        127.35        144.45         5.68 o                         
   3   3  11       1988.46       2031.79        60.14 o                         
   4   3  11         49.09         43.41         3.87 o                         
   5   3  11         43.09         50.01         4.28 o                         
   6   3  11        141.07        120.27        12.67 o                         
   7   3  11         68.52         52.73         7.11 o                         
   8   3  11         15.75          5.89         4.71 o                         
   9   3  11          0.09         -3.84         7.99 o                         
  10   3  11         30.82         42.16         9.88 o                         
  -6   4  11         89.41         95.52         8.95 o                         
  -5   4  11        105.59         87.22         8.80 o                         
  -4   4  11         14.62         15.79         8.44 o                         
  -3   4  11          8.79          6.02         6.07 o                         
  -2   4  11         11.61         12.24         5.83 o                         
  -1   4  11          2.50          4.97         4.30 o                         
   0   4  11        845.96        840.39        20.94 o                         
   1   4  11          1.87          3.55         2.83 o                         
   2   4  11        518.74        512.33        14.14 o                         
   3   4  11          0.16         -0.16         3.18 o                         
   4   4  11         16.48         15.59         4.08 o                         
   5   4  11        162.78        179.08         8.40 o                         
   6   4  11         42.68         37.48         4.06 o                         
   7   4  11        275.97        268.04         9.02 o                         
   8   4  11         69.71         56.38         6.73 o                         
   9   4  11          6.48         -1.59         6.43 o                         
  10   4  11         48.84         30.62         9.39 o                         
  -5   5  11         33.36         28.74         9.83 o                         
  -4   5  11        116.91        126.63         9.56 o                         
  -3   5  11        235.65        224.80         9.12 o                         
  -2   5  11         21.14         19.40         9.94 o                         
  -1   5  11         19.16         18.72         5.61 o                         
   0   5  11          1.01          3.94         3.74 o                         
   1   5  11         29.57         10.92         9.23 o                         
   2   5  11        324.10        327.15        14.54 o                         
   3   5  11         51.46         62.34         4.46 o                         
   4   5  11         21.55         20.45         3.68 o                         
   5   5  11          0.16          2.55         3.14 o                         
   6   5  11        270.04        278.49         9.01 o                         
   7   5  11          2.96         10.11         4.84 o                         
   8   5  11          2.99          7.16         7.47 o                         
   9   5  11          5.10          3.98         8.71 o                         
  10   5  11          5.90          4.18         8.24 o                         
  -5   6  11         30.62         27.10         8.66 o                         
  -4   6  11         55.96         58.87        11.30 o                         
  -3   6  11         16.46         18.60         7.16 o                         
  -2   6  11         66.67         68.21         6.48 o                         
  -1   6  11         11.86         13.99         5.43 o                         
   0   6  11          0.84          1.12         4.15 o                         
   1   6  11         40.98         38.53         6.88 o                         
   2   6  11         42.37         36.52         5.57 o                         
   3   6  11         55.46         58.03         5.64 o                         
   4   6  11        262.35        264.59         9.58 o                         
   5   6  11         95.10         88.87        13.24 o                         
   6   6  11         49.06         43.67         5.83 o                         
   7   6  11         40.21         39.46         5.38 o                         
   8   6  11        183.10        197.57        10.27 o                         
   9   6  11          0.96          4.55         6.61 o                         
  10   6  11         16.65         11.13        10.07 o                         
  -4   7  11         40.52         45.86         9.86 o                         
  -3   7  11          1.18         -3.87         7.21 o                         
  -2   7  11        183.58        172.35         9.23 o                         
  -1   7  11          0.32         -3.41        10.49 o                         
   0   7  11         69.24         66.03         7.35 o                         
   1   7  11        273.00        238.96         9.33 o                         
   2   7  11         32.01         30.34         6.14 o                         
   3   7  11         10.09         15.01         4.97 o                         
   4   7  11          1.92          0.17         4.61 o                         
   5   7  11         76.89         68.41         5.79 o                         
   6   7  11         10.07          6.65         4.52 o                         
   7   7  11         59.87         57.56         7.02 o                         
   8   7  11          1.05          1.35         7.47 o                         
   9   7  11          4.59          7.49         9.80 o                         
  10   7  11         46.33         40.03        17.95 o                         
  -3   8  11         15.47         21.64         9.91 o                         
  -2   8  11          2.76         -0.68         6.98 o                         
  -1   8  11         11.84         11.79         6.43 o                         
   0   8  11         12.11         11.35        10.26 o                         
   1   8  11         81.79         81.90         7.49 o                         
   2   8  11         21.04         15.48         6.33 o                         
   3   8  11        490.50        489.98        27.87 o                         
   4   8  11         16.44         16.53         6.36 o                         
   5   8  11        178.70        156.77        10.41 o                         
   6   8  11         24.61         20.45         7.04 o                         
   7   8  11         21.16         26.12         6.50 o                         
   8   8  11         49.34         49.81         7.67 o                         
   9   8  11         11.27         11.24        12.86 o                         
  10   8  11         19.50         21.36         9.62 o                         
  -2   9  11          1.35         10.91        10.20 o                         
  -1   9  11          2.18         -2.55         8.46 o                         
   0   9  11          0.03         -7.25        10.54 o                         
   1   9  11         65.89         63.99        12.40 o                         
   2   9  11          4.52         11.64         6.69 o                         
   3   9  11        418.01        428.89        12.96 o                         
   4   9  11         43.99         48.03         7.41 o                         
   5   9  11         50.39         35.70         6.25 o                         
   6   9  11        212.94        217.93        10.64 o                         
   7   9  11         27.50         20.68         8.88 o                         
   8   9  11          5.15          8.46        11.78 o                         
   9   9  11          3.74         -5.90         9.05 o                         
  -1  10  11          9.24         16.16        14.11 o                         
   0  10  11         66.73         70.40         9.45 o                         
   1  10  11          8.15          7.39         7.62 o                         
   2  10  11         28.20         32.66         7.46 o                         
   3  10  11         48.02         49.95         8.31 o                         
   4  10  11         32.88         33.53         7.21 o                         
   5  10  11        118.26        119.51        12.40 o                         
   6  10  11          2.34          1.56         8.21 o                         
   7  10  11         14.07         21.82        14.91 o                         
   8  10  11          7.59          0.04        11.55 o                         
   0  11  11         78.94         74.80        11.05 o                         
   1  11  11          0.55          1.55        10.86 o                         
   2  11  11         68.08         66.61        11.28 o                         
   3  11  11         55.54         55.12        10.99 o                         
   4  11  11         21.81         20.87         9.17 o                         
   5  11  11         38.59         50.28         9.58 o                         
   6  11  11          5.02        -10.30        15.04 o                         
   7  11  11          0.23         12.73        12.41 o                         
   3  12  11          3.95          9.73         8.96 o                         
   4  12  11        146.05        153.55        11.36 o                         
   5  12  11         11.81         13.94         9.86 o                         
  -4 -10  12          5.67         -1.20         8.67 o                         
  -3 -10  12          1.78          4.09         9.09 o                         
  -2 -10  12          6.41          6.20        10.14 o                         
  -1 -10  12          1.59         -9.29         9.76 o                         
   0 -10  12        260.25        279.61        12.40 o                         
   1 -10  12         20.94         21.69        11.04 o                         
   2 -10  12         64.55         76.30        21.18 o                         
  -5  -9  12         57.55         47.23        11.47 o                         
  -4  -9  12          0.49         -9.94         9.26 o                         
  -3  -9  12         61.28         83.61        10.33 o
[truncated: 84,403 more chars]
